# Supplementary material for: Targeted mutagenesis of Medicago truncatula Nodule-specific Cysteine-Rich (NCR) genes using the Agrobacterium rhizogenes-mediated CRISPR/Cas9 system
Source: Sci Rep. 2023 Nov 24;13:20676. doi: 10.1038/s41598-023-47608-5 (PMC10673856; doi:10.1038/s41598-023-47608-5)
Supplement: Supplementary file 3 — Supplementary Table S2. [file 41598_2023_47608_MOESM3_ESM.xlsx]

## Sheet: NCR169_offtargets
Supplementary Data 2. The target site predictions performed by the CRISPOR online tool for the regions of targeted NCR genes. The used guide RNAs, along with their predicted off-target sites, are highlighted in green. In the case of NCR169, the dark blue and light blue colours (NCR169b and NCR169C, respectively) indicate the tested guide RNA sequences that were suboptimal for targeted genome edit…
# Name
# Sequence	ATGGGAGAAATGTTCAAATTTATTTATACATTCATCCTTTTTGTTCACCTGTTTCTTGTTGTAATCTTCGAAGATATAGGTCATATAAGTAAGTTCATTCACATTTGTTTATTATCTTATACACATTCTTTATTTCCTTTTTATTAGTATTAATTTATTCTTATTTTACATTACAGAATATTGTGGTATTGTTGATGATTGTTACAAAAGCAAGAAACCTCTTTTTAAAATTTGGAAATGCGTTGAAAATGTTTGTGTTCTTTGGTATAAATAAG
# Genome	faMedTrunA17r5
# PAM	NGG
# Position	MtrunA17Chr7:17716644-17716919:-
# Version	CRISPOR 4.99, 2022-08-09T16:29:57CEST
# Results	http://crispor.org/crispor.py?batchId=3yarNm6fgk9fEUFmTWcZ
guideId	guideSeq	offtargetSeq	mismatchPos	mismatchCount	mitOfftargetScore	cfdOfftargetScore	chrom	start	end	strand	locusDesc
136rev	ATAAATTAATACTAATAAAAAGG	ATAAATTAATACTAATACAATAG	.................*..	1	3.92	0.0493827	MtrunA17Chr1	19353456	19353478	+	intron:mRNA:MtrunA17Chr1g0170591
136rev	ATAAATTAATACTAATAAAAAGG	ATAAATAAATACTAACAAAACGG	......*........*....	2	0.945781	0.583333	MtrunA17Chr3	53113322	53113344	+	exon:mRNA:MtrunA17Chr3g0138081
136rev	ATAAATTAATACTAATAAAAAGG	AAAAAGTAATACTAATAAAAAGG	.*...*..............	2	3.63766	0.483516	MtrunA17Chr5	8257778	8257800	-	exon:mRNA:MtrunA17Chr5g0404981
136rev	ATAAATTAATACTAATAAAAAGG	ATAAATAAATACTAATAATAAGG	......*...........*.	2	2.17434	0.471154	MtrunA17Chr7	11861629	11861651	+	intron:mRNA:MtrunA17Chr7g0226691
136rev	ATAAATTAATACTAATAAAAAGG	TTAAATTAAAACTAATAAAAAAG	*........*..........	2	1.48297	0.222222	MtrunA17Chr5	44762347	44762369	-	intergenic:mRNA:MtrunA17Chr5g0448771-mRNA:MtrunA17Chr5g0448781
136rev	ATAAATTAATACTAATAAAAAGG	ATAAAATAATAATAATAAAAAAG	.....*.....*........	2	0.398277	0.160494	MtrunA17Chr7	26440296	26440318	+	intergenic:mRNA:MtrunA17Chr7g0236211-mRNA:MtrunA17Chr7g0236221
136rev	ATAAATTAATACTAATAAAAAGG	ATAAAATAATAATAATAAAAAAG	.....*.....*........	2	0.398277	0.160494	MtrunA17Chr7	26447529	26447551	+	intergenic:mRNA:MtrunA17Chr7g0236211-mRNA:MtrunA17Chr7g0236221
136rev	ATAAATTAATACTAATAAAAAGG	AAAAATTAATAATAATAAAAAAG	.*.........*........	2	0.849818	0.156695	MtrunA17Chr4	59822510	59822532	+	intergenic:mRNA:MtrunA17Chr4g0070041-mRNA:MtrunA17Chr4g0070051
136rev	ATAAATTAATACTAATAAAAAGG	AGAAATTAATACTAACAAAAAAG	.*.............*....	2	0.418974	0.145185	MtrunA17Chr5	17812477	17812499	+	intergenic:mRNA:MtrunA17Chr5g0417161-mRNA:MtrunA17Chr5g0417171
136rev	ATAAATTAATACTAATAAAAAGG	ATATAATAATACTAATAAAATAG	...*.*..............	2	0.660632	0.142985	MtrunA17Chr3	21242277	21242299	+	intergenic:mRNA:MtrunA17Chr3g0096831-mRNA:MtrunA17Chr3g0096851
136rev	ATAAATTAATACTAATAAAAAGG	ATATAATAATACTAATAAAATAG	...*.*..............	2	0.660632	0.142985	MtrunA17Chr3	21264499	21264521	+	intergenic:mRNA:MtrunA17Chr3g0096871-mRNA:MtrunA17Chr3g0096881
136rev	ATAAATTAATACTAATAAAAAGG	ATAGAGTAATACTAATAAAAGAG	...*.*..............	2	0.660632	0.0925926	MtrunA17Chr1	34689616	34689638	-	intergenic:mRNA:MtrunA17Chr1g0184121-mRNA:MtrunA17Chr1g0184131
136rev	ATAAATTAATACTAATAAAAAGG	ATAAATAAATAATAATAAAAAGA	......*....*........	2	0.425646	0.0434028	MtrunA17Chr6	42391582	42391604	+	intergenic:mRNA:MtrunA17Chr6g0488371-mRNA:MtrunA17Chr6g0488381
136rev	ATAAATTAATACTAATAAAAAGG	AAAAATTAATAATAATAAAAGGA	.*.........*........	2	0.849818	0.0419719	MtrunA17Chr1	22771112	22771134	+	intergenic:ncRNA:MtrunA17Chr1g0173311-ncRNA:MtrunA17Chr1g0173321
136rev	ATAAATTAATACTAATAAAAAGG	AAAAATTAATAATAATAAAAGGA	.*.........*........	2	0.849818	0.0419719	MtrunA17Chr6	24927253	24927275	+	intergenic:mRNA:MtrunA17Chr6g0472741-mRNA:MtrunA17Chr6g0472771
136rev	ATAAATTAATACTAATAAAAAGG	AAAAATTAATAATAATAAAAGGA	.*.........*........	2	0.849818	0.0419719	MtrunA17Chr4	19601301	19601323	+	intergenic:mRNA:MtrunA17Chr4g0021531-mRNA:MtrunA17Chr4g0021541
136rev	ATAAATTAATACTAATAAAAAGG	ATAAATTAAAATTAATAAAAAGA	.........*.*........	2	0.494799	0.0320513	MtrunA17Chr5	2839424	2839446	+	intergenic:mRNA:MtrunA17Chr5g0397701-mRNA:MtrunA17Chr5g0397711
136rev	ATAAATTAATACTAATAAAAAGG	ATAAATTAAAATTAATAAAAAGA	.........*.*........	2	0.494799	0.0320513	MtrunA17Chr5	2831320	2831342	+	intergenic:mRNA:MtrunA17Chr5g0397691-mRNA:MtrunA17Chr5g0397701
136rev	ATAAATTAATACTAATAAAAAGG	ATAAAGTAATACTAATAACAAAG	.....*............*.	2	0.421038	0.0306513	MtrunA17Chr2	5052802	5052824	-	intergenic:mRNA:MtrunA17Chr2g0284041-mRNA:MtrunA17Chr2g0284061
136rev	ATAAATTAATACTAATAAAAAGG	ATAAAGTAATACTAATAACAGAG	.....*............*.	2	0.421038	0.0306513	MtrunA17Chr4	52257427	52257449	+	intergenic:mRNA:MtrunA17Chr4g0059661-mRNA:MtrunA17Chr4g0059671
136rev	ATAAATTAATACTAATAAAAAGG	ATAAAGTAATACTAATAACAGAG	.....*............*.	2	0.421038	0.0306513	MtrunA17Chr4	52252698	52252720	+	intergenic:mRNA:MtrunA17Chr4g0059661-mRNA:MtrunA17Chr4g0059671
136rev	ATAAATTAATACTAATAAAAAGG	ATAAAGTAATACTAATAACAGAG	.....*............*.	2	0.421038	0.0306513	MtrunA17Chr4	61419082	61419104	-	intergenic:mRNA:MtrunA17Chr4g0072331-mRNA:MtrunA17Chr4g0072351
136rev	ATAAATTAATACTAATAAAAAGG	ATAAAGTAATACTAATAACAGAG	.....*............*.	2	0.421038	0.0306513	MtrunA17Chr3	24830460	24830482	-	intergenic:mRNA:MtrunA17Chr3g0100151-mRNA:MtrunA17Chr3g0100171
136rev	ATAAATTAATACTAATAAAAAGG	ATAAAGTAATACTAATAACAGAG	.....*............*.	2	0.421038	0.0306513	MtrunA17Chr4	52262150	52262172	+	intergenic:mRNA:MtrunA17Chr4g0059661-mRNA:MtrunA17Chr4g0059671
136rev	ATAAATTAATACTAATAAAAAGG	ATAAAGTAATACTAATAACAGAG	.....*............*.	2	0.421038	0.0306513	MtrunA17Chr3	48193890	48193912	+	intergenic:mRNA:MtrunA17Chr3g0131171-mRNA:MtrunA17Chr3g0131181
136rev	ATAAATTAATACTAATAAAAAGG	ATAAAGTAATACTAATAACAGAG	.....*............*.	2	0.421038	0.0306513	MtrunA17Chr8	18256117	18256139	+	intergenic:mRNA:MtrunA17Chr8g0356681-mRNA:MtrunA17Chr8g0356691
136rev	ATAAATTAATACTAATAAAAAGG	ATAAAGTAATACTAATAACAGAG	.....*............*.	2	0.421038	0.0306513	MtrunA17Chr4	39636792	39636814	-	intergenic:mRNA:MtrunA17Chr4g0042291-mRNA:MtrunA17Chr4g0042301
136rev	ATAAATTAATACTAATAAAAAGG	ATAAAGTAATACTAATAACAGAG	.....*............*.	2	0.421038	0.0306513	MtrunA17Chr4	59132804	59132826	+	intergenic:mRNA:MtrunA17Chr4g0069171-mRNA:MtrunA17Chr4g0069181
136rev	ATAAATTAATACTAATAAAAAGG	ATAAAGTAATACTAATAACAGAG	.....*............*.	2	0.421038	0.0306513	MtrunA17Chr2	37632513	37632535	+	intergenic:mRNA:MtrunA17Chr2g0315311-mRNA:MtrunA17Chr2g0315321
136rev	ATAAATTAATACTAATAAAAAGG	ATAAAGTAATACTAATAACAGAG	.....*............*.	2	0.421038	0.0306513	MtrunA17Chr5	19882021	19882043	+	intergenic:mRNA:MtrunA17Chr5g0419541-mRNA:MtrunA17Chr5g0419551
136rev	ATAAATTAATACTAATAAAAAGG	ATAAAATAATAGTAATAAAAAGA	.....*.....*........	2	0.398277	0.026749	MtrunA17Chr2	43239802	43239824	+	intron:mRNA:MtrunA17Chr2g0322521
136rev	ATAAATTAATACTAATAAAAAGG	ATAAATATATACTAATAAAAAGA	......**............	2	0.713022	0.0260417	MtrunA17Chr2	15117468	15117490	-	intron:mRNA:MtrunA17Chr2g0296801
136rev	ATAAATTAATACTAATAAAAAGG	ATAAAGTATTACTAATAAAATGA	.....*..*...........	2	0.423099	0.0238095	MtrunA17Chr2	3431666	3431688	+	intergenic:mRNA:MtrunA17Chr2g0281791-mRNA:MtrunA17Chr2g0281801
136rev	ATAAATTAATACTAATAAAAAGG	ATATATTAATATTAATAAAATGA	...*.......*........	2	0.741905	0.0237956	MtrunA17Chr7	35365279	35365301	-	intergenic:mRNA:MtrunA17Chr7g0246721-mRNA:MtrunA17Chr7g0246731
136rev	ATAAATTAATACTAATAAAAAGG	ATATATTAATTCTAATAAAATGA	...*......*.........	2	0.78694	0.0135975	MtrunA17Chr3	55383471	55383493	-	intergenic:mRNA:MtrunA17Chr3g0141061/mRNA:MtrunA17Chr3g0141071-mRNA:MtrunA17Chr3g0141081
136rev	ATAAATTAATACTAATAAAAAGG	ATTAATTAATACTAATAAACCGA	..*................*	2	1.44668	0.0111408	MtrunA17Chr2	7328376	7328398	+	intergenic:mRNA:MtrunA17Chr2g0287271-mRNA:MtrunA17Chr2g0287281
136rev	ATAAATTAATACTAATAAAAAGG	TTAAATTAATAATAAAAAAATGG	*..........*...*....	3	0.266643	0.649351	MtrunA17Chr4	51525846	51525868	+	intergenic:mRNA:MtrunA17Chr4g0058621-mRNA:MtrunA17Chr4g0058631
136rev	ATAAATTAATACTAATAAAAAGG	ATAAATAAAAAATAATAAAACGG	......*..*.*........	3	0.750995	0.535714	MtrunA17Chr5	29734601	29734623	-	intergenic:mRNA:MtrunA17Chr5g0428081-mRNA:MtrunA17Chr5g0428091
136rev	ATAAATTAATACTAATAAAAAGG	AAAAATAAATAATAATAAAAAGG	.*....*....*........	3	0.945879	0.528846	MtrunA17Chr1	14261972	14261994	+	exon:mRNA:MtrunA17Chr1g0164441/mRNA:MtrunA17Chr1g0164451
136rev	ATAAATTAATACTAATAAAAAGG	AAAAATAAATAATAATAAAAAGG	.*....*....*........	3	0.945879	0.528846	MtrunA17Chr3	23667953	23667975	-	intergenic:mRNA:MtrunA17Chr3g0098901-mRNA:MtrunA17Chr3g0098921
136rev	ATAAATTAATACTAATAAAAAGG	AAAAATAAATAATAATAAAAAGG	.*....*....*........	3	0.945879	0.528846	MtrunA17Chr3	23654027	23654049	-	intergenic:mRNA:MtrunA17Chr3g0098901-mRNA:MtrunA17Chr3g0098921
136rev	ATAAATTAATACTAATAAAAAGG	CTAAATTAAAAATAATAAAAGGG	*........*.*........	3	1.27548	0.524781	MtrunA17Chr8	40799918	40799940	-	intron:mRNA:MtrunA17Chr8g0380521
136rev	ATAAATTAATACTAATAAAAAGG	AAAAAATAATAATAATAAAATGG	.*...*.....*........	3	0.837858	0.52381	MtrunA17Chr5	27930368	27930390	-	intergenic:mRNA:MtrunA17Chr5g0425951-mRNA:MtrunA17Chr5g0425961
136rev	ATAAATTAATACTAATAAAAAGG	AAAAAATAATAATAATAAAATGG	.*...*.....*........	3	0.837858	0.52381	MtrunA17Chr3	33006277	33006299	-	intergenic:mRNA:MtrunA17Chr3g0110271-mRNA:MtrunA17Chr3g0110281
136rev	ATAAATTAATACTAATAAAAAGG	AAAAAATAATAATAATAAAATGG	.*...*.....*........	3	0.837858	0.52381	MtrunA17Chr6	33695431	33695453	-	intergenic:mRNA:MtrunA17Chr6g0479091-mRNA:MtrunA17Chr6g0479111
136rev	ATAAATTAATACTAATAAAAAGG	TTGAATTAAAACTAATAAAAAGG	*.*......*..........	3	2.42672	0.52381	MtrunA17Chr3	10514349	10514371	+	intergenic:mRNA:MtrunA17Chr3g0089391-mRNA:MtrunA17Chr3g0089401
136rev	ATAAATTAATACTAATAAAAAGG	TTGAATTAAAACTAATAAAAAGG	*.*......*..........	3	2.42672	0.52381	MtrunA17Chr3	10526568	10526590	+	intergenic:mRNA:MtrunA17Chr3g0089401-mRNA:MtrunA17Chr3g0089411
136rev	ATAAATTAATACTAATAAAAAGG	TTGAATTAAAACTAATAAAATGG	*.*......*..........	3	2.42672	0.52381	MtrunA17Chr3	24595755	24595777	+	intergenic:mRNA:MtrunA17Chr3g0099881-mRNA:MtrunA17Chr3g0099891
136rev	ATAAATTAATACTAATAAAAAGG	TTGAATTAAAACTAATAAAAAGG	*.*......*..........	3	2.42672	0.52381	MtrunA17Chr3	40590582	40590604	+	intergenic:mRNA:MtrunA17Chr3g0120541-mRNA:MtrunA17Chr3g0120551
136rev	ATAAATTAATACTAATAAAAAGG	AGAAAATAATAATAATAAAAAGG	.*...*.....*........	3	0.837858	0.52	MtrunA17Chr8	49158733	49158755	+	intergenic:mRNA:MtrunA17Chr8g0392591-mRNA:MtrunA17Chr8g0392601
136rev	ATAAATTAATACTAATAAAAAGG	ATAAAAGAATACTAAAAAAATGG	.....**........*....	3	0.200057	0.463458	MtrunA17Chr3	55954001	55954023	-	intergenic:mRNA:MtrunA17Chr3g0141851-mRNA:MtrunA17Chr3g0141861
136rev	ATAAATTAATACTAATAAAAAGG	AAAAATTAATAAAAATAAAAAGG	.*.........**.......	3	0.535952	0.418428	MtrunA17Chr7	30495245	30495267	+	intergenic:mRNA:MtrunA17Chr7g0240771-mRNA:MtrunA17Chr7g0240781
136rev	ATAAATTAATACTAATAAAAAGG	ATTAATTAACACTAAAAAAAAGG	..*......*.....*....	3	0.464427	0.342246	MtrunA17Chr3	36962687	36962709	-	exon:mRNA:MtrunA17Chr3g0115631
136rev	ATAAATTAATACTAATAAAAAGG	AGAGATTAATGCTAATAAAATGG	.*.*......*.........	3	1.48312	0.34125	MtrunA17Chr4	32461517	32461539	+	intergenic:mRNA:MtrunA17Chr4g0032341-mRNA:MtrunA17Chr4g0032351
136rev	ATAAATTAATACTAATAAAAAGG	ATAAAATAATAATAATAATAAGG	.....*.....*......*.	3	0.278794	0.333333	MtrunA17Chr8	29244335	29244357	-	intergenic:mRNA:MtrunA17Chr8g0364991-mRNA:MtrunA17Chr8g0365001
136rev	ATAAATTAATACTAATAAAAAGG	ATAAATAAATATAAATAAAAAGG	......*....**.......	3	0.330773	0.326183	MtrunA17Chr1	42349695	42349717	+	intergenic:mRNA:MtrunA17Chr1g0193991-mRNA:MtrunA17Chr1g0194001
136rev	ATAAATTAATACTAATAAAAAGG	TTAATTAAATACTAATAAAAAGG	*...*.*.............	3	1.73722	0.318182	MtrunA17Chr1	12786314	12786336	-	intron:mRNA:MtrunA17Chr1g0163001
136rev	ATAAATTAATACTAATAAAAAGG	AGAAATTAATAGTAATAAAGGGG	.*.........*.......*	3	0.734108	0.28549	MtrunA17Chr7	15500623	15500645	+	intergenic:mRNA:MtrunA17Chr7g0229061-mRNA:MtrunA17Chr7g0229101
136rev	ATAAATTAATACTAATAAAAAGG	AGAAATTAATAGTAATAAAGGGG	.*.........*.......*	3	0.734108	0.28549	MtrunA17Chr6	20726607	20726629	+	intergenic:mRNA:MtrunA17Chr6g0470501-mRNA:MtrunA17Chr6g0470511
136rev	ATAAATTAATACTAATAAAAAGG	AGAAATTAATAGTAATAAAGGGG	.*.........*.......*	3	0.734108	0.28549	MtrunA17Chr7	15342117	15342139	+	intergenic:mRNA:MtrunA17Chr7g0228991-mRNA:MtrunA17Chr7g0229061
136rev	ATAAATTAATACTAATAAAAAGG	AGAAATTAATAGTAATAAAGGGG	.*.........*.......*	3	0.734108	0.28549	MtrunA17Chr1	20551821	20551843	-	intergenic:mRNA:MtrunA17Chr1g0171801-mRNA:MtrunA17Chr1g0171821
136rev	ATAAATTAATACTAATAAAAAGG	AAAAAATAATACTAATAAGAAGG	.*...*............*.	3	0.638611	0.275	MtrunA17Chr2	33108861	33108883	-	intron:ncRNA:MtrunA17Chr2g0310151
136rev	ATAAATTAATACTAATAAAAAGG	ATAAATTAGTAGTAAAAAAATGG	........*..*...*....	3	0.131513	0.26936	MtrunA17Chr2	316152	316174	-	intergenic:mRNA:MtrunA17Chr2g0277071-mRNA:MtrunA17Chr2g0277081
136rev	ATAAATTAATACTAATAAAAAGG	ATAAATTCATGCTAAAAAAAGGG	.......*..*....*....	3	0.255097	0.253247	MtrunA17Chr2	25498238	25498260	+	intergenic:mRNA:MtrunA17Chr2g0305591-mRNA:MtrunA17Chr2g0305631
136rev	ATAAATTAATACTAATAAAAAGG	ATTATTTAATACTAAAAAAATGG	..*.*..........*....	3	0.504264	0.23335	MtrunA17Chr6	41767666	41767688	+	intergenic:mRNA:MtrunA17Chr6g0487461-mRNA:MtrunA17Chr6g0487471
136rev	ATAAATTAATACTAATAAAAAGG	ATTATTTAATACTAAAAAAATGG	..*.*..........*....	3	0.504264	0.23335	MtrunA17Chr7	39041668	39041690	-	intergenic:mRNA:MtrunA17Chr7g0252011-mRNA:MtrunA17Chr7g0252021
136rev	ATAAATTAATACTAATAAAAAGG	ATATATTAGCACTAATAAAAGGG	...*....**..........	3	1.43131	0.226263	MtrunA17Chr3	24984681	24984703	+	intergenic:mRNA:MtrunA17Chr3g0100321-mRNA:MtrunA17Chr3g0100331
136rev	ATAAATTAATACTAATAAAAAGG	ATGAACTAATACTAATAGAAAGG	..*..*...........*..	3	0.368404	0.222222	MtrunA17Chr5	37012898	37012920	-	intergenic:mRNA:MtrunA17Chr5g0437401-mRNA:MtrunA17Chr5g0437411
136rev	ATAAATTAATACTAATAAAAAGG	ATGAATGAATACTAATAAATTGG	..*...*............*	3	0.941032	0.215686	MtrunA17Chr7	44898159	44898181	+	intergenic:mRNA:MtrunA17Chr7g0259991-mRNA:MtrunA17Chr7g0260001
136rev	ATAAATTAATACTAATAAAAAGG	ATAAATAAATAGTAATAATAAGG	......*....*......*.	3	0.314738	0.209402	MtrunA17Chr3	35190953	35190975	+	intergenic:mRNA:MtrunA17Chr3g0113511-mRNA:MtrunA17Chr3g0113521
136rev	ATAAATTAATACTAATAAAAAGG	AAAAATTCACACTAATAAAATGG	.*.....*.*..........	3	2.46118	0.193407	MtrunA17Chr1	38572925	38572947	+	intergenic:mRNA:MtrunA17Chr1g0188871-mRNA:MtrunA17Chr1g0188881
136rev	ATAAATTAATACTAATAAAAAGG	ACAAATTAATAATACTAAAAAGG	.*.........*..*.....	3	0.39206	0.166976	MtrunA17Chr1	40119816	40119838	-	exon:mRNA:MtrunA17Chr1g0191001/mRNA:MtrunA17Chr1g0191011
136rev	ATAAATTAATACTAATAAAAAGG	ATAATTCAATACTAACAAAAAGG	....*.*........*....	3	0.330673	0.166667	MtrunA17Chr7	12895718	12895740	-	intergenic:mRNA:MtrunA17Chr7g0227841-mRNA:MtrunA17Chr7g0227851
136rev	ATAAATTAATACTAATAAAAAGG	ATAAATTAATTATAACAAAAAGG	..........**...*....	3	0.113967	0.14652	MtrunA17Chr3	53686132	53686154	+	intron:mRNA:MtrunA17Chr3g0138841
136rev	ATAAATTAATACTAATAAAAAGG	TGATATTAATACTAATAAAACAG	**.*................	3	0.46398	0.138586	MtrunA17Chr2	40522423	40522445	-	intron:mRNA:MtrunA17Chr2g0319001
136rev	ATAAATTAATACTAATAAAAAGG	ATAAATTAAAAATCATAAAATGG	.........*.*.*......	3	0.163834	0.131195	MtrunA17Chr3	52392376	52392398	-	intron:mRNA:MtrunA17Chr3g0136971
136rev	ATAAATTAATACTAATAAAAAGG	ACAAATTAACACTACTAAAAAGG	.*.......*....*.....	3	0.733917	0.124675	MtrunA17Chr5	10652939	10652961	+	intron:mRNA:MtrunA17Chr5g0408601
136rev	ATAAATTAATACTAATAAAAAGG	AGAAATTAATAATAATAACAAGG	.*.........*......*.	3	0.519333	0.124138	MtrunA17Chr4	23622503	23622525	-	intergenic:mRNA:MtrunA17Chr4g0023131-ncRNA:MtrunA17Chr4g0023161
136rev	ATAAATTAATACTAATAAAAAGG	CTATAATAATACTAATAAAAGAG	*..*.*..............	3	0.293614	0.122559	MtrunA17Chr4	39525487	39525509	+	intergenic:mRNA:MtrunA17Chr4g0042081-mRNA:MtrunA17Chr4g0042091
136rev	ATAAATTAATACTAATAAAAAGG	ATAAATTCAGATTAATAAAAGGG	.......*.*.*........	3	1.09955	0.115385	MtrunA17Chr1	6727652	6727674	+	intergenic:mRNA:MtrunA17Chr1g0154571-mRNA:MtrunA17Chr1g0154581
136rev	ATAAATTAATACTAATAAAAAGG	AAAAGTTAATAATAATAAAATAG	.*..*......*........	3	0.276978	0.112821	MtrunA17Chr2	38791085	38791107	+	intergenic:mRNA:MtrunA17Chr2g0316601-mRNA:MtrunA17Chr2g0316611
136rev	ATAAATTAATACTAATAAAAAGG	TTAAATGGATACTAATAAAAGAG	*.....**............	3	0.347443	0.111837	MtrunA17Chr3	18153164	18153186	-	intergenic:mRNA:MtrunA17Chr3g0094861-mRNA:MtrunA17Chr3g0094871
136rev	ATAAATTAATACTAATAAAAAGG	ATAAATTAATATTAAAAAACAGG	...........*...*...*	3	0.0943004	0.111252	MtrunA17Chr3	6771984	6772006	+	intergenic:mRNA:MtrunA17Chr3g0085441-mRNA:MtrunA17Chr3g0085451
136rev	ATAAATTAATACTAATAAAAAGG	ATAATTTTATACAAATAAAATGG	....*..*....*.......	3	1.03418	0.107892	MtrunA17Chr8	23923157	23923179	+	intergenic:mRNA:MtrunA17Chr8g0360051-mRNA:MtrunA17Chr8g0360061
136rev	ATAAATTAATACTAATAAAAAGG	ATAAATTAATATTAAGAATAGGG	...........*...*..*.	3	0.0678012	0.100364	MtrunA17Chr4	31804513	31804535	-	intergenic:mRNA:MtrunA17Chr4g0031401-mRNA:MtrunA17Chr4g0031411
136rev	ATAAATTAATACTAATAAAAAGG	ATAAAGAAATACTATTAAAAAGG	.....**.......*.....	3	0.295934	0.1	MtrunA17Chr7	29563294	29563316	-	exon:mRNA:MtrunA17Chr7g0239531
136rev	ATAAATTAATACTAATAAAAAGG	ATAAATCAATAATATTAAAATGG	......*....*..*.....	3	0.24066	0.0982143	MtrunA17Chr6	1561823	1561845	-	intergenic:mRNA:MtrunA17Chr6g0450851-mRNA:MtrunA17Chr6g0450871
136rev	ATAAATTAATACTAATAAAAAGG	ACAAAGTGATACTAATAAAATAG	.*...*.*............	3	0.307764	0.0931217	MtrunA17Chr6	19423653	19423675	-	intergenic:mRNA:MtrunA17Chr6g0469641-mRNA:MtrunA17Chr6g0469651
136rev	ATAAATTAATACTAATAAAAAGG	AATAATTAACACTAATAAAAGAG	.**......*..........	3	0.485345	0.0825876	MtrunA17Chr4	14168728	14168750	-	intron:mRNA:MtrunA17Chr4g0018851
136rev	ATAAATTAATACTAATAAAAAGG	ACAAAATTATACTAATAAAAAAG	.*...*.*............	3	0.307764	0.0825397	MtrunA17Chr2	45800601	45800623	+	intron:mRNA:MtrunA17Chr2g0325951
136rev	ATAAATTAATACTAATAAAAAGG	AGAAAATTATACTAATAAAAAAG	.*...*.*............	3	0.307764	0.0808889	MtrunA17Chr5	39187022	39187044	-	intergenic:mRNA:MtrunA17Chr5g0440411-mRNA:MtrunA17Chr5g0440421
136rev	ATAAATTAATACTAATAAAAAGG	TTAAATTTATAATAATAAAAAAG	*......*...*........	3	0.276978	0.0793651	MtrunA17Chr1	8530129	8530151	+	intergenic:mRNA:MtrunA17Chr1g0157251-mRNA:MtrunA17Chr1g0157281
136rev	ATAAATTAATACTAATAAAAAGG	ATAAATTAATAATATTAATAAGG	...........*..*...*.	3	0.105644	0.0769231	MtrunA17Chr4	63172933	63172955	-	intergenic:mRNA:MtrunA17Chr4g0074551-mRNA:MtrunA17Chr4g0074561
136rev	ATAAATTAATACTAATAAAAAGG	ATAAATTAATAAGAATAGAATGG	...........**....*..	3	0.0949216	0.0745342	MtrunA17Chr4	32002081	32002103	+	intergenic:mRNA:MtrunA17Chr4g0031621-mRNA:MtrunA17Chr4g0031631
136rev	ATAAATTAATACTAATAAAAAGG	ATATATTATTACTAATACAAAGG	...*....*........*..	3	0.377341	0.0727273	MtrunA17Chr2	3962613	3962635	+	intron:mRNA:MtrunA17Chr2g0282501
136rev	ATAAATTAATACTAATAAAAAGG	CTAAATTTATAATAATAAAAGAG	*......*...*........	3	0.276978	0.0680272	MtrunA17Chr4	49996203	49996225	+	intergenic:mRNA:MtrunA17Chr4g0056541/ncRNA:MtrunA17Chr4g0056531-mRNA:MtrunA17Chr4g0056541
136rev	ATAAATTAATACTAATAAAAAGG	ATAAAGTACTACTAATACAATGG	.....*..*........*..	3	0.21543	0.0621963	MtrunA17Chr7	38162292	38162314	-	intergenic:mRNA:MtrunA17Chr7g0250701-mRNA:MtrunA17Chr7g0250711
136rev	ATAAATTAATACTAATAAAAAGG	ATATATATATACTAATAAAAAAG	...*..**............	3	0.331469	0.0618687	MtrunA17Chr3	32935828	32935850	+	intergenic:mRNA:MtrunA17Chr3g0110241-mRNA:MtrunA17Chr3g0110251
136rev	ATAAATTAATACTAATAAAAAGG	CTAATTTAATAATAATAAAAAAG	*...*......*........	3	0.276978	0.0577201	MtrunA17Chr5	6226752	6226774	-	intergenic:mRNA:MtrunA17Chr5g0402081-mRNA:MtrunA17Chr5g0402091
136rev	ATAAATTAATACTAATAAAAAGG	ATAAATTTTAACTAATAAAAAAG	.......***..........	3	0.261096	0.0571429	MtrunA17Chr5	630737	630759	-	intergenic:mRNA:MtrunA17Chr5g0394171-mRNA:MtrunA17Chr5g0394181
136rev	ATAAATTAATACTAATAAAAAGG	ATAAATTTCAACTAATAAAAGAG	.......***..........	3	0.261096	0.0544218	MtrunA17Chr6	6751788	6751810	+	intergenic:mRNA:MtrunA17Chr6g0456901-mRNA:MtrunA17Chr6g0456911
136rev	ATAAATTAATACTAATAAAAAGG	ATTAATTAATATTAATTAAAGGG	..*........*....*...	3	0.58849	0.0506787	MtrunA17Chr1	34375374	34375396	+	exon:mRNA:MtrunA17Chr1g0183711
136rev	ATAAATTAATACTAATAAAAAGG	AAAAATTTATATTAATAAAAAAG	.*.....*...*........	3	0.276978	0.0506246	MtrunA17Chr2	19355856	19355878	-	intergenic:mRNA:MtrunA17Chr2g0301621-mRNA:MtrunA17Chr2g0301631
136rev	ATAAATTAATACTAATAAAAAGG	ATTTATTCATACTAATAAAAGAG	..**...*............	3	0.478519	0.0499109	MtrunA17Chr3	34836161	34836183	-	intergenic:mRNA:MtrunA17Chr3g0112991-mRNA:MtrunA17Chr3g0113001
136rev	ATAAATTAATACTAATAAAAAGG	AAAACTTAATAGTAATAAAATAG	.*..*......*........	3	0.276978	0.0487496	MtrunA17Chr7	3153164	3153186	-	intergenic:mRNA:MtrunA17Chr7g0217701-mRNA:MtrunA17Chr7g0217711
136rev	ATAAATTAATACTAATAAAAAGG	TTAAATTAAAACCAATAAAAAGA	*........*..*.......	3	0.21196	0.0469925	MtrunA17Chr6	28224557	28224579	-	intergenic:mRNA:MtrunA17Chr6g0474391-mRNA:MtrunA17Chr6g0474401
136rev	ATAAATTAATACTAATAAAAAGG	ATCAATTAATATTATTAAAAGGG	..*........*..*.....	3	0.386571	0.0461538	MtrunA17Chr6	28685057	28685079	+	intergenic:mRNA:MtrunA17Chr6g0474691-mRNA:MtrunA17Chr6g0474701
136rev	ATAAATTAATACTAATAAAAAGG	ATAAAATAATACTAATTAGATGG	.....*..........*.*.	3	0.218162	0.0433333	MtrunA17Chr3	56898011	56898033	-	intron:mRNA:MtrunA17Chr3g0143311
136rev	ATAAATTAATACTAATAAAAAGG	ATAAATTATTACTAATTTAATGG	........*.......**..	3	0.123209	0.04	MtrunA17Chr5	8774494	8774516	-	intergenic:mRNA:MtrunA17Chr5g0405541-mRNA:MtrunA17Chr5g0405561
136rev	ATAAATTAATACTAATAAAAAGG	AAAAATTAAAAATAATAAAAGGA	.*.......*.*........	3	0.255097	0.0359759	MtrunA17Chr6	8531782	8531804	-	intergenic:mRNA:MtrunA17Chr6g0459281-mRNA:MtrunA17Chr6g0459291
136rev	ATAAATTAATACTAATAAAAAGG	AAAAATTAAAAATAATAAAAGGA	.*.......*.*........	3	0.255097	0.0359759	MtrunA17Chr6	8517507	8517529	-	intergenic:mRNA:MtrunA17Chr6g0459281-mRNA:MtrunA17Chr6g0459291
136rev	ATAAATTAATACTAATAAAAAGG	AAAAATTAAAAATAATAAAAGGA	.*.......*.*........	3	0.255097	0.0359759	MtrunA17Chr4	49078558	49078580	-	intergenic:mRNA:MtrunA17Chr4g0055481-mRNA:MtrunA17Chr4g0055491
136rev	ATAAATTAATACTAATAAAAAGG	AAAAATTAAAAATAATAAAAGGA	.*.......*.*........	3	0.255097	0.0359759	MtrunA17Chr4	49092666	49092688	-	intergenic:mRNA:MtrunA17Chr4g0055481-mRNA:MtrunA17Chr4g0055491
136rev	ATAAATTAATACTAATAAAAAGG	AAAAATTAAAAATAATAAAAGGA	.*.......*.*........	3	0.255097	0.0359759	MtrunA17Chr6	16754136	16754158	+	intergenic:mRNA:MtrunA17Chr6g0467761-mRNA:MtrunA17Chr6g0467771
136rev	ATAAATTAATACTAATAAAAAGG	AAAAATTAAAAATAATAAAAGGA	.*.......*.*........	3	0.255097	0.0359759	MtrunA17Chr1	25724708	25724730	-	intergenic:mRNA:MtrunA17Chr1g0174531-mRNA:MtrunA17Chr1g0174541
136rev	ATAAATTAATACTAATAAAAAGG	AAAAATTAAAAATAATAAAAGGA	.*.......*.*........	3	0.255097	0.0359759	MtrunA17Chr6	16767950	16767972	+	intergenic:mRNA:MtrunA17Chr6g0467761-mRNA:MtrunA17Chr6g0467771
136rev	ATAAATTAATACTAATAAAAAGG	AAAAATTAAAAATAATAAAAGGA	.*.......*.*........	3	0.255097	0.0359759	MtrunA17Chr1	25733260	25733282	-	intergenic:mRNA:MtrunA17Chr1g0174551-mRNA:MtrunA17Chr1g0174561
136rev	ATAAATTAATACTAATAAAAAGG	AAAAATTAAAAATAATAAAAGGA	.*.......*.*........	3	0.255097	0.0359759	MtrunA17Chr3	49838400	49838422	-	intergenic:mRNA:MtrunA17Chr3g0133231-mRNA:MtrunA17Chr3g0133241
136rev	ATAAATTAATACTAATAAAAAGG	AAAAATTAAAAATAATAAAAGGA	.*.......*.*........	3	0.255097	0.0359759	MtrunA17Chr3	49824273	49824295	-	intergenic:mRNA:MtrunA17Chr3g0133221-mRNA:MtrunA17Chr3g0133231
136rev	ATAAATTAATACTAATAAAAAGG	ATAATTTAACAATAATAAAAAAG	....*....*.*........	3	0.230509	0.0359147	MtrunA17Chr6	39614088	39614110	-	intergenic:mRNA:MtrunA17Chr6g0485081-mRNA:MtrunA17Chr6g0485091
136rev	ATAAATTAATACTAATAAAAAGG	AGAAATTAACTCTAATAAAAAAG	.*.......**.........	3	0.273191	0.0357379	MtrunA17Chr7	11800554	11800576	+	intergenic:mRNA:MtrunA17Chr7g0226631-mRNA:MtrunA17Chr7g0226641
136rev	ATAAATTAATACTAATAAAAAGG	TTAAATTAATACTATTCAAAGGG	*.............*.*...	3	0.345753	0.0352941	MtrunA17Chr6	9449559	9449581	+	intergenic:mRNA:MtrunA17Chr6g0460211-mRNA:MtrunA17Chr6g0460221
136rev	ATAAATTAATACTAATAAAAAGG	ATAAATTTAATCTAATAAAAGAG	.......*.**.........	3	0.237166	0.029304	MtrunA17Chr1	55260045	55260067	-	intergenic:mRNA:MtrunA17Chr1g0211821-mRNA:MtrunA17Chr1g0211831
136rev	ATAAATTAATACTAATAAAAAGG	ATACTATAATACTAATAAAAAAG	...***..............	3	0.280708	0.0288374	MtrunA17Chr3	12851159	12851181	+	intergenic:mRNA:MtrunA17Chr3g0091531-mRNA:MtrunA17Chr3g0091551
136rev	ATAAATTAATACTAATAAAAAGG	ATAATTCCATACTAATAAAAGAG	....*.**............	3	0.316899	0.0277778	MtrunA17Chr7	37417371	37417393	-	intron:mRNA:MtrunA17Chr7g0249651
136rev	ATAAATTAATACTAATAAAAAGG	CTAAATTAAAATTAATAAAAGGA	*........*.*........	3	0.255097	0.0274725	MtrunA17Chr4	50833516	50833538	-	intergenic:mRNA:MtrunA17Chr4g0057681-mRNA:MtrunA17Chr4g0057691
136rev	ATAAATTAATACTAATAAAAAGG	CTAAATTAAAATTAATAAAAAGA	*........*.*........	3	0.255097	0.0274725	MtrunA17Chr3	37498387	37498409	+	intergenic:mRNA:MtrunA17Chr3g0116231-ncRNA:MtrunA17Chr3g0116241
136rev	ATAAATTAATACTAATAAAAAGG	CTAAATTAAAATTAATAAAAAGA	*........*.*........	3	0.255097	0.0274725	MtrunA17Chr3	19943049	19943071	-	intergenic:mRNA:MtrunA17Chr3g0096081/mRNA:MtrunA17Chr3g0096091-mRNA:MtrunA17Chr3g0096101
136rev	ATAAATTAATACTAATAAAAAGG	AAAAATTGTTACTAATAAAACGA	.*.....**...........	3	0.310817	0.0258547	MtrunA17Chr6	30954298	30954320	-	intergenic:mRNA:MtrunA17Chr6g0476131-mRNA:MtrunA17Chr6g0476151
136rev	ATAAATTAATACTAATAAAAAGG	AAAAATTAAAACTAATTAAAGAG	.*.......*......*...	3	0.223453	0.0250712	MtrunA17Chr5	15824938	15824960	+	intergenic:mRNA:MtrunA17Chr5g0414921-mRNA:MtrunA17Chr5g0414931
136rev	ATAAATTAATACTAATAAAAAGG	ATAAGATTATACTAATAAAATGA	....**.*............	3	0.280708	0.0185714	MtrunA17Chr1	43733814	43733836	-	exon:mRNA:MtrunA17Chr1g0196041/mRNA:MtrunA17Chr1g0196051
136rev	ATAAATTAATACTAATAAAAAGG	ATAAATCTAAACTAATAAAAAGA	......**.*..........	3	0.291864	0.0175383	MtrunA17Chr7	35200390	35200412	+	intron:mRNA:MtrunA17Chr7g0246431
136rev	ATAAATTAATACTAATAAAAAGG	ATAAATCTAAACTAATAAAATGA	......**.*..........	3	0.291864	0.0175383	MtrunA17Chr7	12660452	12660474	+	intergenic:mRNA:MtrunA17Chr7g0227551-mRNA:MtrunA17Chr7g0227561
136rev	ATAAATTAATACTAATAAAAAGG	ATTAATTAAACCTAATAAAAAGA	..*......**.........	3	0.269366	0.0168067	MtrunA17Chr1	21603832	21603854	-	intergenic:mRNA:MtrunA17Chr1g0172511-mRNA:MtrunA17Chr1g0172541
136rev	ATAAATTAATACTAATAAAAAGG	ATAACTTAAAAGTAATAAAACGA	....*....*.*........	3	0.230509	0.0132275	MtrunA17Chr3	49499327	49499349	-	exon:mRNA:MtrunA17Chr3g0132871
136rev	ATAAATTAATACTAATAAAAAGG	ATAATTTAAAAGTAATAAAAGGA	....*....*.*........	3	0.230509	0.00962001	MtrunA17Chr2	43048614	43048636	+	intergenic:mRNA:MtrunA17Chr2g0322241-mRNA:MtrunA17Chr2g0322251
136rev	ATAAATTAATACTAATAAAAAGG	AAAGATTAATACGAATAAAATGA	.*.*........*.......	3	0.217867	0.00958055	MtrunA17Chr1	49149816	49149838	+	intergenic:mRNA:MtrunA17Chr1g0203231-mRNA:MtrunA17Chr1g0203241
136rev	ATAAATTAATACTAATAAAAAGG	AAAACTTAATTCTAATAAAATGA	.*..*.....*.........	3	0.296624	0.00904011	MtrunA17Chr4	31828440	31828462	-	intron:mRNA:MtrunA17Chr4g0031431
136rev	ATAAATTAATACTAATAAAAAGG	CTAAAATAAAACTAAAAAAAGGG	*....*...*.....*....	4	0.151745	0.57885	MtrunA17Chr2	3634526	3634548	-	intergenic:mRNA:MtrunA17Chr2g0282101-mRNA:MtrunA17Chr2g0282111/mRNA:MtrunA17Chr2g0282121
136rev	ATAAATTAATACTAATAAAAAGG	TTAAAAAAATAATAATAAAATGG	*....**....*........	4	0.290869	0.541667	MtrunA17Chr8	21123280	21123302	+	intergenic:mRNA:MtrunA17Chr8g0358621-ncRNA:MtrunA17Chr8g0358631
136rev	ATAAATTAATACTAATAAAAAGG	GTAAATAAAAAATAATAAAAGGG	*.....*..*.*........	4	0.442793	0.535714	MtrunA17Chr8	20326872	20326894	-	intergenic:mRNA:MtrunA17Chr8g0358211-mRNA:MtrunA17Chr8g0358221
136rev	ATAAATTAATACTAATAAAAAGG	GTAAATAAAAAATAATAAAAGGG	*.....*..*.*........	4	0.442793	0.535714	MtrunA17Chr8	20361254	20361276	-	intergenic:mRNA:MtrunA17Chr8g0358211-mRNA:MtrunA17Chr8g0358221
136rev	ATAAATTAATACTAATAAAAAGG	GAAAGATAATACTAATAAAATGG	**..**..............	4	0.789492	0.528	MtrunA17Chr4	45062900	45062922	-	exon:mRNA:MtrunA17Chr4g0049861
136rev	ATAAATTAATACTAATAAAAAGG	TAAAAATAATAATAATAAAATGG	**...*.....*........	4	0.425869	0.52381	MtrunA17Chr5	20857981	20858003	-	intergenic:mRNA:MtrunA17Chr5g0420391-mRNA:MtrunA17Chr5g0420401
136rev	ATAAATTAATACTAATAAAAAGG	TAAAAATAATAATAATAAAACGG	**...*.....*........	4	0.425869	0.52381	MtrunA17Chr5	20833525	20833547	+	intergenic:mRNA:MtrunA17Chr5g0420371-mRNA:MtrunA17Chr5g0420381
136rev	ATAAATTAATACTAATAAAAAGG	TAAAAATAATAATAATAAAAAGG	**...*.....*........	4	0.425869	0.52381	MtrunA17Chr6	25510364	25510386	+	intergenic:mRNA:MtrunA17Chr6g0472951-mRNA:MtrunA17Chr6g0473001
136rev	ATAAATTAATACTAATAAAAAGG	TAAAAATAATAATAATAAAACGG	**...*.....*........	4	0.425869	0.52381	MtrunA17Chr5	20844697	20844719	-	intergenic:mRNA:MtrunA17Chr5g0420391-mRNA:MtrunA17Chr5g0420401
136rev	ATAAATTAATACTAATAAAAAGG	TAAAAATAATAATAATAAAAAGG	**...*.....*........	4	0.425869	0.52381	MtrunA17Chr5	36502317	36502339	-	intergenic:mRNA:MtrunA17Chr5g0436791/mRNA:MtrunA17Chr5g0436801-mRNA:MtrunA17Chr5g0436811
136rev	ATAAATTAATACTAATAAAAAGG	ATAAATAAAAAATAAAAAAAAGG	......*..*.*...*....	4	0.0761604	0.487013	MtrunA17Chr1	27920754	27920776	+	intergenic:ncRNA:MtrunA17Chr1g0176401-mRNA:MtrunA17Chr1g0176411
136rev	ATAAATTAATACTAATAAAAAGG	ATAAATAAAAAATAAAAAAAAGG	......*..*.*...*....	4	0.0761604	0.487013	MtrunA17Chr8	45911526	45911548	+	intergenic:mRNA:MtrunA17Chr8g0387861-mRNA:MtrunA17Chr8g0387871
136rev	ATAAATTAATACTAATAAAAAGG	ATAAAATAAAAATAAAAAAAAGG	.....*...*.*...*....	4	0.0674628	0.482375	MtrunA17Chr5	4646603	4646625	-	intron:mRNA:MtrunA17Chr5g0400241
136rev	ATAAATTAATACTAATAAAAAGG	AGAAATTAAAAATAAAAAAAAGG	.*.......*.*...*....	4	0.117155	0.467532	MtrunA17Chr1	13093678	13093700	+	intergenic:mRNA:MtrunA17Chr1g0163421-mRNA:MtrunA17Chr1g0163431
136rev	ATAAATTAATACTAATAAAAAGG	AAAAAAAAATAATAATAAAATGG	.*...**....*........	4	0.290869	0.458333	MtrunA17Chr2	12852847	12852869	+	intergenic:mRNA:MtrunA17Chr2g0294071-mRNA:MtrunA17Chr2g0294081
136rev	ATAAATTAATACTAATAAAAAGG	AAAAAAAAATAATAATAAAATGG	.*...**....*........	4	0.290869	0.458333	MtrunA17Chr7	11180021	11180043	-	intergenic:mRNA:MtrunA17Chr7g0226051-mRNA:MtrunA17Chr7g0226061
136rev	ATAAATTAATACTAATAAAAAGG	AAAAAAAAATAATAATAAAATGG	.*...**....*........	4	0.290869	0.458333	MtrunA17Chr6	565784	565806	-	intergenic:mRNA:MtrunA17Chr6g0449581-mRNA:MtrunA17Chr6g0449601
136rev	ATAAATTAATACTAATAAAAAGG	ACTAATAAAAACTAATAAAACGG	.**...*..*..........	4	0.846587	0.453782	MtrunA17Chr5	10475761	10475783	+	intron:mRNA:MtrunA17Chr5g0408241
136rev	ATAAATTAATACTAATAAAAAGG	AGAAAATAAAAATAATAAAATGG	.*...*...*.*........	4	0.392225	0.445714	MtrunA17Chr3	38211485	38211507	+	intergenic:mRNA:MtrunA17Chr3g0117171-mRNA:MtrunA17Chr3g0117181
136rev	ATAAATTAATACTAATAAAAAGG	AAAAAAAAATACAAATAAAAAGG	.*...**.....*.......	4	0.228793	0.444231	MtrunA17Chr6	38860487	38860509	-	intergenic:ncRNA:MtrunA17Chr6g0484291-mRNA:MtrunA17Chr6g0484301
136rev	ATAAATTAATACTAATAAAAAGG	GTTAATAAATAATAATAAAAAGG	*.*...*....*........	4	0.474044	0.441176	MtrunA17Chr3	5216940	5216962	+	intergenic:mRNA:MtrunA17Chr3g0083611-mRNA:MtrunA17Chr3g0083621
136rev	ATAAATTAATACTAATAAAAAGG	GTTAATAAATAATAATAAAAAGG	*.*...*....*........	4	0.474044	0.441176	MtrunA17Chr3	5215769	5215791	+	intergenic:mRNA:MtrunA17Chr3g0083611-mRNA:MtrunA17Chr3g0083621
136rev	ATAAATTAATACTAATAAAAAGG	AAAAAATAAAACAAATAAAAAGG	.*...*...*..*.......	4	0.308519	0.435165	MtrunA17Chr1	49600739	49600761	-	intergenic:mRNA:MtrunA17Chr1g0203971-mRNA:MtrunA17Chr1g0203981
136rev	ATAAATTAATACTAATAAAAAGG	GCAAATCAATAATAATAAAATGG	**....*....*........	4	0.480774	0.420918	MtrunA17Chr6	38297286	38297308	-	intergenic:mRNA:MtrunA17Chr6g0483731-mRNA:MtrunA17Chr6g0483741
136rev	ATAAATTAATACTAATAAAAAGG	AAAAAATAAAACTAACAAAATGG	.*...*...*.....*....	4	0.144062	0.419048	MtrunA17Chr7	11034376	11034398	-	intergenic:mRNA:MtrunA17Chr7g0225911-mRNA:MtrunA17Chr7g0225921
136rev	ATAAATTAATACTAATAAAAAGG	GTAAATAAGTACAAATAAAATGG	*.....*.*...*.......	4	0.242761	0.403846	MtrunA17Chr8	9067249	9067271	+	intron:mRNA:MtrunA17Chr8g0346081
136rev	ATAAATTAATACTAATAAAAAGG	TTTAATTAAAACTAACAAAAAGG	*.*......*.....*....	4	0.247308	0.403361	MtrunA17Chr5	16264955	16264977	+	intergenic:mRNA:MtrunA17Chr5g0415391-mRNA:MtrunA17Chr5g0415401
136rev	ATAAATTAATACTAATAAAAAGG	TAAAAATAATATTAATAAAATGG	**...*.....*........	4	0.425869	0.394872	MtrunA17Chr1	9367126	9367148	+	intergenic:mRNA:MtrunA17Chr1g0158381-mRNA:MtrunA17Chr1g0158391
136rev	ATAAATTAATACTAATAAAAAGG	ATAAAATAATAAAAAAAAAAGGG	.....*.....**..*....	4	0.0283475	0.38961	MtrunA17Chr4	54400105	54400127	-	intron:mRNA:MtrunA17Chr4g0062701
136rev	ATAAATTAATACTAATAAAAAGG	ATAAAATAATAAAAAAAAAATGG	.....*.....**..*....	4	0.0283475	0.38961	MtrunA17Chr5	7295298	7295320	-	intergenic:mRNA:MtrunA17Chr5g0403501/ncRNA:MtrunA17Chr5g0403511-mRNA:MtrunA17Chr5g0403521
136rev	ATAAATTAATACTAATAAAAAGG	ATTAATAAATACAAAAAAAAAGG	..*...*.....*..*....	4	0.0673819	0.388729	MtrunA17Chr4	9219422	9219444	-	intron:mRNA:MtrunA17Chr4g0011731
136rev	ATAAATTAATACTAATAAAAAGG	ATAAATTAAAAAAAAAAAAAAGG	.........*.**..*....	4	0.0411698	0.385329	MtrunA17Chr6	6264605	6264627	-	intergenic:mRNA:MtrunA17Chr6g0456281-mRNA:MtrunA17Chr6g0456291
136rev	ATAAATTAATACTAATAAAAAGG	AAAAATTAATAAAAAAAAAATGG	.*.........**..*....	4	0.0492279	0.380389	MtrunA17Chr4	61655260	61655282	+	intergenic:mRNA:MtrunA17Chr4g0072591-mRNA:MtrunA17Chr4g0072601
136rev	ATAAATTAATACTAATAAAAAGG	AAAAATTAATAAAAAAAAAAAGG	.*.........**..*....	4	0.0492279	0.380389	MtrunA17Chr6	12119114	12119136	-	intergenic:mRNA:MtrunA17Chr6g0463071-mRNA:MtrunA17Chr6g0463081
136rev	ATAAATTAATACTAATAAAAAGG	ATAAAAAAATAAAAATAAAATGG	.....**....**.......	4	0.107391	0.375	MtrunA17Chr5	14099745	14099767	-	intergenic:mRNA:MtrunA17Chr5g0412701-mRNA:MtrunA17Chr5g0412711
136rev	ATAAATTAATACTAATAAAAAGG	ATAAAAAAATAAAAATAAAAAGG	.....**....**.......	4	0.107391	0.375	MtrunA17Chr4	11081140	11081162	+	intergenic:mRNA:MtrunA17Chr4g0013671-mRNA:MtrunA17Chr4g0013681
136rev	ATAAATTAATACTAATAAAAAGG	ATAAAAAAATAAAAATAAAACGG	.....**....**.......	4	0.107391	0.375	MtrunA17Chr8	7309970	7309992	+	intron:mRNA:MtrunA17Chr8g0344111
136rev	ATAAATTAATACTAATAAAAAGG	ATAAAAAAATAAAAATAAAAAGG	.....**....**.......	4	0.107391	0.375	MtrunA17Chr8	32169295	32169317	-	intron:mRNA:MtrunA17Chr8g0368851
136rev	ATAAATTAATACTAATAAAAAGG	ATAAAAAAATAAAAATAAAAAGG	.....**....**.......	4	0.107391	0.375	MtrunA17Chr6	19868365	19868387	-	intergenic:mRNA:MtrunA17Chr6g0470001-mRNA:MtrunA17Chr6g0470011
136rev	ATAAATTAATACTAATAAAAAGG	ATAAAAAAATAAAAATAAAAGGG	.....**....**.......	4	0.107391	0.375	MtrunA17Chr6	2178747	2178769	+	intergenic:mRNA:MtrunA17Chr6g0451621-mRNA:MtrunA17Chr6g0451641
136rev	ATAAATTAATACTAATAAAAAGG	ATAAAAAAATAAAAATAAAAAGG	.....**....**.......	4	0.107391	0.375	MtrunA17Chr3	58675202	58675224	-	intron:mRNA:MtrunA17Chr3g0145701
136rev	ATAAATTAATACTAATAAAAAGG	ATAAAAAAATAAAAATAAAAAGG	.....**....**.......	4	0.107391	0.375	MtrunA17Chr8	6024746	6024768	+	intron:mRNA:MtrunA17Chr8g0342561
136rev	ATAAATTAATACTAATAAAAAGG	AATAGATAATACTAATAAAATGG	.**.**..............	4	0.778439	0.372706	MtrunA17Chr3	58633732	58633754	-	intron:mRNA:MtrunA17Chr3g0145661
136rev	ATAAATTAATACTAATAAAAAGG	TAAAATTGATACTAATAAATAGG	**.....*...........*	4	0.697447	0.372308	MtrunA17Chr3	23011391	23011413	+	intergenic:mRNA:MtrunA17Chr3g0098201-mRNA:MtrunA17Chr3g0098211
136rev	ATAAATTAATACTAATAAAAAGG	AATAAATAATAATAATAAAAAGG	.**..*.....*........	4	0.419907	0.369748	MtrunA17Chr2	46558788	46558810	+	intergenic:mRNA:MtrunA17Chr2g0326831-mRNA:MtrunA17Chr2g0326841
136rev	ATAAATTAATACTAATAAAAAGG	ATAAAATAAAAAAAATAAAAAGG	.....*...*.**.......	4	0.144812	0.367347	MtrunA17Chr6	8711400	8711422	-	intergenic:mRNA:MtrunA17Chr6g0459611-mRNA:MtrunA17Chr6g0459621
136rev	ATAAATTAATACTAATAAAAAGG	AAAAATAAATAAAAATAAAATGG	.*....*....**.......	4	0.18606	0.366124	MtrunA17Chr4	64524900	64524922	+	intergenic:mRNA:MtrunA17Chr4g0076791-mRNA:MtrunA17Chr4g0076801
136rev	ATAAATTAATACTAATAAAAAGG	ATAAAATAATAATAGAAAAAGGG	.....*.....*..**....	4	0.0196309	0.365801	MtrunA17Chr2	47727412	47727434	+	exon:mRNA:MtrunA17Chr2g0328401
136rev	ATAAATTAATACTAATAAAAAGG	ATGAACTAATAATAAAAAAAAGG	..*..*.....*...*....	4	0.0758809	0.36075	MtrunA17Chr4	9063396	9063418	-	exon:mRNA:MtrunA17Chr4g0011551
136rev	ATAAATTAATACTAATAAAAAGG	ATGAACTAATAATAAAAAAAAGG	..*..*.....*...*....	4	0.0758809	0.36075	MtrunA17Chr8	44303565	44303587	+	exon:mRNA:MtrunA17Chr8g0385741
136rev	ATAAATTAATACTAATAAAAAGG	ATGAACTAATAATAAAAAAAAGG	..*..*.....*...*....	4	0.0758809	0.36075	MtrunA17Chr8	25872447	25872469	-	exon:mRNA:MtrunA17Chr8g0361491
136rev	ATAAATTAATACTAATAAAAAGG	AAAAAACAATAATAATAAAAAGG	.*...**....*........	4	0.290869	0.360119	MtrunA17Chr5	27035272	27035294	+	intergenic:mRNA:MtrunA17Chr5g0424981-mRNA:MtrunA17Chr5g0424991
136rev	ATAAATTAATACTAATAAAAAGG	AAAAATTAAAAAAAATAAAAAGG	.*.......*.**.......	4	0.250895	0.358652	MtrunA17Chr4	10048004	10048026	+	intergenic:mRNA:MtrunA17Chr4g0012641-mRNA:MtrunA17Chr4g0012651
136rev	ATAAATTAATACTAATAAAAAGG	TTGAATTAAAACTAACAAAAAGG	*.*......*.....*....	4	0.247308	0.349206	MtrunA17Chr3	51344415	51344437	-	intergenic:mRNA:MtrunA17Chr3g0135341-mRNA:MtrunA17Chr3g0135351
136rev	ATAAATTAATACTAATAAAAAGG	TTGAATTAAAACTAACAAAAAGG	*.*......*.....*....	4	0.247308	0.349206	MtrunA17Chr3	54262747	54262769	-	intergenic:mRNA:MtrunA17Chr3g0139561-mRNA:MtrunA17Chr3g0139571/mRNA:MtrunA17Chr3g0139581
136rev	ATAAATTAATACTAATAAAAAGG	TTGAATTAAAACTAACAAAAAGG	*.*......*.....*....	4	0.247308	0.349206	MtrunA17Chr4	61059133	61059155	+	intergenic:mRNA:MtrunA17Chr4g0071861-mRNA:MtrunA17Chr4g0071871
136rev	ATAAATTAATACTAATAAAAAGG	TTGAATTAAAACTAACAAAAAGG	*.*......*.....*....	4	0.247308	0.349206	MtrunA17Chr5	10676571	10676593	+	intergenic:mRNA:MtrunA17Chr5g0408611-mRNA:MtrunA17Chr5g0408621
136rev	ATAAATTAATACTAATAAAAAGG	TTGAATTAAAACTAACAAAAAGG	*.*......*.....*....	4	0.247308	0.349206	MtrunA17Chr4	53723054	53723076	-	intergenic:mRNA:MtrunA17Chr4g0061681-mRNA:MtrunA17Chr4g0061691
136rev	ATAAATTAATACTAATAAAAAGG	TTGAATTAAAACTAACAAAAAGG	*.*......*.....*....	4	0.247308	0.349206	MtrunA17Chr2	16391403	16391425	-	intergenic:mRNA:MtrunA17Chr2g0298441-mRNA:MtrunA17Chr2g0298451
136rev	ATAAATTAATACTAATAAAAAGG	TTGAATTAAAACTAACAAAAAGG	*.*......*.....*....	4	0.247308	0.349206	MtrunA17Chr7	2589332	2589354	+	intergenic:mRNA:MtrunA17Chr7g0217111-mRNA:MtrunA17Chr7g0217121
136rev	ATAAATTAATACTAATAAAAAGG	TTGAATTAAAACTAACAAAAAGG	*.*......*.....*....	4	0.247308	0.349206	MtrunA17Chr5	5158146	5158168	-	intergenic:mRNA:MtrunA17Chr5g0400841-mRNA:MtrunA17Chr5g0400851
136rev	ATAAATTAATACTAATAAAAAGG	GCAAATGAATACAAATAAAATGG	**....*.....*.......	4	0.397318	0.349063	MtrunA17Chr8	8106616	8106638	-	intergenic:mRNA:MtrunA17Chr8g0344971-mRNA:MtrunA17Chr8g0344981
136rev	ATAAATTAATACTAATAAAAAGG	ATAAATAAATAATAAAAAATAGG	......*....*...*...*	4	0.036229	0.340909	MtrunA17Chr3	18959459	18959481	+	intergenic:mRNA:MtrunA17Chr3g0095501-mRNA:MtrunA17Chr3g0095531
136rev	ATAAATTAATACTAATAAAAAGG	ATGAATTAAAAATAAAAAAACGG	..*......*.*...*....	4	0.115515	0.340136	MtrunA17Chr2	23530640	23530662	-	intergenic:mRNA:MtrunA17Chr2g0305011-mRNA:MtrunA17Chr2g0305031
136rev	ATAAATTAATACTAATAAAAAGG	ATGAATTAAAAATAAAAAAACGG	..*......*.*...*....	4	0.115515	0.340136	MtrunA17Chr2	23525350	23525372	-	intergenic:mRNA:MtrunA17Chr2g0305001-mRNA:MtrunA17Chr2g0305011
136rev	ATAAATTAATACTAATAAAAAGG	AAAAATAAAGACTAAAAAAAGGG	.*....*..*.....*....	4	0.162635	0.336538	MtrunA17Chr1	32766688	32766710	-	intergenic:mRNA:MtrunA17Chr1g0181781-mRNA:MtrunA17Chr1g0181791
136rev	ATAAATTAATACTAATAAAAAGG	AAATAATAATAATAATAAAAAGG	.*.*.*.....*........	4	0.425869	0.333333	MtrunA17Chr5	28083	28105	-	intron:mRNA:MtrunA17Chr5g0393371
136rev	ATAAATTAATACTAATAAAAAGG	AAATAATAATAATAATAAAATGG	.*.*.*.....*........	4	0.425869	0.333333	MtrunA17Chr8	36727506	36727528	-	intergenic:mRNA:MtrunA17Chr8g0374831-mRNA:MtrunA17Chr8g0374841
136rev	ATAAATTAATACTAATAAAAAGG	AAATAATAATAATAATAAAACGG	.*.*.*.....*........	4	0.425869	0.333333	MtrunA17Chr1	24809238	24809260	-	intergenic:mRNA:MtrunA17Chr1g0174091-mRNA:MtrunA17Chr1g0174101
136rev	ATAAATTAATACTAATAAAAAGG	AAATAATAATAATAATAAAATGG	.*.*.*.....*........	4	0.425869	0.333333	MtrunA17Chr3	11819947	11819969	+	intergenic:mRNA:MtrunA17Chr3g0090441-mRNA:MtrunA17Chr3g0090451
136rev	ATAAATTAATACTAATAAAAAGG	AAATAATAATAATAATAAAAAGG	.*.*.*.....*........	4	0.425869	0.333333	MtrunA17Chr1	52741769	52741791	-	intergenic:mRNA:MtrunA17Chr1g0208571-mRNA:MtrunA17Chr1g0208581
136rev	ATAAATTAATACTAATAAAAAGG	AAATAATAATAATAATAAAAAGG	.*.*.*.....*........	4	0.425869	0.333333	MtrunA17Chr5	35113837	35113859	+	intergenic:mRNA:MtrunA17Chr5g0434931-mRNA:MtrunA17Chr5g0434941
136rev	ATAAATTAATACTAATAAAAAGG	TTAAAATAATAATAATAATAAGG	*....*.....*......*.	4	0.156822	0.333333	MtrunA17Chr7	32708306	32708328	-	intergenic:mRNA:MtrunA17Chr7g0243451-mRNA:MtrunA17Chr7g0243461
136rev	ATAAATTAATACTAATAAAAAGG	GTAAATTAAAATAAATAAAATGG	*........*.**.......	4	0.263598	0.319527	MtrunA17Chr1	4492951	4492973	+	intergenic:mRNA:MtrunA17Chr1g0151701-mRNA:MtrunA17Chr1g0151711
136rev	ATAAATTAATACTAATAAAAAGG	CTAAAATAATAATAATAAATAGG	*....*.....*.......*	4	0.207602	0.318367	MtrunA17Chr6	28659784	28659806	+	intergenic:mRNA:MtrunA17Chr6g0474671-mRNA:MtrunA17Chr6g0474681
136rev	ATAAATTAATACTAATAAAAAGG	AAAAAATAATAATAATAAATTGG	.*...*.....*.......*	4	0.207602	0.314286	MtrunA17Chr8	4205056	4205078	+	intergenic:mRNA:MtrunA17Chr8g0340391-mRNA:MtrunA17Chr8g0340401
136rev	ATAAATTAATACTAATAAAAAGG	ATAAAGTAAAACAAAAAAAAAGG	.....*...*..*..*....	4	0.0530652	0.308263	MtrunA17Chr2	10372847	10372869	+	intron:mRNA:MtrunA17Chr2g0291091
136rev	ATAAATTAATACTAATAAAAAGG	AAAAATTAAAACTGAAAAAATGG	.*.......*...*.*....	4	0.0354798	0.307692	MtrunA17Chr8	46290340	46290362	+	intergenic:mRNA:MtrunA17Chr8g0388471-mRNA:MtrunA17Chr8g0388481
136rev	ATAAATTAATACTAATAAAAAGG	AGAAAAGAATAATAATAAAATGG	.*...**....*........	4	0.290869	0.305882	MtrunA17Chr1	9060444	9060466	-	intergenic:mRNA:MtrunA17Chr1g0157971-mRNA:MtrunA17Chr1g0157981
136rev	ATAAATTAATACTAATAAAAAGG	ATATACAAATACTAATAAATAGG	...*.**............*	4	0.272825	0.303719	MtrunA17Chr3	22928015	22928037	+	intergenic:mRNA:MtrunA17Chr3g0098131-mRNA:MtrunA17Chr3g0098141
136rev	ATAAATTAATACTAATAAAAAGG	TTAAATTATTAAAAATAAAATGG	*.......*..**.......	4	0.174873	0.296703	MtrunA17Chr1	11850518	11850540	-	intergenic:mRNA:MtrunA17Chr1g0161731-mRNA:MtrunA17Chr1g0161751/mRNA:MtrunA17Chr1g0161761
136rev	ATAAATTAATACTAATAAAAAGG	ATAAATAAACACAAAAAAAATGG	......*..*..*..*....	4	0.0599067	0.293706	MtrunA17Chr6	34085808	34085830	+	exon:mRNA:MtrunA17Chr6g0479431
136rev	ATAAATTAATACTAATAAAAAGG	ATAAATTGAAGATAATAAAAAGG	.......*.***........	4	0.328178	0.291837	MtrunA17Chr5	9772861	9772883	+	intron:mRNA:MtrunA17Chr5g0407101
136rev	ATAAATTAATACTAATAAAAAGG	ATAAAAAAATAATAATAATATGG	.....**....*......*.	4	0.0962627	0.291667	MtrunA17Chr6	39105709	39105731	-	intron:mRNA:MtrunA17Chr6g0484591
136rev	ATAAATTAATACTAATAAAAAGG	ACAAATTCAAACTAAAAAAATGG	.*.....*.*.....*....	4	0.238119	0.286244	MtrunA17Chr3	55718898	55718920	+	intergenic:mRNA:MtrunA17Chr3g0141531-mRNA:MtrunA17Chr3g0141541
136rev	ATAAATTAATACTAATAAAAAGG	ATATATTAATAAAAAAAAAATGG	...*.......**..*....	4	0.0492279	0.286078	MtrunA17Chr5	33027626	33027648	+	intergenic:mRNA:MtrunA17Chr5g0432291-mRNA:MtrunA17Chr5g0432301
136rev	ATAAATTAATACTAATAAAAAGG	ATAAAATAAAAATAATAATAAGG	.....*...*.*......*.	4	0.129807	0.285714	MtrunA17Chr6	19255634	19255656	-	intergenic:mRNA:MtrunA17Chr6g0469441-mRNA:MtrunA17Chr6g0469491
136rev	ATAAATTAATACTAATAAAAAGG	ATAAATGAAAAACAATAAAAGGG	......*..*.**.......	4	0.163482	0.284324	MtrunA17Chr4	50038304	50038326	-	exon:mRNA:MtrunA17Chr4g0056591
136rev	ATAAATTAATACTAATAAAAAGG	AAAAAATAATAATAATAATACGG	.*...*.....*......*.	4	0.148458	0.282051	MtrunA17Chr4	7135556	7135578	-	intergenic:mRNA:MtrunA17Chr4g0009131-mRNA:MtrunA17Chr4g0009141
136rev	ATAAATTAATACTAATAAAAAGG	ATAAAATAAAATAAATAAAAAGG	.....*...*.**.......	4	0.144812	0.276923	MtrunA17Chr4	13391423	13391445	+	intergenic:mRNA:MtrunA17Chr4g0018171-mRNA:MtrunA17Chr4g0018181
136rev	ATAAATTAATACTAATAAAAAGG	ATAAAATAAAATAAATAAAAGGG	.....*...*.**.......	4	0.144812	0.276923	MtrunA17Chr7	40774107	40774129	+	intergenic:mRNA:MtrunA17Chr7g0254521-mRNA:MtrunA17Chr7g0254531
136rev	ATAAATTAATACTAATAAAAAGG	ATAAAATAAAATAAATAAAAAGG	.....*...*.**.......	4	0.144812	0.276923	MtrunA17Chr5	21333132	21333154	-	intergenic:mRNA:MtrunA17Chr5g0420811-ncRNA:MtrunA17Chr5g0420821
136rev	ATAAATTAATACTAATAAAAAGG	ATAAAATAAAATAAATAAAAAGG	.....*...*.**.......	4	0.144812	0.276923	MtrunA17Chr5	21348284	21348306	-	intergenic:ncRNA:MtrunA17Chr5g0420821-mRNA:MtrunA17Chr5g0420831
136rev	ATAAATTAATACTAATAAAAAGG	TTTAATGAGTACTAATAAAAAGG	*.*...*.*...........	4	0.561634	0.276817	MtrunA17Chr3	47058026	47058048	-	intron:mRNA:MtrunA17Chr3g0129561
136rev	ATAAATTAATACTAATAAAAAGG	TTAAATTAATGTCAATAAAAAGG	*.........***.......	4	0.158846	0.276316	MtrunA17Chr4	5324262	5324284	+	intergenic:mRNA:MtrunA17Chr4g0006731-mRNA:MtrunA17Chr4g0006741
136rev	ATAAATTAATACTAATAAAAAGG	AAAAATAAATATAAATAAAAAGG	.*....*....**.......	4	0.18606	0.276001	MtrunA17Chr1	50054532	50054554	-	intergenic:mRNA:MtrunA17Chr1g0204571-ncRNA:MtrunA17Chr1g0204581
136rev	ATAAATTAATACTAATAAAAAGG	ATATATAAATAAAAATAAAAGGG	...*..*....**.......	4	0.18606	0.27535	MtrunA17Chr4	45054467	45054489	+	intergenic:mRNA:MtrunA17Chr4g0049841-mRNA:MtrunA17Chr4g0049851
136rev	ATAAATTAATACTAATAAAAAGG	AAAAAATAACACAAATAAAATGG	.*...*...*..*.......	4	0.308519	0.270769	MtrunA17Chr5	13598723	13598745	-	intergenic:mRNA:MtrunA17Chr5g0412151-mRNA:MtrunA17Chr5g0412161
136rev	ATAAATTAATACTAATAAAAAGG	GAAATTAAATACTAATAAAAAGG	**..*.*.............	4	0.932256	0.269231	MtrunA17Chr5	23962989	23963011	-	intergenic:mRNA:MtrunA17Chr5g0422361-mRNA:MtrunA17Chr5g0422371
136rev	ATAAATTAATACTAATAAAAAGG	AAAAATTAATACCAACAAATTGG	.*..........*..*...*	4	0.0464249	0.267206	MtrunA17Chr6	39788853	39788875	+	intergenic:mRNA:MtrunA17Chr6g0485261-mRNA:MtrunA17Chr6g0485281
136rev	ATAAATTAATACTAATAAAAAGG	AAAACTTAATACAAAAAAAAGGG	.*..*.......*..*....	4	0.100057	0.266272	MtrunA17Chr3	32789007	32789029	+	intergenic:mRNA:MtrunA17Chr3g0110021-mRNA:MtrunA17Chr3g0110031
136rev	ATAAATTAATACTAATAAAAAGG	AAATATTAATAAAAATAAAAAGG	.*.*.......**.......	4	0.272415	0.266272	MtrunA17Chr2	41425602	41425624	+	intergenic:mRNA:MtrunA17Chr2g0320091-mRNA:MtrunA17Chr2g0320101/ncRNA:MtrunA17Chr2g0320081
136rev	ATAAATTAATACTAATAAAAAGG	AAATATCAATAATAATAAAAAGG	.*.*..*....*........	4	0.480774	0.264423	MtrunA17Chr1	36375556	36375578	-	intron:mRNA:MtrunA17Chr1g0186071
136rev	ATAAATTAATACTAATAAAAAGG	GAAAATTTATAATAATAAAAGGG	**.....*...*........	4	0.703916	0.259027	MtrunA17Chr7	37748529	37748551	+	intron:mRNA:MtrunA17Chr7g0250231
136rev	ATAAATTAATACTAATAAAAAGG	ATAAATAATTATTAAAAAAATGG	......*.*..*...*....	4	0.0505255	0.256993	MtrunA17Chr7	39936633	39936655	+	intergenic:mRNA:MtrunA17Chr7g0253251-mRNA:MtrunA17Chr7g0253271
136rev	ATAAATTAATACTAATAAAAAGG	ATAAATAAATACTAAAAATTTGG	......*........*..**	4	0.0231954	0.256993	MtrunA17Chr8	46215125	46215147	-	intron:mRNA:MtrunA17Chr8g0388341
136rev	ATAAATTAATACTAATAAAAAGG	ATTTATTAAAACTAACAAAAAGG	..**.....*.....*....	4	0.234786	0.256684	MtrunA17Chr4	35959868	35959890	+	intergenic:mRNA:MtrunA17Chr4g0037341/mRNA:MtrunA17Chr4g0037331-mRNA:MtrunA17Chr4g0037351
136rev	ATAAATTAATACTAATAAAAAGG	AAGAATTAATAAAAATAAAAAGG	.**........**.......	4	0.268602	0.255706	MtrunA17Chr3	46250373	46250395	-	intergenic:mRNA:MtrunA17Chr3g0128521-mRNA:MtrunA17Chr3g0128531
136rev	ATAAATTAATACTAATAAAAAGG	ATAAATGGATGCTAAAAAAATGG	......**..*....*....	4	0.093282	0.254902	MtrunA17Chr7	130931	130953	-	intergenic:mRNA:MtrunA17Chr7g0214071/ncRNA:MtrunA17Chr7g0214081-mRNA:MtrunA17Chr7g0214091
136rev	ATAAATTAATACTAATAAAAAGG	ATAAACTAATCCTAAAAAAGAGG	.....*....*....*...*	4	0.0362009	0.252795	MtrunA17Chr4	46330286	46330308	-	intergenic:mRNA:MtrunA17Chr4g0052071-mRNA:MtrunA17Chr4g0052081
136rev	ATAAATTAATACTAATAAAAAGG	CTAAACTATTATTAATAAAAGGG	*....*..*..*........	4	0.260206	0.251748	MtrunA17Chr2	50342617	50342639	-	intergenic:mRNA:MtrunA17Chr2g0332231-mRNA:MtrunA17Chr2g0332241/mRNA:MtrunA17Chr2g0332251
136rev	ATAAATTAATACTAATAAAAAGG	AAAAATTGATAGTAAAAAAATGG	.*.....*...*...*....	4	0.127204	0.250712	MtrunA17Chr3	18805869	18805891	+	intergenic:mRNA:MtrunA17Chr3g0095421-ncRNA:MtrunA17Chr3g0095431
136rev	ATAAATTAATACTAATAAAAAGG	CTAACTAAGTACTAATAAAAAGG	*...*.*.*...........	4	0.569608	0.25	MtrunA17Chr7	1970200	1970222	+	intergenic:mRNA:MtrunA17Chr7g0216141-mRNA:MtrunA17Chr7g0216151
136rev	ATAAATTAATACTAATAAAAAGG	AGATAATAATACTAATAATAAGG	.*.*.*............*.	4	0.301744	0.249455	MtrunA17Chr3	58688591	58688613	-	exon:mRNA:MtrunA17Chr3g0145741
136rev	ATAAATTAATACTAATAAAAAGG	ATAAAAAAATACTAATAATTTGG	.....**...........**	4	0.0815885	0.245	MtrunA17Chr7	42972387	42972409	-	intergenic:mRNA:MtrunA17Chr7g0257341-mRNA:MtrunA17Chr7g0257361
136rev	ATAAATTAATACTAATAAAAAGG	GTAAATTACAACTAATATAAAGG	*.......**.......*..	4	0.174634	0.244898	MtrunA17Chr3	31060848	31060870	+	intergenic:mRNA:MtrunA17Chr3g0107391-mRNA:MtrunA17Chr3g0107401
136rev	ATAAATTAATACTAATAAAAAGG	AAAAATTAAAAATGATAAAATGG	.*.......*.*.*......	4	0.101489	0.241758	MtrunA17Chr1	20615298	20615320	-	intergenic:mRNA:MtrunA17Chr1g0171931-mRNA:MtrunA17Chr1g0171941
136rev	ATAAATTAATACTAATAAAAAGG	ATAAGATAATAATAATAATAAGG	....**.....*......*.	4	0.140941	0.24	MtrunA17Chr6	33395219	33395241	+	intergenic:mRNA:MtrunA17Chr6g0478741-mRNA:MtrunA17Chr6g0478761
136rev	ATAAATTAATACTAATAAAAAGG	ATAAATTAAAAGAAAAAAAAAGG	.........*.**..*....	4	0.0411698	0.23976	MtrunA17Chr5	3106856	3106878	-	intergenic:mRNA:MtrunA17Chr5g0398131-mRNA:MtrunA17Chr5g0398141
136rev	ATAAATTAATACTAATAAAAAGG	AAAAAGTAATATTAAAAAAATGG	.*...*.....*...*....	4	0.0769583	0.236686	MtrunA17Chr1	30697789	30697811	-	intergenic:mRNA:MtrunA17Chr1g0179341-mRNA:MtrunA17Chr1g0179351
136rev	ATAAATTAATACTAATAAAAAGG	ATATAATAATAATAATAAATAGG	...*.*.....*.......*	4	0.19653	0.236364	MtrunA17Chr1	24562227	24562249	-	intergenic:mRNA:MtrunA17Chr1g0173941-mRNA:MtrunA17Chr1g0173951
136rev	ATAAATTAATACTAATAAAAAGG	ATAAATATATACAAAAAAAACGG	......**....*..*....	4	0.0650453	0.236014	MtrunA17Chr3	23965160	23965182	-	intergenic:mRNA:MtrunA17Chr3g0099131-mRNA:MtrunA17Chr3g0099141
136rev	ATAAATTAATACTAATAAAAAGG	TTCAATTATTACTAAAAAAAGGG	*.*.....*......*....	4	0.164066	0.233766	MtrunA17Chr3	19804939	19804961	+	intergenic:mRNA:MtrunA17Chr3g0095951-mRNA:MtrunA17Chr3g0095991
136rev	ATAAATTAATACTAATAAAAAGG	TTCAATTATTACTAAAAAAAGGG	*.*.....*......*....	4	0.164066	0.233766	MtrunA17Chr3	19764413	19764435	+	intergenic:mRNA:MtrunA17Chr3g0095951-mRNA:MtrunA17Chr3g0095991
136rev	ATAAATTAATACTAATAAAAAGG	TTTATTTAATACTAAAAAAATGG	*.*.*..........*....	4	0.268521	0.23335	MtrunA17Chr4	24163574	24163596	+	intergenic:mRNA:MtrunA17Chr4g0023481-mRNA:MtrunA17Chr4g0023491
136rev	ATAAATTAATACTAATAAAAAGG	TTTATTTAATACTAAAAAAATGG	*.*.*..........*....	4	0.268521	0.23335	MtrunA17Chr4	24197929	24197951	+	intergenic:mRNA:MtrunA17Chr4g0023531-mRNA:MtrunA17Chr4g0023551
136rev	ATAAATTAATACTAATAAAAAGG	TTTATTTAATACTAAAAAAAGGG	*.*.*..........*....	4	0.268521	0.23335	MtrunA17Chr8	26012733	26012755	-	intergenic:mRNA:MtrunA17Chr8g0361551-mRNA:MtrunA17Chr8g0361561
136rev	ATAAATTAATACTAATAAAAAGG	TTTATTTAATACTAAAAAAATGG	*.*.*..........*....	4	0.268521	0.23335	MtrunA17Chr4	24180734	24180756	+	intergenic:mRNA:MtrunA17Chr4g0023501-mRNA:MtrunA17Chr4g0023511
136rev	ATAAATTAATACTAATAAAAAGG	ATAAAATAATAAAAATAATATGG	.....*.....**.....*.	4	0.0545442	0.230769	MtrunA17Chr4	9676854	9676876	+	intergenic:mRNA:MtrunA17Chr4g0012141-mRNA:MtrunA17Chr4g0012151
136rev	ATAAATTAATACTAATAAAAAGG	ATTAATTAATAAAAGTAAAATGG	..*........**.*.....	4	0.07563	0.226891	MtrunA17Chr5	755948	755970	-	exon:mRNA:MtrunA17Chr5g0394331
136rev	ATAAATTAATACTAATAAAAAGG	AAAAATTACAACTAATAATATGG	.*......**........*.	4	0.280662	0.223161	MtrunA17Chr4	25648184	25648206	+	intergenic:mRNA:MtrunA17Chr4g0024791-mRNA:MtrunA17Chr4g0024811
136rev	ATAAATTAATACTAATAAAAAGG	ATAAATATATGCTAAAAAAAAGG	......**..*....*....	4	0.093282	0.221591	MtrunA17Chr1	7296739	7296761	-	intergenic:mRNA:MtrunA17Chr1g0155531-mRNA:MtrunA17Chr1g0155541
136rev	ATAAATTAATACTAATAAAAAGG	AAAAATTAATCATAAAAAAAGGG	.*........**...*....	4	0.0705981	0.21978	MtrunA17Chr2	32919378	32919400	+	intron:mRNA:MtrunA17Chr2g0310011
136rev	ATAAATTAATACTAATAAAAAGG	ATAAAAAAATATTTATAAAAAGG	.....**....*.*......	4	0.0413468	0.217778	MtrunA17Chr8	17631074	17631096	-	intron:mRNA:MtrunA17Chr8g0356081
136rev	ATAAATTAATACTAATAAAAAGG	TTAAATTAATAATGGTAAAATGG	*..........*.**.....	4	0.029532	0.216667	MtrunA17Chr6	5867357	5867379	+	intergenic:mRNA:MtrunA17Chr6g0455881-mRNA:MtrunA17Chr6g0455891
136rev	ATAAATTAATACTAATAAAAAGG	ATAAATAAATAATTGTAAAATGG	......*....*.**.....	4	0.0183156	0.216667	MtrunA17Chr7	44923055	44923077	+	intergenic:mRNA:MtrunA17Chr7g0260001-mRNA:MtrunA17Chr7g0260011
136rev	ATAAATTAATACTAATAAAAAGG	ACAAAATAATATTAATAATATGG	.*...*.....*......*.	4	0.148458	0.215385	MtrunA17Chr1	35649511	35649533	-	intergenic:mRNA:MtrunA17Chr1g0185221-mRNA:MtrunA17Chr1g0185231
136rev	ATAAATTAATACTAATAAAAAGG	AAAAATTAATACCTATAAATTGG	.*..........**.....*	4	0.0402169	0.213765	MtrunA17Chr3	57576849	57576871	+	intergenic:mRNA:MtrunA17Chr3g0144131-mRNA:MtrunA17Chr3g0144141
136rev	ATAAATTAATACTAATAAAAAGG	AAAAATAAATACTTATAATAAGG	.*....*......*....*.	4	0.0507563	0.212623	MtrunA17Chr8	41835115	41835137	+	intergenic:mRNA:MtrunA17Chr8g0382031-mRNA:MtrunA17Chr8g0382041
136rev	ATAAATTAATACTAATAAAAAGG	ATATAATAATAATAATAATATGG	...*.*.....*......*.	4	0.148458	0.212121	MtrunA17Chr1	3575141	3575163	-	intron:mRNA:MtrunA17Chr1g0150571
136rev	ATAAATTAATACTAATAAAAAGG	GTAAATTATTATTAGTAAAAAGG	*.......*..*..*.....	4	0.121101	0.21	MtrunA17Chr1	43744013	43744035	-	intergenic:mRNA:MtrunA17Chr1g0196061-mRNA:MtrunA17Chr1g0196071
136rev	ATAAATTAATACTAATAAAAAGG	ATATATTAGTAAAAATAAAATGG	...*....*..**.......	4	0.166446	0.20979	MtrunA17Chr4	29482800	29482822	-	intergenic:mRNA:MtrunA17Chr4g0028551-ncRNA:MtrunA17Chr4g0028581
136rev	ATAAATTAATACTAATAAAAAGG	TTGAATTAAAACTAATAGAAAGG	*.*......*.......*..	4	0.281816	0.209524	MtrunA17Chr3	47531459	47531481	+	intergenic:mRNA:MtrunA17Chr3g0130331-mRNA:MtrunA17Chr3g0130341
136rev	ATAAATTAATACTAATAAAAAGG	TTGAATTAAAACTAATAGAAAGG	*.*......*.......*..	4	0.281816	0.209524	MtrunA17Chr6	42736147	42736169	+	intergenic:mRNA:MtrunA17Chr6g0488821-mRNA:MtrunA17Chr6g0488831
136rev	ATAAATTAATACTAATAAAAAGG	TTGAATTAAAACTAATAGAAAGG	*.*......*.......*..	4	0.281816	0.209524	MtrunA17Chr6	40775261	40775283	-	intergenic:mRNA:MtrunA17Chr6g0486361-mRNA:MtrunA17Chr6g0486371
136rev	ATAAATTAATACTAATAAAAAGG	ATAATTAAAAACTAATAAAGGGG	....*.*..*.........*	4	0.415326	0.208556	MtrunA17Chr6	39171301	39171323	-	intergenic:mRNA:MtrunA17Chr6g0484611-mRNA:MtrunA17Chr6g0484631
136rev	ATAAATTAATACTAATAAAAAGG	ATAAAGAAATATTAATAAAGGGG	.....**....*.......*	4	0.127434	0.205882	MtrunA17Chr7	22244499	22244521	-	intergenic:mRNA:MtrunA17Chr7g0232231-mRNA:MtrunA17Chr7g0232251
136rev	ATAAATTAATACTAATAAAAAGG	ATAAAATAAAACAAATAGAATGG	.....*...*..*....*..	4	0.0635314	0.205714	MtrunA17Chr5	24026372	24026394	+	intergenic:mRNA:MtrunA17Chr5g0422411-mRNA:MtrunA17Chr5g0422421
136rev	ATAAATTAATACTAATAAAAAGG	AGATATTAATAATAATAATAAGG	.*.*.......*......*.	4	0.245385	0.205594	MtrunA17Chr6	8570172	8570194	-	intergenic:mRNA:MtrunA17Chr6g0459341-mRNA:MtrunA17Chr6g0459351
136rev	ATAAATTAATACTAATAAAAAGG	AATTATTAATATTAATAAAAAGG	.***.......*........	4	0.694061	0.204664	MtrunA17Chr7	49917910	49917932	-	intergenic:mRNA:MtrunA17Chr7g0267071-mRNA:MtrunA17Chr7g0267081
136rev	ATAAATTAATACTAATAAAAAGG	AATTATTAATATTAATAAAAAGG	.***.......*........	4	0.694061	0.204664	MtrunA17Chr6	34779886	34779908	-	intergenic:mRNA:MtrunA17Chr6g0480041-mRNA:MtrunA17Chr6g0480051
136rev	ATAAATTAATACTAATAAAAAGG	AATTATTAATATTAATAAAAAGG	.***.......*........	4	0.694061	0.204664	MtrunA17Chr6	859561	859583	+	intergenic:mRNA:MtrunA17Chr6g0449921-mRNA:MtrunA17Chr6g0449931
136rev	ATAAATTAATACTAATAAAAAGG	AAAAATGACTAATAATAAAAAGG	.*....*.*..*........	4	0.293753	0.203158	MtrunA17Chr1	33139756	33139778	-	intergenic:mRNA:MtrunA17Chr1g0182171-mRNA:MtrunA17Chr1g0182161
136rev	ATAAATTAATACTAATAAAAAGG	CCAAATCAATCCTAATAAAATGG	**....*...*.........	4	0.542337	0.202041	MtrunA17Chr8	26597443	26597465	+	intergenic:mRNA:MtrunA17Chr8g0362021-mRNA:MtrunA17Chr8g0362061
136rev	ATAAATTAATACTAATAAAAAGG	ACTAATTAGTACTAATATAAAGG	.**.....*........*..	4	0.186959	0.201681	MtrunA17Chr7	1964656	1964678	+	intergenic:mRNA:MtrunA17Chr7g0216121-mRNA:MtrunA17Chr7g0216141
136rev	ATAAATTAATACTAATAAAAAGG	ATTAATTAATAATAACAAATCGG	..*........*...*...*	4	0.0550908	0.201681	MtrunA17Chr7	39302637	39302659	-	intergenic:mRNA:MtrunA17Chr7g0252331-mRNA:MtrunA17Chr7g0252341
136rev	ATAAATTAATACTAATAAAAAGG	CTTATTTAATACTAAAAAAATGG	*.*.*..........*....	4	0.268521	0.200014	MtrunA17Chr4	36792278	36792300	+	intergenic:mRNA:MtrunA17Chr4g0038491-mRNA:MtrunA17Chr4g0038501
136rev	ATAAATTAATACTAATAAAAAGG	CTTATTTAATACTAAAAAAATGG	*.*.*..........*....	4	0.268521	0.200014	MtrunA17Chr2	43235567	43235589	-	intergenic:mRNA:MtrunA17Chr2g0322511-mRNA:MtrunA17Chr2g0322521
136rev	ATAAATTAATACTAATAAAAAGG	CTTATTTAATACTAAAAAAATGG	*.*.*..........*....	4	0.268521	0.200014	MtrunA17Chr7	1622124	1622146	-	intergenic:mRNA:MtrunA17Chr7g0215651-mRNA:MtrunA17Chr7g0215661
136rev	ATAAATTAATACTAATAAAAAGG	CTTATTTAATACTAAAAAAATGG	*.*.*..........*....	4	0.268521	0.200014	MtrunA17Chr1	19450700	19450722	+	intergenic:mRNA:MtrunA17Chr1g0170651-mRNA:MtrunA17Chr1g0170661
136rev	ATAAATTAATACTAATAAAAAGG	CTTATTTAATACTAAAAAAATGG	*.*.*..........*....	4	0.268521	0.200014	MtrunA17Chr2	10197478	10197500	-	intergenic:mRNA:MtrunA17Chr2g0290881-mRNA:MtrunA17Chr2g0290891
136rev	ATAAATTAATACTAATAAAAAGG	CTTATTTAATACTAAAAAAATGG	*.*.*..........*....	4	0.268521	0.200014	MtrunA17Chr1	4165622	4165644	-	intergenic:mRNA:MtrunA17Chr1g0151221-mRNA:MtrunA17Chr1g0151231
136rev	ATAAATTAATACTAATAAAAAGG	CTTATTTAATACTAAAAAAATGG	*.*.*..........*....	4	0.268521	0.200014	MtrunA17Chr6	17799086	17799108	+	intergenic:mRNA:MtrunA17Chr6g0468551-mRNA:MtrunA17Chr6g0468561
136rev	ATAAATTAATACTAATAAAAAGG	CTTATTTAATACTAAAAAAATGG	*.*.*..........*....	4	0.268521	0.200014	MtrunA17Chr4	61288662	61288684	-	intergenic:mRNA:MtrunA17Chr4g0072191-mRNA:MtrunA17Chr4g0072201
136rev	ATAAATTAATACTAATAAAAAGG	CTTATTTAATACTAAAAAAATGG	*.*.*..........*....	4	0.268521	0.200014	MtrunA17Chr2	11744540	11744562	+	intergenic:mRNA:MtrunA17Chr2g0292801-mRNA:MtrunA17Chr2g0292811
136rev	ATAAATTAATACTAATAAAAAGG	CTTATTTAATACTAAAAAAATGG	*.*.*..........*....	4	0.268521	0.200014	MtrunA17Chr4	8638782	8638804	+	intergenic:mRNA:MtrunA17Chr4g0011031-mRNA:MtrunA17Chr4g0011041
136rev	ATAAATTAATACTAATAAAAAGG	CTTATTTAATACTAAAAAAATGG	*.*.*..........*....	4	0.268521	0.200014	MtrunA17Chr7	41724490	41724512	+	intergenic:mRNA:MtrunA17Chr7g0255781-mRNA:MtrunA17Chr7g0255791
136rev	ATAAATTAATACTAATAAAAAGG	CTTATTTAATACTAAAAAAATGG	*.*.*..........*....	4	0.268521	0.200014	MtrunA17Chr6	825051	825073	+	intergenic:mRNA:MtrunA17Chr6g0449891-mRNA:MtrunA17Chr6g0449901
136rev	ATAAATTAATACTAATAAAAAGG	CTTATTTAATACTAAAAAAATGG	*.*.*..........*....	4	0.268521	0.200014	MtrunA17Chr5	9507833	9507855	-	intergenic:mRNA:MtrunA17Chr5g0406751-mRNA:MtrunA17Chr5g0406761
136rev	ATAAATTAATACTAATAAAAAGG	CTTATTTAATACTAAAAAAATGG	*.*.*..........*....	4	0.268521	0.200014	MtrunA17Chr1	54981080	54981102	-	intergenic:mRNA:MtrunA17Chr1g0211421-mRNA:MtrunA17Chr1g0211431
136rev	ATAAATTAATACTAATAAAAAGG	CTTATTTAATACTAAAAAAATGG	*.*.*..........*....	4	0.268521	0.200014	MtrunA17Chr4	30502807	30502829	+	intergenic:mRNA:MtrunA17Chr4g0029731-mRNA:MtrunA17Chr4g0029741
136rev	ATAAATTAATACTAATAAAAAGG	CTTATTTAATACTAAAAAAATGG	*.*.*..........*....	4	0.268521	0.200014	MtrunA17Chr3	2745632	2745654	+	intergenic:mRNA:MtrunA17Chr3g0080581-mRNA:MtrunA17Chr3g0080591
136rev	ATAAATTAATACTAATAAAAAGG	CTTATTTAATACTAAAAAAATGG	*.*.*..........*....	4	0.268521	0.200014	MtrunA17Chr1	49062349	49062371	-	intergenic:mRNA:MtrunA17Chr1g0203141-mRNA:MtrunA17Chr1g0203151
136rev	ATAAATTAATACTAATAAAAAGG	CTTATTTAATACTAAAAAAATGG	*.*.*..........*....	4	0.268521	0.200014	MtrunA17Chr7	28773170	28773192	+	intergenic:mRNA:MtrunA17Chr7g0238681-mRNA:MtrunA17Chr7g0238701
136rev	ATAAATTAATACTAATAAAAAGG	CTTATTTAATACTAAAAAAATGG	*.*.*..........*....	4	0.268521	0.200014	MtrunA17Chr2	48103230	48103252	-	intergenic:mRNA:MtrunA17Chr2g0329001/mRNA:MtrunA17Chr2g0329011-mRNA:MtrunA17Chr2g0329021
136rev	ATAAATTAATACTAATAAAAAGG	CTTATTTAATACTAAAAAAATGG	*.*.*..........*....	4	0.268521	0.200014	MtrunA17Chr6	27148196	27148218	-	intergenic:mRNA:MtrunA17Chr6g0473741-mRNA:MtrunA17Chr6g0473761
136rev	ATAAATTAATACTAATAAAAAGG	AAAAATAAATAATAATAAGATGG	.*....*....*......*.	4	0.167598	0.198317	MtrunA17Chr5	34859882	34859904	-	intergenic:mRNA:MtrunA17Chr5g0434731-mRNA:MtrunA17Chr5g0434741
136rev	ATAAATTAATACTAATAAAAAGG	AGAAATTAATAGAAATAAAGGGG	.*.........**......*	4	0.132797	0.197647	MtrunA17Chr7	19649252	19649274	-	intergenic:mRNA:MtrunA17Chr7g0230651-mRNA:MtrunA17Chr7g0230671
136rev	ATAAATTAATACTAATAAAAAGG	AAAAATAAATAGTAATAAATAGG	.*....*....*.......*	4	0.234367	0.197436	MtrunA17Chr8	35768062	35768084	+	intergenic:mRNA:MtrunA17Chr8g0373611-mRNA:MtrunA17Chr8g0373631
136rev	ATAAATTAATACTAATAAAAAGG	ATAAACTAGTATTAATAAATGGG	.....*..*..*.......*	4	0.114	0.195804	MtrunA17Chr2	36032393	36032415	-	intergenic:mRNA:MtrunA17Chr2g0313231-mRNA:MtrunA17Chr2g0313241
136rev	ATAAATTAATACTAATAAAAAGG	ATGAATTAAAATAAATAAAATGG	..*......*.**.......	4	0.247382	0.195266	MtrunA17Chr6	5818772	5818794	-	intergenic:mRNA:MtrunA17Chr6g0455811-mRNA:MtrunA17Chr6g0455821/mRNA:MtrunA17Chr6g0455831
136rev	ATAAATTAATACTAATAAAAAGG	ATAAATTAATAATAAAATATTGG	...........*...*.*.*	4	0.00944061	0.194805	MtrunA17Chr1	11157040	11157062	+	intron:mRNA:MtrunA17Chr1g0160791
136rev	ATAAATTAATACTAATAAAAAGG	ATAAAATATTATAAATAAAATGG	.....*..*..**.......	4	0.0960698	0.193846	MtrunA17Chr2	46934314	46934336	-	intergenic:mRNA:MtrunA17Chr2g0327351-mRNA:MtrunA17Chr2g0327361
136rev	ATAAATTAATACTAATAAAAAGG	ATAAAGTGATACAAACAAAAAGG	.....*.*....*..*....	4	0.057617	0.193407	MtrunA17Chr3	21422778	21422800	-	intergenic:mRNA:MtrunA17Chr3g0096971-mRNA:MtrunA17Chr3g0096981
136rev	ATAAATTAATACTAATAAAAAGG	AGACATTAATAATAAAAAAAGGG	.*.*.......*...*....	4	0.127204	0.192513	MtrunA17Chr4	51565468	51565490	+	intergenic:mRNA:MtrunA17Chr4g0058651-mRNA:MtrunA17Chr4g0058661
136rev	ATAAATTAATACTAATAAAAAGG	TTAACTATATACTAATAAAAAGG	*...*.**............	4	0.932256	0.1875	MtrunA17Chr3	32191757	32191779	-	exon:mRNA:MtrunA17Chr3g0109191
136rev	ATAAATTAATACTAATAAAAAGG	ATATATTATTATTAAAAAAAAGG	...*....*..*...*....	4	0.0777215	0.186904	MtrunA17Chr8	39492821	39492843	+	intergenic:mRNA:MtrunA17Chr8g0378431-mRNA:MtrunA17Chr8g0378441
136rev	ATAAATTAATACTAATAAAAAGG	ATATATTATTATTAAAAAAAGGG	...*....*..*...*....	4	0.0777215	0.186904	MtrunA17Chr2	8791289	8791311	-	intergenic:mRNA:MtrunA17Chr2g0289151-mRNA:MtrunA17Chr2g0289161
136rev	ATAAATTAATACTAATAAAAAGG	CTAAATTAATAATAATATATAGG	*..........*.....*.*	4	0.0672562	0.183673	MtrunA17Chr5	6979908	6979930	+	intergenic:mRNA:MtrunA17Chr5g0403151-mRNA:MtrunA17Chr5g0403161
136rev	ATAAATTAATACTAATAAAAAGG	ATAAATTAAAAATAATATATCGG	.........*.*.....*.*	4	0.0529874	0.183673	MtrunA17Chr5	35022329	35022351	-	intergenic:mRNA:MtrunA17Chr5g0434851-mRNA:MtrunA17Chr5g0434861
136rev	ATAAATTAATACTAATAAAAAGG	ATAAAATATTGTTAATAAAATGG	.....*..*.**........	4	0.137775	0.182	MtrunA17Chr4	54492548	54492570	-	intergenic:mRNA:MtrunA17Chr4g0062801-mRNA:MtrunA17Chr4g0062811
136rev	ATAAATTAATACTAATAAAAAGG	AAAAAATAATAATAAGAAAAAGG	.*...*.....*...*....	4	0.0769583	0.181319	MtrunA17Chr2	36540024	36540046	+	intergenic:mRNA:MtrunA17Chr2g0313881-mRNA:MtrunA17Chr2g0313891
136rev	ATAAATTAATACTAATAAAAAGG	ATAAGTAAATACTTATAATAAGG	....*.*......*....*.	4	0.0481864	0.180923	MtrunA17Chr8	21583606	21583628	+	intron:mRNA:MtrunA17Chr8g0358961
136rev	ATAAATTAATACTAATAAAAAGG	ATATTTTAAAACTAAAAAAAAGG	...**....*.....*....	4	0.238119	0.180316	MtrunA17Chr8	44913111	44913133	-	intergenic:mRNA:MtrunA17Chr8g0386551/mRNA:MtrunA17Chr8g0386541-mRNA:MtrunA17Chr8g0386561
136rev	ATAAATTAATACTAATAAAAAGG	ACAAATTTATATTAAAAAAATGG	.*.....*...*...*....	4	0.127204	0.17982	MtrunA17Chr6	40352881	40352903	-	intergenic:mRNA:MtrunA17Chr6g0485801-mRNA:MtrunA17Chr6g0485811
136rev	ATAAATTAATACTAATAAAAAGG	ATACACTAATAATAATAAAGAGG	...*.*.....*.......*	4	0.19653	0.175257	MtrunA17Chr1	33280993	33281015	+	intron:mRNA:MtrunA17Chr1g0182301
136rev	ATAAATTAATACTAATAAAAAGG	ATAACCTAATAATAATAATAAGG	....**.....*......*.	4	0.140941	0.174825	MtrunA17Chr6	13929531	13929553	-	intergenic:mRNA:MtrunA17Chr6g0464661-mRNA:MtrunA17Chr6g0464671
136rev	ATAAATTAATACTAATAAAAAGG	ATAACCTAATAATAATAATAAGG	....**.....*......*.	4	0.140941	0.174825	MtrunA17Chr2	48669188	48669210	-	intergenic:mRNA:MtrunA17Chr2g0329651-mRNA:MtrunA17Chr2g0329671
136rev	ATAAATTAATACTAATAAAAAGG	TTAAATGAAAACTAAGAAAAGGG	*.....*..*.....*....	4	0.171309	0.174531	MtrunA17Chr3	11057530	11057552	+	intron:mRNA:MtrunA17Chr3g0089831
136rev	ATAAATTAATACTAATAAAAAGG	ATGAAATATTATTAATAAAAAGG	..*..*..*..*........	4	0.256563	0.171111	MtrunA17Chr7	26188831	26188853	+	intergenic:mRNA:MtrunA17Chr7g0235831-mRNA:MtrunA17Chr7g0235841
136rev	ATAAATTAATACTAATAAAAAGG	ACAAGTTAATACAAATAGAACGG	.*..*.......*....*..	4	0.120099	0.170901	MtrunA17Chr4	12494885	12494907	+	intron:mRNA:MtrunA17Chr4g0015201
136rev	ATAAATTAATACTAATAAAAAGG	ACAAATTTAAATTAATAAAAGGG	.*.....*.*.*........	4	0.648306	0.169545	MtrunA17Chr7	43011408	43011430	-	intergenic:mRNA:MtrunA17Chr7g0257441-mRNA:MtrunA17Chr7g0257451
136rev	ATAAATTAATACTAATAAAAAGG	ATAAATTAATAAAAAAAAGAGGG	...........**..*..*.	4	0.0140809	0.168581	MtrunA17Chr6	14075355	14075377	+	intergenic:mRNA:MtrunA17Chr6g0464811-mRNA:MtrunA17Chr6g0464821
136rev	ATAAATTAATACTAATAAAAAGG	ATACATAATTACTAAAAAAATGG	...*..*.*......*....	4	0.107894	0.168449	MtrunA17Chr2	37607655	37607677	+	intron:mRNA:MtrunA17Chr2g0315261
136rev	ATAAATTAATACTAATAAAAAGG	AAAAATTAACATAAATAAAAAGG	.*.......*.**.......	4	0.250895	0.168229	MtrunA17Chr7	7821525	7821547	-	intergenic:mRNA:MtrunA17Chr7g0222591-mRNA:MtrunA17Chr7g0222601
136rev	ATAAATTAATACTAATAAAAAGG	ATTACTTATTACCAATAAAAAGG	..*.*...*...*.......	4	0.333568	0.167183	MtrunA17Chr3	1966274	1966296	+	exon:mRNA:MtrunA17Chr3g0079641
136rev	ATAAATTAATACTAATAAAAAGG	ATCAACTAATAATAATAAATTGG	..*..*.....*.......*	4	0.193779	0.166976	MtrunA17Chr3	56164720	56164742	+	intergenic:mRNA:MtrunA17Chr3g0142131-mRNA:MtrunA17Chr3g0142141
136rev	ATAAATTAATACTAATAAAAAGG	AAAAATTATTATTAATAAATTGG	.*......*..*.......*	4	0.209661	0.164024	MtrunA17Chr2	49772221	49772243	+	intergenic:mRNA:MtrunA17Chr2g0331411-mRNA:MtrunA17Chr2g0331431
136rev	ATAAATTAATACTAATAAAAAGG	TTAAATTGATAGTAATATAAAGG	*......*...*.....*..	4	0.152684	0.162963	MtrunA17Chr3	13238507	13238529	+	exon:mRNA:MtrunA17Chr3g0091911
136rev	ATAAATTAATACTAATAAAAAGG	ATACAATAATACAAATAAAGAGG	...*.*......*......*	4	0.154588	0.161938	MtrunA17Chr4	64408082	64408104	+	exon:mRNA:MtrunA17Chr4g0076621
136rev	ATAAATTAATACTAATAAAAAGG	ATAAATTAGTAGTAAAAAATGGG	........*..*...*...*	4	0.030848	0.161616	MtrunA17Chr1	35222567	35222589	+	intron:mRNA:MtrunA17Chr1g0184771
136rev	ATAAATTAATACTAATAAAAAGG	ATAGATTTAAACAAATAAAAAGG	...*...*.*..*.......	4	0.509948	0.158948	MtrunA17Chr4	7422562	7422584	-	intergenic:mRNA:MtrunA17Chr4g0009531-mRNA:MtrunA17Chr4g0009541
136rev	ATAAATTAATACTAATAAAAAGG	ATAAATCAATAATAATAATTGGG	......*....*......**	4	0.0663497	0.158654	MtrunA17Chr8	45918728	45918750	+	intergenic:mRNA:MtrunA17Chr8g0387871-mRNA:MtrunA17Chr8g0387881
136rev	ATAAATTAATACTAATAAAAAGG	ATAAATTAATATTAAAAATTGGG	...........*...*..**	4	0.0151724	0.15815	MtrunA17Chr3	3524510	3524532	+	intergenic:mRNA:MtrunA17Chr3g0081531-mRNA:MtrunA17Chr3g0081541
136rev	ATAAATTAATACTAATAAAAAGG	ATAAATTAATATTAAAAATTAGG	...........*...*..**	4	0.0151724	0.15815	MtrunA17Chr6	7032350	7032372	-	intergenic:mRNA:MtrunA17Chr6g0457251-mRNA:MtrunA17Chr6g0457261
136rev	ATAAATTAATACTAATAAAAAGG	ATAAATTAATATTAAAAATTGGG	...........*...*..**	4	0.0151724	0.15815	MtrunA17Chr4	14324065	14324087	-	intergenic:mRNA:MtrunA17Chr4g0018971-mRNA:MtrunA17Chr4g0018981
136rev	ATAAATTAATACTAATAAAAAGG	ATAAATTAATATTAAAAATTGGG	...........*...*..**	4	0.0151724	0.15815	MtrunA17Chr1	55983095	55983117	+	intergenic:mRNA:MtrunA17Chr1g0212981-mRNA:MtrunA17Chr1g0212991
136rev	ATAAATTAATACTAATAAAAAGG	ATAGAATAATAATAATAGAAGGG	...*.*.....*.....*..	4	0.0876967	0.154762	MtrunA17Chr6	22547335	22547357	-	intergenic:mRNA:MtrunA17Chr6g0471411-mRNA:MtrunA17Chr6g0471431
136rev	ATAAATTAATACTAATAAAAAGG	ATAGAATAATAATAATAGAAGGG	...*.*.....*.....*..	4	0.0876967	0.154762	MtrunA17Chr5	22494341	22494363	-	intergenic:mRNA:MtrunA17Chr5g0421431-mRNA:MtrunA17Chr5g0421461
136rev	ATAAATTAATACTAATAAAAAGG	ATAGAATAATAATAATAGAAGGG	...*.*.....*.....*..	4	0.0876967	0.154762	MtrunA17Chr7	20581134	20581156	+	intergenic:ncRNA:MtrunA17Chr7g0231031-mRNA:MtrunA17Chr7g0231041
136rev	ATAAATTAATACTAATAAAAAGG	ATAACTTAAAACTGATAAAGTGG	....*....*...*.....*	4	0.0906054	0.152941	MtrunA17Chr2	42183613	42183635	+	intron:mRNA:MtrunA17Chr2g0321091
136rev	ATAAATTAATACTAATAAAAAGG	ATAAATTGTACCTAATAAAAAGG	.......****.........	4	0.407555	0.150857	MtrunA17Chr4	2550716	2550738	+	intergenic:mRNA:MtrunA17Chr4g0003401-mRNA:MtrunA17Chr4g0003411
136rev	ATAAATTAATACTAATAAAAAGG	ATGAATTAATACATACAAAATGG	..*.........**.*....	4	0.0146997	0.150427	MtrunA17Chr1	12348632	12348654	-	intergenic:mRNA:MtrunA17Chr1g0162391-mRNA:MtrunA17Chr1g0162401
136rev	ATAAATTAATACTAATAAAAAGG	ACAAATTGATAGTAATAATAAGG	.*.....*...*......*.	4	0.245385	0.150427	MtrunA17Chr1	29392476	29392498	+	intergenic:mRNA:MtrunA17Chr1g0177741-mRNA:MtrunA17Chr1g0177751
136rev	ATAAATTAATACTAATAAAAAGG	ATAAAATATCATTAATAAAATGG	.....*..**.*........	4	0.228631	0.149333	MtrunA17Chr8	19869341	19869363	+	intron:mRNA:MtrunA17Chr8g0357761
136rev	ATAAATTAATACTAATAAAAAGG	ATAATTTAGAAATAATAAAAGGG	....*...**.*........	4	0.377903	0.148423	MtrunA17Chr1	34433737	34433759	-	intergenic:mRNA:MtrunA17Chr1g0183761-mRNA:MtrunA17Chr1g0183781
136rev	ATAAATTAATACTAATAAAAAGG	ATCAATTAACAATAAAAAAAAGG	..*......*.*...*....	4	0.115515	0.148423	MtrunA17Chr8	17873940	17873962	+	intergenic:mRNA:MtrunA17Chr8g0356301-mRNA:MtrunA17Chr8g0356311
136rev	ATAAATTAATACTAATAAAAAGG	ATAAATAAATTCTAAAAAATTGG	......*...*....*...*	4	0.0408681	0.146853	MtrunA17Chr3	1082919	1082941	-	intergenic:mRNA:MtrunA17Chr3g0078471-mRNA:MtrunA17Chr3g0078481
136rev	ATAAATTAATACTAATAAAAAGG	ATAAAATACTAGTAACAAAAGGG	.....*..*..*...*....	4	0.0447554	0.146737	MtrunA17Chr7	40025854	40025876	+	exon:mRNA:MtrunA17Chr7g0253401
136rev	ATAAATTAATACTAATAAAAAGG	ATAAATTATTACAAGTAATAAGG	........*...*.*...*.	4	0.0285597	0.145385	MtrunA17Chr5	42834432	42834454	+	intergenic:mRNA:MtrunA17Chr5g0446131-mRNA:MtrunA17Chr5g0446151
136rev	ATAAATTAATACTAATAAAAAGG	AATAATTAATACAAAGAAAAAGG	.**.........*..*....	4	0.0986559	0.143136	MtrunA17Chr3	11264086	11264108	-	exon:mRNA:MtrunA17Chr3g0089991
136rev	ATAAATTAATACTAATAAAAAGG	AGAAATTACAACTAAGAAAAAGG	.*......**.....*....	4	0.145491	0.142418	MtrunA17Chr0c02	132553	132575	+	intergenic:mRNA:MtrunA17Chr0c02g0489691-mRNA:MtrunA17Chr0c02g0489721
136rev	ATAAATTAATACTAATAAAAAGG	ATTGGTTAATAGTAATAAAAAGG	..***......*........	4	0.694061	0.141176	MtrunA17Chr6	37327095	37327117	+	intron:mRNA:MtrunA17Chr6g0482711
136rev	ATAAATTAATACTAATAAAAAGG	ACAAAGTAATATTTATAAAAGGG	.*...*.....*.*......	4	0.0666674	0.140659	MtrunA17Chr2	2884621	2884643	-	intergenic:mRNA:MtrunA17Chr2g0281061-mRNA:MtrunA17Chr2g0281071
136rev	ATAAATTAATACTAATAAAAAGG	GTAAATAAATACTAAACAAATGG	*.....*........**...	4	0.0716114	0.140374	MtrunA17Chr7	35598665	35598687	+	intergenic:mRNA:MtrunA17Chr7g0247051-mRNA:MtrunA17Chr7g0247061
136rev	ATAAATTAATACTAATAAAAAGG	ATAAATAACTTCTAAAAAAAAGG	......*.*.*....*....	4	0.0569953	0.13986	MtrunA17Chr5	18684921	18684943	+	intergenic:mRNA:MtrunA17Chr5g0418091-mRNA:MtrunA17Chr5g0418101
136rev	ATAAATTAATACTAATAAAAAGG	ATAAACTAATCATAATAATATGG	.....*....**......*.	4	0.0782223	0.13986	MtrunA17Chr5	25960158	25960180	-	intergenic:mRNA:MtrunA17Chr5g0424041-mRNA:MtrunA17Chr5g0424051
136rev	ATAAATTAATACTAATAAAAAGG	TTGAATTTATACTTATAAAATGG	*.*....*.....*......	4	0.220836	0.139683	MtrunA17Chr7	10409270	10409292	+	intron:mRNA:MtrunA17Chr7g0225251
136rev	ATAAATTAATACTAATAAAAAGG	TTGAATTTATACTTATAAAATGG	*.*....*.....*......	4	0.220836	0.139683	MtrunA17Chr7	10472992	10473014	+	intron:mRNA:MtrunA17Chr7g0225371
136rev	ATAAATTAATACTAATAAAAAGG	ATTAATTCAAATTAATAAAAGGG	..*....*.*.*........	4	0.63923	0.139625	MtrunA17Chr4	23869300	23869322	-	intergenic:mRNA:MtrunA17Chr4g0023301-mRNA:MtrunA17Chr4g0023311
136rev	ATAAATTAATACTAATAAAAAGG	AACAATTAATAATAATAATAAGG	.**........*......*.	4	0.24195	0.139476	MtrunA17Chr4	60556414	60556436	+	intergenic:mRNA:MtrunA17Chr4g0071071-mRNA:MtrunA17Chr4g0071091
136rev	ATAAATTAATACTAATAAAAAGG	TTAAATTCATGCTAATATAATGG	*......*..*......*..	4	0.172235	0.139286	MtrunA17Chr3	1430741	1430763	+	intergenic:mRNA:MtrunA17Chr3g0079001-mRNA:MtrunA17Chr3g0079011
136rev	ATAAATTAATACTAATAAAAAGG	ATAAAATAATAATAATAAGTTGG	.....*.....*......**	4	0.0587724	0.139286	MtrunA17Chr2	21168797	21168819	+	intron:mRNA:MtrunA17Chr2g0303431
136rev	ATAAATTAATACTAATAAAAAGG	ATAAAATAATAATAATAAGTTGG	.....*.....*......**	4	0.0587724	0.139286	MtrunA17Chr5	42236264	42236286	-	intergenic:mRNA:MtrunA17Chr5g0444991-mRNA:MtrunA17Chr5g0445001
136rev	ATAAATTAATACTAATAAAAAGG	TTAATTTAACAATAATAAAAAGG	*...*....*.*........	4	0.648306	0.138528	MtrunA17Chr2	39525173	39525195	-	intergenic:mRNA:MtrunA17Chr2g0317701-mRNA:MtrunA17Chr2g0317711
136rev	ATAAATTAATACTAATAAAAAGG	ATAAATTAATATTGAAAAATTGG	...........*.*.*...*	4	0.00717679	0.137063	MtrunA17Chr2	15328468	15328490	+	intergenic:mRNA:MtrunA17Chr2g0297161-mRNA:MtrunA17Chr2g0297171
136rev	ATAAATTAATACTAATAAAAAGG	ATAAATAAAGAGAAATAAAAAGG	......*..*.**.......	4	0.163482	0.134615	MtrunA17Chr2	43183346	43183368	-	intergenic:mRNA:MtrunA17Chr2g0322421-mRNA:MtrunA17Chr2g0322431
136rev	ATAAATTAATACTAATAAAAAGG	ATAAAATACTACTAATATTACGG	.....*..*........**.	4	0.034306	0.133333	MtrunA17Chr7	4340883	4340905	+	intergenic:mRNA:MtrunA17Chr7g0219111-mRNA:MtrunA17Chr7g0219121/mRNA:MtrunA17Chr7g0219131
136rev	ATAAATTAATACTAATAAAAAGG	TTAATTTAAGAATAATAAAAAGG	*...*....*.*........	4	0.648306	0.12987	MtrunA17Chr5	34347742	34347764	-	intergenic:mRNA:MtrunA17Chr5g0434121-mRNA:MtrunA17Chr5g0434141
136rev	ATAAATTAATACTAATAAAAAGG	ATGAATTAACACCAATATAAAGG	..*......*..*....*..	4	0.109063	0.128655	MtrunA17Chr7	40654133	40654155	+	intergenic:mRNA:MtrunA17Chr7g0254361-mRNA:MtrunA17Chr7g0254371
136rev	ATAAATTAATACTAATAAAAAGG	AAAAATTAAAACTAAGATAATGG	.*.......*.....*.*..	4	0.0491605	0.125528	MtrunA17Chr1	46387052	46387074	+	intergenic:mRNA:MtrunA17Chr1g0199681-mRNA:MtrunA17Chr1g0199691
136rev	ATAAATTAATACTAATAAAAAGG	ACAAATTAATTCCAATAAATTGG	.*........*.*......*	4	0.149801	0.124928	MtrunA17Chr1	46829248	46829270	-	intron:mRNA:MtrunA17Chr1g0200221
136rev	ATAAATTAATACTAATAAAAAGG	ATAAACTTTTACTTATAAAATGG	.....*.**....*......	4	0.0751791	0.124675	MtrunA17Chr1	16463039	16463061	-	intergenic:mRNA:MtrunA17Chr1g0167541-ncRNA:MtrunA17Chr1g0167551
136rev	ATAAATTAATACTAATAAAAAGG	ATAAACTTTTACTTATAAAATGG	.....*.**....*......	4	0.0751791	0.124675	MtrunA17Chr1	16461028	16461050	-	exon:mRNA:MtrunA17Chr1g0167541
136rev	ATAAATTAATACTAATAAAAAGG	ATAAACTTTTACTTATAAAATGG	.....*.**....*......	4	0.0751791	0.124675	MtrunA17Chr1	16461804	16461826	-	exon:mRNA:MtrunA17Chr1g0167541
136rev	ATAAATTAATACTAATAAAAAGG	ATAAACTTTTACTTATAAAATGG	.....*.**....*......	4	0.0751791	0.124675	MtrunA17Chr1	16467203	16467225	-	intergenic:mRNA:MtrunA17Chr1g0167561-mRNA:MtrunA17Chr1g0167571
136rev	ATAAATTAATACTAATAAAAAGG	CTCATTTAATACTAAAAAAATGG	*.*.*..........*....	4	0.268521	0.121437	MtrunA17Chr4	18624375	18624397	+	intergenic:mRNA:MtrunA17Chr4g0021281-mRNA:MtrunA17Chr4g0021311
136rev	ATAAATTAATACTAATAAAAAGG	ATAATATAATAATAATAATAAGG	....**.....*......*.	4	0.140941	0.121212	MtrunA17Chr2	15917556	15917578	-	intergenic:mRNA:MtrunA17Chr2g0297931-mRNA:MtrunA17Chr2g0297941
136rev	ATAAATTAATACTAATAAAAAGG	AAAAATTATTTCTAATAAAGGGG	.*......*.*........*	4	0.236508	0.119457	MtrunA17Chr2	40168184	40168206	+	intergenic:mRNA:MtrunA17Chr2g0318691-mRNA:MtrunA17Chr2g0318701
136rev	ATAAATTAATACTAATAAAAAGG	TTAAATTAAAACCAATGAAAAGG	*........*..*...*...	4	0.217272	0.119416	MtrunA17Chr5	37950845	37950867	+	intergenic:mRNA:MtrunA17Chr5g0438851-mRNA:MtrunA17Chr5g0438861
136rev	ATAAATTAATACTAATAAAAAGG	ATAATTTAAGAATAAAAAAAAGG	....*....*.*...*....	4	0.111509	0.118064	MtrunA17Chr1	13714861	13714883	-	intergenic:mRNA:MtrunA17Chr1g0163861-mRNA:MtrunA17Chr1g0163871
136rev	ATAAATTAATACTAATAAAAAGG	ATAAATTAATAATAATAGTGAGG	...........*.....***	4	0.0172895	0.117647	MtrunA17Chr6	35406346	35406368	+	intergenic:mRNA:MtrunA17Chr6g0480671-mRNA:MtrunA17Chr6g0480681
136rev	ATAAATTAATACTAATAAAAAGG	ATAAATAAATATTACAAAAATGG	......*....*..**....	4	0.0221618	0.116815	MtrunA17Chr4	28755567	28755589	+	intergenic:mRNA:MtrunA17Chr4g0027691-mRNA:MtrunA17Chr4g0027701
136rev	ATAAATTAATACTAATAAAAAGG	ATCAATAAATAGAAATAAAATGG	..*...*....**.......	4	0.183455	0.115385	MtrunA17Chr8	49010548	49010570	-	intron:mRNA:MtrunA17Chr8g0392341
136rev	ATAAATTAATACTAATAAAAAGG	ATAATATAATCCTAAAAAAAAGG	....**....*....*....	4	0.082629	0.114601	MtrunA17Chr4	52967038	52967060	+	intergenic:mRNA:MtrunA17Chr4g0060611-mRNA:MtrunA17Chr4g0060621
136rev	ATAAATTAATACTAATAAAAAGG	ATATATGTATAATAATAAAATGG	...*..**...*........	4	0.45867	0.114591	MtrunA17Chr4	35815405	35815427	-	exon:mRNA:MtrunA17Chr4g0037151/mRNA:MtrunA17Chr4g0037161
136rev	ATAAATTAATACTAATAAAAAGG	ATAAATTGATGGTAATAATAAGG	.......*..**......*.	4	0.123062	0.114074	MtrunA17Chr3	24330048	24330070	+	intron:mRNA:MtrunA17Chr3g0099591
136rev	ATAAATTAATACTAATAAAAAGG	ATATTTTAATATTAAAAAAATGG	...**......*...*....	4	0.127204	0.113275	MtrunA17Chr3	58507565	58507587	+	intergenic:mRNA:MtrunA17Chr3g0145411-mRNA:MtrunA17Chr3g0145431
136rev	ATAAATTAATACTAATAAAAAGG	AGAACATAATTCTAATAAAAAGG	.*..**....*.........	4	0.480401	0.112	MtrunA17Chr3	37856982	37857004	-	intergenic:mRNA:MtrunA17Chr3g0116611-mRNA:MtrunA17Chr3g0116621
136rev	ATAAATTAATACTAATAAAAAGG	AAAAATAAAAACTAATCAAAAGG	.*....*..*......*...	4	0.383454	0.111991	MtrunA17Chr4	34644896	34644918	-	intergenic:mRNA:MtrunA17Chr4g0035121-mRNA:MtrunA17Chr4g0035131
136rev	ATAAATTAATACTAATAAAAAGG	ATAAATTTATCATAAAAAAAAGG	.......*..**...*....	4	0.0641063	0.111317	MtrunA17Chr4	53719277	53719299	+	intergenic:mRNA:MtrunA17Chr4g0061681-mRNA:MtrunA17Chr4g0061691
136rev	ATAAATTAATACTAATAAAAAGG	ATGAATTCTTACAAATAAAATGG	..*....**...*.......	4	0.333568	0.108791	MtrunA17Chr7	13248589	13248611	-	intergenic:mRNA:MtrunA17Chr7g0228091-mRNA:MtrunA17Chr7g0228101
136rev	ATAAATTAATACTAATAAAAAGG	AAAAAATAATACTACTAATAAGG	.*...*........*...*.	4	0.0808673	0.107692	MtrunA17Chr1	52956915	52956937	+	intergenic:mRNA:MtrunA17Chr1g0208881-mRNA:MtrunA17Chr1g0208891
136rev	ATAAATTAATACTAATAAAAAGG	ATAAATCAATACAAATAAGTTGG	......*.....*.....**	4	0.0521897	0.107091	MtrunA17Chr3	42758933	42758955	+	intron:mRNA:MtrunA17Chr3g0123661
136rev	ATAAATTAATACTAATAAAAAGG	ATATATCAATTCCAATAAAATGG	...*..*...*.*.......	4	0.209884	0.106275	MtrunA17Chr2	2412381	2412403	-	intron:mRNA:MtrunA17Chr2g0280211
136rev	ATAAATTAATACTAATAAAAAGG	ATAAAATAAAAATATTAAAACGG	.....*...*.*..*.....	4	0.105116	0.106122	MtrunA17Chr3	7695201	7695223	+	intron:mRNA:MtrunA17Chr3g0086221
136rev	ATAAATTAATACTAATAAAAAGG	ATATATTACCATTAATAAAAAGG	...*....**.*........	4	0.377903	0.104429	MtrunA17Chr4	29356122	29356144	+	intergenic:mRNA:MtrunA17Chr4g0028451-mRNA:MtrunA17Chr4g0028461
136rev	ATAAATTAATACTAATAAAAAGG	AAAAATTACTCTTAATAAAAAGG	.*......*.**........	4	0.238701	0.104142	MtrunA17Chr8	39903705	39903727	-	intergenic:mRNA:MtrunA17Chr8g0379081-mRNA:MtrunA17Chr8g0379091
136rev	ATAAATTAATACTAATAAAAAGG	AAAATTTCATACCAATAAAATGG	.*..*..*....*.......	4	0.55369	0.104106	MtrunA17Chr1	16932154	16932176	+	intergenic:mRNA:MtrunA17Chr1g0168041-ncRNA:MtrunA17Chr1g0168051
136rev	ATAAATTAATACTAATAAAAAGG	ACAAATTAATACAAAAACAATGG	.*..........*..*.*..	4	0.020657	0.102754	MtrunA17Chr3	14163695	14163717	+	intron:mRNA:MtrunA17Chr3g0092651
136rev	ATAAATTAATACTAATAAAAAGG	ATAAATCAATAGTAACATAATGG	......*....*...*.*..	4	0.0162079	0.101852	MtrunA17Chr2	5911001	5911023	-	intron:mRNA:MtrunA17Chr2g0285351
136rev	ATAAATTAATACTAATAAAAAGG	CCAAATTAATACTAAGAGAAGGG	**.............*.*..	4	0.0533773	0.101727	MtrunA17Chr2	44242750	44242772	+	intron:mRNA:MtrunA17Chr2g0323851
136rev	ATAAATTAATACTAATAAAAAGG	ATATATTTATATAAATAAAAGGG	...*...*...**.......	4	0.272415	0.101668	MtrunA17Chr8	42281964	42281986	-	intergenic:mRNA:MtrunA17Chr8g0382781-mRNA:MtrunA17Chr8g0382791
136rev	ATAAATTAATACTAATAAAAAGG	ATAAATCTAACCTAATAAAAAGG	......**.**.........	4	0.455581	0.10102	MtrunA17Chr7	38707340	38707362	-	intergenic:mRNA:MtrunA17Chr7g0251541/mRNA:MtrunA17Chr7g0251551-mRNA:MtrunA17Chr7g0251541
136rev	ATAAATTAATACTAATAAAAAGG	TTAAATTAAAACTAACGAAAAGG	*........*.....**...	4	0.0965653	0.10084	MtrunA17Chr1	44539745	44539767	+	intergenic:mRNA:MtrunA17Chr1g0197311-mRNA:MtrunA17Chr1g0197321
136rev	ATAAATTAATACTAATAAAAAGG	ACAATTTAATATTAATAAATGGG	.*..*......*.......*	4	0.343144	0.100699	MtrunA17Chr2	26024206	26024228	+	intergenic:mRNA:MtrunA17Chr2g0305691-mRNA:MtrunA17Chr2g0305771
136rev	ATAAATTAATACTAATAAAAAGG	ACAATTTAATATTAATAAATAGG	.*..*......*.......*	4	0.343144	0.100699	MtrunA17Chr2	25943654	25943676	+	intergenic:mRNA:MtrunA17Chr2g0305691-mRNA:MtrunA17Chr2g0305771
136rev	ATAAATTAATACTAATAAAAAGG	TTAAATTAATATTGATAGAAAGG	*..........*.*...*..	4	0.0227499	0.100513	MtrunA17Chr4	45654992	45655014	+	intergenic:mRNA:MtrunA17Chr4g0050841-mRNA:MtrunA17Chr4g0050851
136rev	ATAAATTAATACTAATAAAAAGG	ATATGTTAATCTTAATAAAATGG	...**.....**........	4	0.372711	0.0986853	MtrunA17Chr8	872749	872771	+	intergenic:mRNA:MtrunA17Chr8g0335321-mRNA:MtrunA17Chr8g0335331
136rev	ATAAATTAATACTAATAAAAAGG	ATAATTTTATACAAAAAAAAGGG	....*..*....*..*....	4	0.0952346	0.0980837	MtrunA17Chr3	40993577	40993599	-	intergenic:mRNA:MtrunA17Chr3g0121031-mRNA:MtrunA17Chr3g0121041
136rev	ATAAATTAATACTAATAAAAAGG	ATAAATCACTACTACAAAAAGGG	......*.*.....**....	4	0.027522	0.0974026	MtrunA17Chr8	6744484	6744506	-	intergenic:ncRNA:MtrunA17Chr8g0343291-mRNA:MtrunA17Chr8g0343301
136rev	ATAAATTAATACTAATAAAAAGG	ATAAAGTAAAACTCAAAAAACGG	.....*...*...*.*....	4	0.0204308	0.0954148	MtrunA17Chr5	4739037	4739059	-	intergenic:mRNA:MtrunA17Chr5g0400381-mRNA:MtrunA17Chr5g0400391
136rev	ATAAATTAATACTAATAAAAAGG	AAAAAATAATAATAATGAAATGG	.*...*.....*....*...	4	0.181449	0.092437	MtrunA17Chr4	51800098	51800120	+	intergenic:mRNA:MtrunA17Chr4g0058911-mRNA:MtrunA17Chr4g0058921
136rev	ATAAATTAATACTAATAAAAAGG	TTGAATTAAAACTAATGAAAAGG	*.*......*......*...	4	0.553566	0.092437	MtrunA17Chr3	32755032	32755054	-	intergenic:mRNA:MtrunA17Chr3g0109971-mRNA:MtrunA17Chr3g0109981
136rev	ATAAATTAATACTAATAAAAAGG	ATAGATTAATACAAAGAAATTGG	...*........*..*...*	4	0.0439489	0.0898669	MtrunA17Chr7	24267642	24267664	-	intergenic:mRNA:MtrunA17Chr7g0233791-mRNA:MtrunA17Chr7g0233801
136rev	ATAAATTAATACTAATAAAAAGG	ATAAATTTTACCTAATAAAAAGG	.......****.........	4	0.407555	0.0881633	MtrunA17Chr2	42379400	42379422	-	intergenic:mRNA:MtrunA17Chr2g0321331-mRNA:MtrunA17Chr2g0321341
136rev	ATAAATTAATACTAATAAAAAGG	AGAGATAAATACTAATACAACGG	.*.*..*..........*..	4	0.211958	0.0875	MtrunA17Chr1	49540783	49540805	+	intron:mRNA:MtrunA17Chr1g0203871
136rev	ATAAATTAATACTAATAAAAAGG	ATAAAATAATATTGATAGAAAGG	.....*.....*.*...*..	4	0.0130668	0.0871111	MtrunA17Chr1	20221326	20221348	-	intergenic:mRNA:MtrunA17Chr1g0171471/mRNA:MtrunA17Chr1g0171481-mRNA:MtrunA17Chr1g0171481
136rev	ATAAATTAATACTAATAAAAAGG	ATAAAGTAATTAAAATAAAAAGG	.....*....***.......	4	0.0872647	0.086946	MtrunA17Chr2	43750196	43750218	+	intergenic:mRNA:MtrunA17Chr2g0323161-mRNA:MtrunA17Chr2g0323171
136rev	ATAAATTAATACTAATAAAAAGG	AGAAGTTAATAATATTAAAAGGG	.*..*......*..*.....	4	0.198201	0.0864	MtrunA17Chr8	47201513	47201535	+	intergenic:mRNA:MtrunA17Chr8g0389741-mRNA:MtrunA17Chr8g0389751
136rev	ATAAATTAATACTAATAAAAAGG	TTTAATTAATACAAATGAAATGG	*.*.........*...*...	4	0.232606	0.086239	MtrunA17Chr2	50256775	50256797	-	intergenic:mRNA:MtrunA17Chr2g0332121-mRNA:MtrunA17Chr2g0332131
136rev	ATAAATTAATACTAATAAAAAGG	ATGAATGAATACAAAGAAAAGGG	..*...*.....*..*....	4	0.0673819	0.0861469	MtrunA17Chr5	19089332	19089354	+	exon:mRNA:MtrunA17Chr5g0418511
136rev	ATAAATTAATACTAATAAAAAGG	ATAAAATAATAAAATTAAAATGG	.....*.....**.*.....	4	0.0441694	0.0857143	MtrunA17Chr7	54254991	54255013	-	intergenic:mRNA:MtrunA17Chr7g0273631-mRNA:MtrunA17Chr7g0273641
136rev	ATAAATTAATACTAATAAAAAGG	ATAAATTAATAAAAAAACAAAGG	...........**..*.*..	4	0.00876143	0.0856287	MtrunA17Chr5	26274236	26274258	+	intergenic:mRNA:MtrunA17Chr5g0424301-mRNA:MtrunA17Chr5g0424321
136rev	ATAAATTAATACTAATAAAAAGG	ATGATTTAATAATAATAATAAGG	..*.*......*......*.	4	0.24195	0.0854701	MtrunA17Chr1	1957128	1957150	+	intron:mRNA:MtrunA17Chr1g0148561
136rev	ATAAATTAATACTAATAAAAAGG	ATAGGTTAATACAACTAAAAGGG	...**.......*.*.....	4	0.148389	0.084965	MtrunA17Chr8	25390756	25390778	-	intergenic:mRNA:MtrunA17Chr8g0361051-mRNA:MtrunA17Chr8g0361101
136rev	ATAAATTAATACTAATAAAAAGG	ATAAATTCACACATATAAAATGG	.......*.*..**......	4	0.0724889	0.0843956	MtrunA17Chr2	44691359	44691381	+	intergenic:mRNA:MtrunA17Chr2g0324511-mRNA:MtrunA17Chr2g0324521
136rev	ATAAATTAATACTAATAAAAAGG	AAAAATTAATGCTATTAAAGGGG	.*........*...*....*	4	0.103738	0.0841176	MtrunA17Chr0c01	803694	803716	+	intergenic:mRNA:MtrunA17Chr0c01g0489451-mRNA:MtrunA17Chr0c01g0489461
136rev	ATAAATTAATACTAATAAAAAGG	ATAATTTATTACTAATATAGGGG	....*...*........*.*	4	0.0790689	0.0834225	MtrunA17Chr3	51859209	51859231	+	intron:mRNA:MtrunA17Chr3g0136241
136rev	ATAAATTAATACTAATAAAAAGG	AAAAATTATTTCTTATAAAAAGG	.*......*.*..*......	4	0.0759499	0.0833136	MtrunA17Chr5	28004692	28004714	+	intergenic:mRNA:MtrunA17Chr5g0426051-mRNA:MtrunA17Chr5g0426061
136rev	ATAAATTAATACTAATAAAAAGG	ATAAATTTACCCTAAAAAAATGG	.......*.**....*....	4	0.120004	0.0831169	MtrunA17Chr7	40754779	40754801	-	intergenic:mRNA:MtrunA17Chr7g0254501-mRNA:MtrunA17Chr7g0254511
136rev	ATAAATTAATACTAATAAAAAGG	AAGAACTAATACTAATCAAAGGG	.**..*..........*...	4	0.363635	0.0829563	MtrunA17Chr5	17830886	17830908	-	intergenic:mRNA:MtrunA17Chr5g0417201-mRNA:MtrunA17Chr5g0417211
136rev	ATAAATTAATACTAATAAAAAGG	ATAAAATAATGTTACTAAAATGG	.....*....**..*.....	4	0.0633438	0.0827273	MtrunA17Chr3	32236424	32236446	-	intron:mRNA:MtrunA17Chr3g0109281
136rev	ATAAATTAATACTAATAAAAAGG	ATAAATTCATATTGATAAAGGGG	.......*...*.*.....*	4	0.0459509	0.0823529	MtrunA17Chr4	45644089	45644111	-	intergenic:mRNA:MtrunA17Chr4g0050811-mRNA:MtrunA17Chr4g0050821
136rev	ATAAATTAATACTAATAAAAAGG	ATAAAGTAATAGTAATAATTAGG	.....*.....*......**	4	0.0587724	0.0820513	MtrunA17Chr6	34602845	34602867	-	intergenic:mRNA:MtrunA17Chr6g0479901-mRNA:MtrunA17Chr6g0479911
136rev	ATAAATTAATACTAATAAAAAGG	ATAAATTTACAATAATATAATGG	.......*.*.*.....*..	4	0.127068	0.0816327	MtrunA17Chr8	10874234	10874256	+	intergenic:mRNA:MtrunA17Chr8g0348161-mRNA:MtrunA17Chr8g0348171
136rev	ATAAATTAATACTAATAAAAAGG	ATTAATTGATAATCATAAAAAGG	..*....*...*.*......	4	0.103415	0.0792317	MtrunA17Chr1	51242926	51242948	+	intergenic:mRNA:MtrunA17Chr1g0206151-mRNA:MtrunA17Chr1g0206161
136rev	ATAAATTAATACTAATAAAAAGG	GTAAATTAAAACAAATTAAAAGG	*........*..*...*...	4	0.217272	0.0791209	MtrunA17Chr3	55599671	55599693	+	intron:mRNA:MtrunA17Chr3g0141351
136rev	ATAAATTAATACTAATAAAAAGG	ATAAATTTCAACTAATAAGAAGG	.......***........*.	4	0.25361	0.0787172	MtrunA17Chr2	1743017	1743039	-	intergenic:mRNA:MtrunA17Chr2g0279281-mRNA:MtrunA17Chr2g0279291
136rev	ATAAATTAATACTAATAAAAAGG	ATAAATTGAAACTAATAACTAGG	.......*.*........**	4	0.18185	0.0780296	MtrunA17Chr7	54391709	54391731	+	intergenic:mRNA:MtrunA17Chr7g0273851-mRNA:MtrunA17Chr7g0273861
136rev	ATAAATTAATACTAATAAAAAGG	ATCACTTAATCCTAAAAAAATGG	..*.*.....*....*....	4	0.141483	0.0779221	MtrunA17Chr7	1802829	1802851	+	intergenic:mRNA:MtrunA17Chr7g0215781-mRNA:MtrunA17Chr7g0215791
136rev	ATAAATTAATACTAATAAAAAGG	ATATATTAAAATGAATAAAAAGG	...*.....*.**.......	4	0.250895	0.076619	MtrunA17Chr2	33450477	33450499	-	intron:mRNA:MtrunA17Chr2g0310501
136rev	ATAAATTAATACTAATAAAAAGG	ATAAATAAATAATAATAATCGGG	......*....*......**	4	0.0663497	0.076486	MtrunA17Chr5	44420823	44420845	-	intergenic:mRNA:MtrunA17Chr5g0448381-mRNA:MtrunA17Chr5g0448391/mRNA:MtrunA17Chr5g0448401
136rev	ATAAATTAATACTAATAAAAAGG	ATAAATAAATAAAAATGAAATGG	......*....**...*...	4	0.071633	0.0763575	MtrunA17Chr8	32430888	32430910	-	intron:mRNA:MtrunA17Chr8g0369111
136rev	ATAAATTAATACTAATAAAAAGG	ATAATTTTATATTAAAAAAAAGG	....*..*...*...*....	4	0.121073	0.0762873	MtrunA17Chr3	24069769	24069791	+	intergenic:mRNA:MtrunA17Chr3g0099251-mRNA:MtrunA17Chr3g0099271
136rev	ATAAATTAATACTAATAAAAAGG	ATATATTAATACGAAAATAAAGG	...*........*..*.*..	4	0.0196111	0.0754581	MtrunA17Chr2	41537928	41537950	+	intergenic:mRNA:MtrunA17Chr2g0320261-mRNA:MtrunA17Chr2g0320271
136rev	ATAAATTAATACTAATAAAAAGG	ATAAAATAATAAGGATAAAATGG	.....*.....***......	4	0.0234278	0.0753623	MtrunA17Chr8	1223671	1223693	+	intergenic:mRNA:MtrunA17Chr8g0335761-mRNA:MtrunA17Chr8g0335771
136rev	ATAAATTAATACTAATAAAAAGG	ATAAATTAAAAAAAATCAAATGG	.........*.**...*...	4	0.0921533	0.0747992	MtrunA17Chr8	1765610	1765632	-	intergenic:mRNA:MtrunA17Chr8g0336581-mRNA:MtrunA17Chr8g0336591
136rev	ATAAATTAATACTAATAAAAAGG	ACAAATGAATATTACTAAAAAGG	.*....*....*..*.....	4	0.135371	0.0740436	MtrunA17Chr7	48168614	48168636	-	intron:mRNA:MtrunA17Chr7g0264691
136rev	ATAAATTAATACTAATAAAAAGG	AGAAATTATTATTACTAAAATGG	.*......*..*..*.....	4	0.121101	0.074014	MtrunA17Chr8	17376327	17376349	-	intron:mRNA:MtrunA17Chr8g0355821
136rev	ATAAATTAATACTAATAAAAAGG	AAACATTAATAATAAGAAAAAGG	.*.*.......*...*....	4	0.127204	0.0738402	MtrunA17Chr2	35815469	35815491	+	intergenic:mRNA:MtrunA17Chr2g0312981-mRNA:MtrunA17Chr2g0312991
136rev	ATAAATTAATACTAATAAAAAGG	AGAAATTACTACTATTAAAGTGG	.*......*.....*....*	4	0.114206	0.0734118	MtrunA17Chr5	9257966	9257988	+	intergenic:mRNA:MtrunA17Chr5g0406311-mRNA:MtrunA17Chr5g0406331
136rev	ATAAATTAATACTAATAAAAAGG	AAAACTTAATACTAAGATAAGGG	.*..*..........*.*..	4	0.0533773	0.0732249	MtrunA17Chr5	29702762	29702784	+	intron:mRNA:MtrunA17Chr5g0428031
136rev	ATAAATTAATACTAATAAAAAGG	GTAAATTAATCCTATAAAAAGGG	*.........*...**....	4	0.0405069	0.0727273	MtrunA17Chr4	9047780	9047802	-	intergenic:mRNA:MtrunA17Chr4g0011541-mRNA:MtrunA17Chr4g0011551
136rev	ATAAATTAATACTAATAAAAAGG	ATAATTTAATAGAAGTAAAAGGG	....*......**.*.....	4	0.0730073	0.0727273	MtrunA17Chr4	4864754	4864776	+	intron:mRNA:MtrunA17Chr4g0006111
136rev	ATAAATTAATACTAATAAAAAGG	AAAAATTATTAATATTAAAATGG	.*......*..*..*.....	4	0.121101	0.0725275	MtrunA17Chr3	39027032	39027054	-	intergenic:mRNA:MtrunA17Chr3g0118341-mRNA:MtrunA17Chr3g0118351
136rev	ATAAATTAATACTAATAAAAAGG	ATAGATTAATTCAAATAATAAGG	...*......*.*.....*.	4	0.107124	0.0716887	MtrunA17Chr4	54214478	54214500	-	intergenic:mRNA:MtrunA17Chr4g0062391-mRNA:MtrunA17Chr4g0062401
136rev	ATAAATTAATACTAATAAAAAGG	ATAAATTAATATGAACAAAGGGG	...........**..*...*	4	0.0186404	0.0716113	MtrunA17Chr4	21736970	21736992	+	intergenic:mRNA:MtrunA17Chr4g0022291-mRNA:MtrunA17Chr4g0022301
136rev	ATAAATTAATACTAATAAAAAGG	ATGTATTAAAACTCATAAAAAGG	..**.....*...*......	4	0.193588	0.0714286	MtrunA17Chr4	59903996	59904018	+	intron:mRNA:MtrunA17Chr4g0070171
136rev	ATAAATTAATACTAATAAAAAGG	TTAATTTAATAATACTAAAATGG	*...*......*..*.....	4	0.198201	0.0708383	MtrunA17Chr1	42439159	42439181	-	intron:mRNA:MtrunA17Chr1g0194201
136rev	ATAAATTAATACTAATAAAAAGG	ATTAATTAATAGTAATAAGTCGG	..*........*......**	4	0.100893	0.0705882	MtrunA17Chr1	52551712	52551734	+	intergenic:mRNA:MtrunA17Chr1g0208241-mRNA:MtrunA17Chr1g0208251
136rev	ATAAATTAATACTAATAAAAAGG	ATTAATTAATATTATAAAAATGG	..*........*..**....	4	0.0336133	0.0691074	MtrunA17Chr4	34203703	34203725	+	intron:mRNA:MtrunA17Chr4g0034621
136rev	ATAAATTAATACTAATAAAAAGG	ATAGATTAGTACTACTAAATGGG	...*....*.....*....*	4	0.108115	0.0681818	MtrunA17Chr4	51719228	51719250	+	intergenic:mRNA:MtrunA17Chr4g0058771-mRNA:MtrunA17Chr4g0058781
136rev	ATAAATTAATACTAATAAAAAGG	ATAAATTAACACCAAAGAAAAGG	.........*..*..**...	4	0.0322162	0.0675486	MtrunA17Chr4	9166127	9166149	+	intergenic:mRNA:MtrunA17Chr4g0011671-mRNA:MtrunA17Chr4g0011681
136rev	ATAAATTAATACTAATAAAAAGG	AATGATTAATACTAATCAAAAGG	.***............*...	4	0.601049	0.065877	MtrunA17Chr2	13269287	13269309	-	intergenic:mRNA:MtrunA17Chr2g0294631-mRNA:MtrunA17Chr2g0294641
136rev	ATAAATTAATACTAATAAAAAGG	ATAAATTAAAAATCATATAAAGG	.........*.*.*...*..	4	0.0180626	0.0655977	MtrunA17Chr5	25323393	25323415	-	intergenic:mRNA:MtrunA17Chr5g0423531-mRNA:MtrunA17Chr5g0423541
136rev	ATAAATTAATACTAATAAAAAGG	ATACATTCATGCTAACAAAAAGG	...*...*..*....*....	4	0.143492	0.0655462	MtrunA17Chr4	39164574	39164596	+	intergenic:mRNA:MtrunA17Chr4g0041541-mRNA:MtrunA17Chr4g0041551
136rev	ATAAATTAATACTAATAAAAAGG	AAAAATTAAAACTAACTAAAAGG	.*.......*.....**...	4	0.0965653	0.0644689	MtrunA17Chr2	51498733	51498755	-	intergenic:mRNA:MtrunA17Chr2g0333771/mRNA:MtrunA17Chr2g0333761-mRNA:MtrunA17Chr2g0333781
136rev	ATAAATTAATACTAATAAAAAGG	ATAAACTAAAACTGATGAAATGG	.....*...*...*..*...	4	0.0457317	0.0641711	MtrunA17Chr8	29916306	29916328	-	exon:mRNA:MtrunA17Chr8g0365951/mRNA:MtrunA17Chr8g0365961
136rev	ATAAATTAATACTAATAAAAAGG	ATAAACTAAAACTGATGAAATGG	.....*...*...*..*...	4	0.0457317	0.0641711	MtrunA17Chr8	31632190	31632212	+	exon:mRNA:MtrunA17Chr8g0368101
136rev	ATAAATTAATACTAATAAAAAGG	GTAAATTTATACACATAAAATGG	*......*....**......	4	0.086677	0.0635793	MtrunA17Chr5	43628781	43628803	-	intergenic:mRNA:MtrunA17Chr5g0447291-mRNA:MtrunA17Chr5g0447301
136rev	ATAAATTAATACTAATAAAAAGG	TGAAATTCATACTAATCAAAAGG	**.....*........*...	4	0.609583	0.0635294	MtrunA17Chr4	14993431	14993453	+	intergenic:mRNA:MtrunA17Chr4g0019601-mRNA:MtrunA17Chr4g0019611
136rev	ATAAATTAATACTAATAAAAAGG	ATGAATTAAAACTAAATAAATGG	..*......*.....**...	4	0.0903925	0.0634921	MtrunA17Chr2	45463767	45463789	-	intron:mRNA:MtrunA17Chr2g0325581
136rev	ATAAATTAATACTAATAAAAAGG	ACAAATAAATTCTACTAAAAGGG	.*....*...*...*.....	4	0.152706	0.0629371	MtrunA17Chr1	26906042	26906064	-	intron:mRNA:MtrunA17Chr1g0175511
136rev	ATAAATTAATACTAATAAAAAGG	ATAAATTAATAATACTAATTAGG	...........*..*...**	4	0.0236407	0.0629371	MtrunA17Chr7	51290138	51290160	+	intron:mRNA:MtrunA17Chr7g0269231
136rev	ATAAATTAATACTAATAAAAAGG	ATTAATTAATTTTTATAAAAAGG	..*.......**.*......	4	0.0573954	0.0623738	MtrunA17Chr8	47795501	47795523	-	intergenic:mRNA:MtrunA17Chr8g0390681-mRNA:MtrunA17Chr8g0390691
136rev	ATAAATTAATACTAATAAAAAGG	TTAAATTAATAATAGTTAAAAGG	*..........*..*.*...	4	0.0803772	0.0619048	MtrunA17Chr5	10933726	10933748	+	intergenic:mRNA:MtrunA17Chr5g0409041-mRNA:MtrunA17Chr5g0409051
136rev	ATAAATTAATACTAATAAAAAGG	TTAAATTAATTCGAATAAAGAGG	*.........*.*......*	4	0.149801	0.0613811	MtrunA17Chr7	2940431	2940453	+	intergenic:mRNA:MtrunA17Chr7g0217391-mRNA:MtrunA17Chr7g0217401
136rev	ATAAATTAATACTAATAAAAAGG	AAAAATTAATATTATCAAAATGG	.*.........*..**....	4	0.0340906	0.0607495	MtrunA17Chr8	44842397	44842419	-	intron:mRNA:MtrunA17Chr8g0386421
136rev	ATAAATTAATACTAATAAAAAGG	ATAAATTAATATTAAAAATCGGG	...........*...*..**	4	0.0151724	0.0599051	MtrunA17Chr7	13915660	13915682	+	intergenic:mRNA:MtrunA17Chr7g0228521-mRNA:MtrunA17Chr7g0228531
136rev	ATAAATTAATACTAATAAAAAGG	ATAAATTAATATTAAAAATCAGG	...........*...*..**	4	0.0151724	0.0599051	MtrunA17Chr7	12176042	12176064	-	intergenic:mRNA:MtrunA17Chr7g0227081-mRNA:MtrunA17Chr7g0227111
136rev	ATAAATTAATACTAATAAAAAGG	ATAAATTAATATTAAAAATCGGG	...........*...*..**	4	0.0151724	0.0599051	MtrunA17Chr4	14027083	14027105	+	intergenic:mRNA:MtrunA17Chr4g0018711-mRNA:MtrunA17Chr4g0018721
136rev	ATAAATTAATACTAATAAAAAGG	ATAAATTAATATTAAAAATCGGG	...........*...*..**	4	0.0151724	0.0599051	MtrunA17Chr2	20196157	20196179	+	intergenic:mRNA:MtrunA17Chr2g0302611-mRNA:MtrunA17Chr2g0302621
136rev	ATAAATTAATACTAATAAAAAGG	ATAAATAAATAATAATGATATGG	......*....*....*.*.	4	0.0612581	0.0593891	MtrunA17Chr8	8981107	8981129	-	intergenic:mRNA:MtrunA17Chr8g0345991-mRNA:MtrunA17Chr8g0346001
136rev	ATAAATTAATACTAATAAAAAGG	ATAATTTATTATTAATATAATGG	....*...*..*.....*..	4	0.0885664	0.0587413	MtrunA17Chr1	49489902	49489924	+	intergenic:mRNA:MtrunA17Chr1g0203781-mRNA:MtrunA17Chr1g0203791
136rev	ATAAATTAATACTAATAAAAAGG	ATAAACTCATACACATAAAATGG	.....*.*....**......	4	0.0476175	0.0577993	MtrunA17Chr7	8462229	8462251	-	intergenic:mRNA:MtrunA17Chr7g0223201-mRNA:MtrunA17Chr7g0223211
136rev	ATAAATTAATACTAATAAAAAGG	ATAAATAAATAAAAATTAAAGGG	......*....**...*...	4	0.071633	0.0576923	MtrunA17Chr6	11269834	11269856	-	intron:mRNA:MtrunA17Chr6g0462171
136rev	ATAAATTAATACTAATAAAAAGG	ATAAACTTATAATAATAACAAGG	.....*.*...*......*.	4	0.140941	0.0575779	MtrunA17Chr2	13847071	13847093	+	intron:mRNA:MtrunA17Chr2g0295411
136rev	ATAAATTAATACTAATAAAAAGG	AATAATTTAAACTAATAAAAGAG	.**....*.*..........	4	0.247902	0.0568843	MtrunA17Chr4	42905273	42905295	+	intergenic:mRNA:MtrunA17Chr4g0046531-mRNA:MtrunA17Chr4g0046561/mRNA:MtrunA17Chr4g0046571
136rev	ATAAATTAATACTAATAAAAAGG	AGACATTTATAGTAATAAAATGG	.*.*...*...*........	4	0.703916	0.0564706	MtrunA17Chr2	8488641	8488663	+	exon:mRNA:MtrunA17Chr2g0288821
136rev	ATAAATTAATACTAATAAAAAGG	ATAAATTGATAATATTAATAAGG	.......*...*..*...*.	4	0.0594246	0.0564103	MtrunA17Chr8	9790650	9790672	+	intergenic:mRNA:MtrunA17Chr8g0346751-ncRNA:MtrunA17Chr8g0346761
136rev	ATAAATTAATACTAATAAAAAGG	ACAAAGTACTACTATTAAAAAGG	.*...*..*.....*.....	4	0.148915	0.0559767	MtrunA17Chr3	46780968	46780990	+	intergenic:mRNA:MtrunA17Chr3g0129261-mRNA:MtrunA17Chr3g0129281
136rev	ATAAATTAATACTAATAAAAAGG	AACAATTAATAGTAAGAAAAAGG	.**........*...*....	4	0.125423	0.0557904	MtrunA17Chr2	16673771	16673793	-	intergenic:mRNA:MtrunA17Chr2g0298751-mRNA:MtrunA17Chr2g0298761
136rev	ATAAATTAATACTAATAAAAAGG	AAATATTAATATTAATACAACGG	.*.*.......*.....*..	4	0.152684	0.0552268	MtrunA17Chr6	32582639	32582661	-	intron:mRNA:MtrunA17Chr6g0477821
136rev	ATAAATTAATACTAATAAAAAGG	ATAAATGAATAAGAATATAAGGG	......*....**....*..	4	0.0364677	0.0548045	MtrunA17Chr3	50147539	50147561	+	intergenic:mRNA:MtrunA17Chr3g0133721-ncRNA:MtrunA17Chr3g0133731
136rev	ATAAATTAATACTAATAAAAAGG	AAAAATTAATCCTAAAGAAAAGG	.*........*....**...	4	0.0581908	0.0542986	MtrunA17Chr7	47717304	47717326	+	intergenic:mRNA:MtrunA17Chr7g0264161-mRNA:MtrunA17Chr7g0264171
136rev	ATAAATTAATACTAATAAAAAGG	ATAAAGAAATATTATTAAAAAGG	.....**....*..*.....	4	0.0779528	0.0538462	MtrunA17Chr8	14030799	14030821	-	intergenic:mRNA:MtrunA17Chr8g0352081-mRNA:MtrunA17Chr8g0352091
136rev	ATAAATTAATACTAATAAAAAGG	ATAAATAAATTCGAATAAAGTGG	......*...*.*......*	4	0.0919533	0.0537084	MtrunA17Chr2	31820288	31820310	-	intergenic:mRNA:MtrunA17Chr2g0309021-mRNA:MtrunA17Chr2g0309031
136rev	ATAAATTAATACTAATAAAAAGG	ATAAATTATTTCTTATAATAAGG	........*.*..*....*.	4	0.0227712	0.0530178	MtrunA17Chr4	35564256	35564278	+	intergenic:mRNA:MtrunA17Chr4g0036861-mRNA:MtrunA17Chr4g0036871
136rev	ATAAATTAATACTAATAAAAAGG	ATTAATTAACATGAATAAAAAGG	..*......*.**.......	4	0.247382	0.0528822	MtrunA17Chr1	34549236	34549258	+	exon:mRNA:MtrunA17Chr1g0183931
136rev	ATAAATTAATACTAATAAAAAGG	ATAGAGTAATAATAATAACAGGG	...*.*.....*......*.	4	0.148458	0.0527797	MtrunA17Chr3	33288784	33288806	+	intergenic:mRNA:MtrunA17Chr3g0110861-mRNA:MtrunA17Chr3g0110871
136rev	ATAAATTAATACTAATAAAAAGG	ATACATTAACACTGATAAATGGG	...*.....*...*.....*	4	0.0906054	0.0527059	MtrunA17Chr6	19955087	19955109	-	intergenic:mRNA:MtrunA17Chr6g0470031-mRNA:MtrunA17Chr6g0470061
136rev	ATAAATTAATACTAATAAAAAGG	ATACATTAACACTGATAAATGGG	...*.....*...*.....*	4	0.0906054	0.0527059	MtrunA17Chr5	6102074	6102096	-	intergenic:mRNA:MtrunA17Chr5g0401911-mRNA:MtrunA17Chr5g0401921
136rev	ATAAATTAATACTAATAAAAAGG	ATTAAATAATCCTCATAAAAAGG	..*..*....*..*......	4	0.0705776	0.052437	MtrunA17Chr6	42652836	42652858	+	intergenic:mRNA:MtrunA17Chr6g0488731-mRNA:MtrunA17Chr6g0488741
136rev	ATAAATTAATACTAATAAAAAGG	AGAAATTAATACTAATATCTAGG	.*...............***	4	0.0430604	0.0521379	MtrunA17Chr7	6566005	6566027	-	intron:mRNA:MtrunA17Chr7g0221061
136rev	ATAAATTAATACTAATAAAAAGG	ATACATCAATTCAAATAAAAGGG	...*..*...*.*.......	4	0.209884	0.0516881	MtrunA17Chr8	5965789	5965811	+	intergenic:mRNA:MtrunA17Chr8g0342511-mRNA:MtrunA17Chr8g0342521
136rev	ATAAATTAATACTAATAAAAAGG	ATAAAGTAAACCGAATAAAAAGG	.....*...**.*.......	4	0.163355	0.0511091	MtrunA17Chr4	3964559	3964581	-	intron:mRNA:MtrunA17Chr4g0005041
136rev	ATAAATTAATACTAATAAAAAGG	ATAAATTAAGAATCACAAAAGGG	.........*.*.*.*....	4	0.0158509	0.0510204	MtrunA17Chr1	6426075	6426097	-	intron:mRNA:MtrunA17Chr1g0154111
136rev	ATAAATTAATACTAATAAAAAGG	ATAACATAGTACTAATCAAAAGG	....**..*.......*...	4	0.213926	0.0509804	MtrunA17Chr8	12034398	12034420	+	exon:mRNA:MtrunA17Chr8g0349761
136rev	ATAAATTAATACTAATAAAAAGG	ATAACATAGTACTAATCAAAAGG	....**..*.......*...	4	0.213926	0.0509804	MtrunA17Chr8	12039034	12039056	+	exon:mRNA:MtrunA17Chr8g0349771
136rev	ATAAATTAATACTAATAAAAAGG	ATAAATTCAAACAATTAAAAGGG	.......*.*..*.*.....	4	0.130383	0.0508634	MtrunA17Chr7	39786707	39786729	-	intron:mRNA:MtrunA17Chr7g0253051
136rev	ATAAATTAATACTAATAAAAAGG	ATAAACTAATTCTATAAAAATGG	.....*....*...**....	4	0.0221446	0.0508582	MtrunA17Chr7	55116277	55116299	-	intergenic:mRNA:MtrunA17Chr7g0275001-mRNA:MtrunA17Chr7g0275011
136rev	ATAAATTAATACTAATAAAAAGG	TTAGTTTAAAACTAATAAAAAAG	*..**....*..........	4	0.263539	0.0505051	MtrunA17Chr5	31003696	31003718	-	intergenic:mRNA:MtrunA17Chr5g0429681-mRNA:MtrunA17Chr5g0429691
136rev	ATAAATTAATACTAATAAAAAGG	AGAGATTAATATTAATGAAATGG	.*.*.......*....*...	4	0.299915	0.0498869	MtrunA17Chr3	42298671	42298693	+	intergenic:mRNA:MtrunA17Chr3g0122971-mRNA:MtrunA17Chr3g0122981
136rev	ATAAATTAATACTAATAAAAAGG	ATAAAATAATATTTTTAAAATGG	.....*.....*.**.....	4	0.0170058	0.0497778	MtrunA17Chr1	46848662	46848684	+	intergenic:mRNA:MtrunA17Chr1g0200261/mRNA:MtrunA17Chr1g0200271-mRNA:MtrunA17Chr1g0200291
136rev	ATAAATTAATACTAATAAAAAGG	ATAAATTAAATCTAAAAACAAGG	.........**....*..*.	4	0.039623	0.0496056	MtrunA17Chr5	14332790	14332812	-	intron:mRNA:MtrunA17Chr5g0413071
136rev	ATAAATTAATACTAATAAAAAGG	ATAATGCAATACTAAGAAAAGGG	....***........*....	4	0.101686	0.0494505	MtrunA17Chr8	32955897	32955919	+	exon:mRNA:MtrunA17Chr8g0369761
136rev	ATAAATTAATACTAATAAAAAGG	ATAAATTTATTTAAATAAAAGGG	.......*..***.......	4	0.137899	0.0491579	MtrunA17Chr1	54671792	54671814	+	intergenic:mRNA:MtrunA17Chr1g0211001-mRNA:MtrunA17Chr1g0211011
136rev	ATAAATTAATACTAATAAAAAGG	AAAGATTAATACAAATTAAATGG	.*.*........*...*...	4	0.235909	0.0488166	MtrunA17Chr4	49134493	49134515	+	intron:mRNA:MtrunA17Chr4g0055501
136rev	ATAAATTAATACTAATAAAAAGG	ATAAATAAATATTAATTAAGTGG	......*....*....*..*	4	0.0810941	0.0480392	MtrunA17Chr4	7677380	7677402	+	intergenic:mRNA:MtrunA17Chr4g0009821-mRNA:MtrunA17Chr4g0009831
136rev	ATAAATTAATACTAATAAAAAGG	ATAAAATAACATTAATACAATGG	.....*...*.*.....*..	4	0.0807686	0.0474074	MtrunA17Chr8	13084047	13084069	-	intergenic:mRNA:MtrunA17Chr8g0350891-mRNA:MtrunA17Chr8g0350901
136rev	ATAAATTAATACTAATAAAAAGG	ATAAATAAATAGTAAATAAATGG	......*....*...**...	4	0.0318369	0.047138	MtrunA17Chr2	15017542	15017564	-	intron:mRNA:MtrunA17Chr2g0296661
136rev	ATAAATTAATACTAATAAAAAGG	ATAAATAAATAGTAAATAAAAGG	......*....*...**...	4	0.0318369	0.047138	MtrunA17Chr1	31104643	31104665	-	intergenic:mRNA:MtrunA17Chr1g0179831-mRNA:MtrunA17Chr1g0179841
136rev	ATAAATTAATACTAATAAAAAGG	ATACATTAATCCTAACATAAAGG	...*......*....*.*..	4	0.0281244	0.0470588	MtrunA17Chr5	20779998	20780020	+	intergenic:mRNA:MtrunA17Chr5g0420341-mRNA:MtrunA17Chr5g0420351
136rev	ATAAATTAATACTAATAAAAAGG	ATAAAGTAAAATTAATCAAAGGG	.....*...*.*....*...	4	0.151007	0.0465417	MtrunA17Chr2	31715352	31715374	-	intron:mRNA:MtrunA17Chr2g0308861
136rev	ATAAATTAATACTAATAAAAAGG	ATAAATAAATACAATTAAGATGG	......*.....*.*...*.	4	0.0335416	0.0454327	MtrunA17Chr1	32345924	32345946	-	exon:mRNA:MtrunA17Chr1g0181321
136rev	ATAAATTAATACTAATAAAAAGG	ATAATTAAATACAATTAAAAGGG	....*.*.....*.*.....	4	0.10135	0.0440559	MtrunA17Chr1	12217928	12217950	+	intergenic:mRNA:MtrunA17Chr1g0162231-mRNA:MtrunA17Chr1g0162241
136rev	ATAAATTAATACTAATAAAAAGG	ATCAATTAATAAAAATAACAAGG	..*........**.....*.	4	0.0936345	0.0438478	MtrunA17Chr3	46726483	46726505	+	intergenic:mRNA:MtrunA17Chr3g0129141-mRNA:MtrunA17Chr3g0129151
136rev	ATAAATTAATACTAATAAAAAGG	ATAAATTTATACTATCAAAGAGG	.......*......**...*	4	0.0288939	0.0436975	MtrunA17Chr7	23040498	23040520	+	intergenic:mRNA:MtrunA17Chr7g0232791-mRNA:MtrunA17Chr7g0232801
136rev	ATAAATTAATACTAATAAAAAGG	ATAAATAAATATTAATAGACCGG	......*....*.....*.*	4	0.0412843	0.0428322	MtrunA17Chr2	31449566	31449588	-	intergenic:mRNA:MtrunA17Chr2g0308581-mRNA:MtrunA17Chr2g0308591
136rev	ATAAATTAATACTAATAAAAAGG	ATAAATTCATACACACAAAATGG	.......*....**.*....	4	0.0135375	0.0423862	MtrunA17Chr3	47524284	47524306	+	intergenic:mRNA:MtrunA17Chr3g0130311-mRNA:MtrunA17Chr3g0130321
136rev	ATAAATTAATACTAATAAAAAGG	ATTAATTAATAATAATAGCAAGG	..*........*.....**.	4	0.0474221	0.041727	MtrunA17Chr4	49128382	49128404	+	intron:mRNA:MtrunA17Chr4g0055501
136rev	ATAAATTAATACTAATAAAAAGG	ATAAATTACCACTAATCAAGAGG	........**......*..*	4	0.129257	0.041127	MtrunA17Chr8	36714488	36714510	-	intergenic:mRNA:MtrunA17Chr8g0374811-mRNA:MtrunA17Chr8g0374821
136rev	ATAAATTAATACTAATAAAAAGG	ACAAATTAATAGTATTAATAAGG	.*.........*..*...*.	4	0.0657632	0.0410256	MtrunA17Chr8	7853122	7853144	-	intergenic:mRNA:MtrunA17Chr8g0344661-mRNA:MtrunA17Chr8g0344681/mRNA:MtrunA17Chr8g0344691
136rev	ATAAATTAATACTAATAAAAAGG	ATAAATTGATATTATTATAATGG	.......*...*..*..*..	4	0.0369753	0.0394872	MtrunA17Chr2	33841014	33841036	-	intergenic:mRNA:MtrunA17Chr2g0310831/mRNA:MtrunA17Chr2g0310841-mRNA:MtrunA17Chr2g0310851
136rev	ATAAATTAATACTAATAAAAAGG	ATAAATTGATATTATTATAATGG	.......*...*..*..*..	4	0.0369753	0.0394872	MtrunA17Chr2	33917032	33917054	-	intergenic:mRNA:MtrunA17Chr2g0310951-mRNA:MtrunA17Chr2g0310961
136rev	ATAAATTAATACTAATAAAAAGG	ATAAATTGATATTATTATAATGG	.......*...*..*..*..	4	0.0369753	0.0394872	MtrunA17Chr2	33959663	33959685	-	intergenic:mRNA:MtrunA17Chr2g0311021-mRNA:MtrunA17Chr2g0311031
136rev	ATAAATTAATACTAATAAAAAGG	ATAAATTGATATTATTATAATGG	.......*...*..*..*..	4	0.0369753	0.0394872	MtrunA17Chr2	33879047	33879069	-	intergenic:mRNA:MtrunA17Chr2g0310881-mRNA:MtrunA17Chr2g0310891/mRNA:MtrunA17Chr2g0310901
136rev	ATAAATTAATACTAATAAAAAGG	ATAAATTGATATTATTATAATGG	.......*...*..*..*..	4	0.0369753	0.0394872	MtrunA17Chr3	14186367	14186389	+	intergenic:mRNA:MtrunA17Chr3g0092671-mRNA:MtrunA17Chr3g0092681
136rev	ATAAATTAATACTAATAAAAAGG	ATAAATTACTACTAACACTAAGG	........*......*.**.	4	0.00928307	0.039072	MtrunA17Chr5	16063428	16063450	-	intergenic:mRNA:MtrunA17Chr5g0415131-mRNA:MtrunA17Chr5g0415141
136rev	ATAAATTAATACTAATAAAAAGG	ATAAATTTATTCCAATAAGAAGG	.......*..*.*.....*.	4	0.0967988	0.0390399	MtrunA17Chr7	35709813	35709835	-	intergenic:mRNA:MtrunA17Chr7g0247221-mRNA:MtrunA17Chr7g0247231
136rev	ATAAATTAATACTAATAAAAAGG	ATAAGTTAATAGTATTAAATAGG	....*......*..*....*	4	0.0870579	0.0384	MtrunA17Chr3	43380756	43380778	+	intergenic:mRNA:MtrunA17Chr3g0124731-mRNA:MtrunA17Chr3g0124741
136rev	ATAAATTAATACTAATAAAAAGG	ATAAATTAAAATTGATCAAAAGG	.........*.*.*..*...	4	0.0354802	0.038009	MtrunA17Chr7	50917050	50917072	+	intergenic:mRNA:MtrunA17Chr7g0268551-mRNA:MtrunA17Chr7g0268561
136rev	ATAAATTAATACTAATAAAAAGG	ATCAATTAATTTTTATAAAATGG	..*.......**.*......	4	0.0573954	0.0378698	MtrunA17Chr1	49076597	49076619	-	intergenic:mRNA:MtrunA17Chr1g0203151-mRNA:MtrunA17Chr1g0203161
136rev	ATAAATTAATACTAATAAAAAGG	ATCATTTAATACAAAGAAAAAGG	..*.*.......*..*....	4	0.0986559	0.0373473	MtrunA17Chr4	56338105	56338127	-	intron:mRNA:MtrunA17Chr4g0065131
136rev	ATAAATTAATACTAATAAAAAGG	ATAATTTTAAACTACTAAAAAGG	....*..*.*....*.....	4	0.353142	0.0364311	MtrunA17Chr3	51118291	51118313	-	intergenic:mRNA:MtrunA17Chr3g0135021-ncRNA:MtrunA17Chr3g0135041
136rev	ATAAATTAATACTAATAAAAAGG	ATTAATTTTTACTATTAAAAAGG	..*....**.....*.....	4	0.242694	0.0363025	MtrunA17Chr2	43452269	43452291	+	intergenic:mRNA:MtrunA17Chr2g0322761-mRNA:MtrunA17Chr2g0322771
136rev	ATAAATTAATACTAATAAAAAGG	CAAAATTAATACGAATACAATGG	**..........*....*..	4	0.120099	0.0360385	MtrunA17Chr8	22902038	22902060	-	intergenic:mRNA:MtrunA17Chr8g0359401-mRNA:MtrunA17Chr8g0359451
136rev	ATAAATTAATACTAATAAAAAGG	ATAAATTCATACGTATAAATGGG	.......*....**.....*	4	0.0361443	0.0357764	MtrunA17Chr8	13417377	13417399	-	intergenic:mRNA:MtrunA17Chr8g0351231-mRNA:MtrunA17Chr8g0351241
136rev	ATAAATTAATACTAATAAAAAGG	ATCAATAAATATTAATGAAATGG	..*...*....*....*...	4	0.191748	0.0356335	MtrunA17Chr4	45444971	45444993	+	intron:mRNA:MtrunA17Chr4g0050501
136rev	ATAAATTAATACTAATAAAAAGG	ATCAAATAATAATAATTAAAAGG	..*..*.....*....*...	4	0.16985	0.0353741	MtrunA17Chr7	46708022	46708044	-	intergenic:mRNA:MtrunA17Chr7g0262621-mRNA:MtrunA17Chr7g0262631
136rev	ATAAATTAATACTAATAAAAAGG	ATAAATTGATAGTATTAATAAGG	.......*...*..*...*.	4	0.0594246	0.0350997	MtrunA17Chr2	7383283	7383305	-	intergenic:mRNA:MtrunA17Chr2g0287311-mRNA:MtrunA17Chr2g0287321
136rev	ATAAATTAATACTAATAAAAAGG	ATAAATAAATATTTATTAAAAGG	......*....*.*..*...	4	0.0275796	0.0335043	MtrunA17Chr3	49735583	49735605	-	intergenic:mRNA:MtrunA17Chr3g0133151-mRNA:MtrunA17Chr3g0133161
136rev	ATAAATTAATACTAATAAAAAGG	AAAAATTAATATTAATTATAGGG	.*.........*....*.*.	4	0.0944732	0.0327113	MtrunA17Chr4	24712382	24712404	+	intergenic:mRNA:MtrunA17Chr4g0024141-mRNA:MtrunA17Chr4g0024151/mRNA:MtrunA17Chr4g0024161
136rev	ATAAATTAATACTAATAAAAAGG	ATAAATTCACAATATTAAAAGGG	.......*.*.*..*.....	4	0.165758	0.0326531	MtrunA17Chr3	38484508	38484530	-	intron:mRNA:MtrunA17Chr3g0117611
136rev	ATAAATTAATACTAATAAAAAGG	ATAAATTAGTAGTATTAATAAGG	........*..*..*...*.	4	0.0363084	0.0319088	MtrunA17Chr5	10225748	10225770	+	intron:mRNA:MtrunA17Chr5g0407831
136rev	ATAAATTAATACTAATAAAAAGG	ATAAATTGATATTATTAGAAAGG	.......*...*..*..*..	4	0.0369753	0.0315897	MtrunA17Chr3	50707898	50707920	-	exon:mRNA:MtrunA17Chr3g0134421
136rev	ATAAATTAATACTAATAAAAAGG	ATAAATTAAGAGCAATGAAAGGG	.........*.**...*...	4	0.0921533	0.0309598	MtrunA17Chr5	32584654	32584676	+	intergenic:mRNA:MtrunA17Chr5g0431761-mRNA:MtrunA17Chr5g0431771
136rev	ATAAATTAATACTAATAAAAAGG	ATCAAGTAATAATAATCAAATGG	..*..*.....*....*...	4	0.16985	0.0308695	MtrunA17Chr8	22743521	22743543	+	exon:mRNA:MtrunA17Chr8g0359371
136rev	ATAAATTAATACTAATAAAAAGG	AAAAATTAATATTAATTTAAAGG	.*.........*....**..	4	0.0587833	0.0303748	MtrunA17Chr4	42446768	42446790	+	intergenic:mRNA:MtrunA17Chr4g0045901-mRNA:MtrunA17Chr4g0045921
136rev	ATAAATTAATACTAATAAAAAGG	AAAAATGAATACGAATAAACCGG	.*....*.....*......*	4	0.18435	0.0295101	MtrunA17Chr3	46678048	46678070	-	intergenic:mRNA:MtrunA17Chr3g0129081-mRNA:MtrunA17Chr3g0129091
136rev	ATAAATTAATACTAATAAAAAGG	AGAATTTTAAACTAATAAAAAAG	.*..*..*.*..........	4	0.251422	0.0290909	MtrunA17Chr5	9084493	9084515	+	intron:mRNA:MtrunA17Chr5g0406001
136rev	ATAAATTAATACTAATAAAAAGG	ATAAATTAATAGTATTAATTAGG	...........*..*...**	4	0.0236407	0.0287179	MtrunA17Chr7	28268761	28268783	-	intergenic:mRNA:MtrunA17Chr7g0238271-mRNA:MtrunA17Chr7g0238281
136rev	ATAAATTAATACTAATAAAAAGG	ATATTTTAATTCTAATAGAATGG	...**.....*......*..	4	0.163514	0.0284806	MtrunA17Chr4	38485846	38485868	-	intergenic:mRNA:MtrunA17Chr4g0040571-mRNA:MtrunA17Chr4g0040581
136rev	ATAAATTAATACTAATAAAAAGG	ATAAATTGATTATAATGAAAAGG	.......*..**....*...	4	0.150409	0.0284421	MtrunA17Chr1	33228308	33228330	+	intron:ncRNA:MtrunA17Chr1g0182241
136rev	ATAAATTAATACTAATAAAAAGG	ATAAATTGATTATAATGAAAAGG	.......*..**....*...	4	0.150409	0.0284421	MtrunA17Chr3	31552131	31552153	-	intergenic:ncRNA:MtrunA17Chr3g0108141-mRNA:MtrunA17Chr3g0108151
136rev	ATAAATTAATACTAATAAAAAGG	ATAAATTATTTATCATAAAAAGG	........*.**.*......	4	0.0324398	0.0282575	MtrunA17Chr8	47271642	47271664	-	intergenic:mRNA:MtrunA17Chr8g0389851-mRNA:MtrunA17Chr8g0389861
136rev	ATAAATTAATACTAATAAAAAGG	ATAAATCAATTATAATGAAAAGG	......*...**....*...	4	0.102729	0.0266645	MtrunA17Chr1	50717147	50717169	+	intron:mRNA:MtrunA17Chr1g0205491
136rev	ATAAATTAATACTAATAAAAAGG	ATAAATTAATTATATTAAATTGG	..........**..*....*	4	0.0436601	0.0263736	MtrunA17Chr1	11290097	11290119	+	intergenic:mRNA:MtrunA17Chr1g0160961-mRNA:MtrunA17Chr1g0160981
136rev	ATAAATTAATACTAATAAAAAGG	ATTAATTAATTCTTATAAACTGG	..*.......*..*.....*	4	0.053835	0.0263266	MtrunA17Chr4	39154021	39154043	-	intron:mRNA:MtrunA17Chr4g0041531
136rev	ATAAATTAATACTAATAAAAAGG	AAAAATTAATTATAATTAAAAGG	.*........**....*...	4	0.166453	0.0247957	MtrunA17Chr1	51700500	51700522	-	intergenic:mRNA:MtrunA17Chr1g0206981-mRNA:MtrunA17Chr1g0206991
136rev	ATAAATTAATACTAATAAAAAGG	ATAAATTAATAAAAATTAGATGG	...........**...*.*.	4	0.0315182	0.0247253	MtrunA17Chr5	16711859	16711881	+	intergenic:mRNA:MtrunA17Chr5g0415941-mRNA:MtrunA17Chr5g0415951
136rev	ATAAATTAATACTAATAAAAAGG	ACAAATTTATTCTCATAAAAAGG	.*.....*..*..*......	4	0.124304	0.0242207	MtrunA17Chr3	45686389	45686411	+	intergenic:mRNA:MtrunA17Chr3g0127701-mRNA:MtrunA17Chr3g0127711
136rev	ATAAATTAATACTAATAAAAAGG	AAAAATTAATTCAAATTAAATGG	.*........*.*...*...	4	0.130929	0.0240328	MtrunA17Chr6	5599137	5599159	+	intergenic:mRNA:MtrunA17Chr6g0455511-mRNA:MtrunA17Chr6g0455521
136rev	ATAAATTAATACTAATAAAAAGG	ATAAATTAATATTCAGAAATTGG	...........*.*.*...*	4	0.00717679	0.0239645	MtrunA17Chr3	57070908	57070930	+	intergenic:mRNA:MtrunA17Chr3g0143501-mRNA:MtrunA17Chr3g0143511
136rev	ATAAATTAATACTAATAAAAAGG	ATAAAGTAATAGGAAGAAAAAGG	.....*.....**..*....	4	0.0283475	0.0229336	MtrunA17Chr3	56683108	56683130	+	intron:mRNA:MtrunA17Chr3g0142911
136rev	ATAAATTAATACTAATAAAAAGG	ATAAATAAATATGAATGAAAAGG	......*....**...*...	4	0.071633	0.0216899	MtrunA17Chr6	34087078	34087100	-	intergenic:mRNA:MtrunA17Chr6g0479431-mRNA:MtrunA17Chr6g0479451
136rev	ATAAATTAATACTAATAAAAAGG	ATAAATTAATGCTAAGGATATGG	..........*....**.*.	4	0.0158018	0.0213801	MtrunA17Chr8	45557347	45557369	+	intergenic:mRNA:MtrunA17Chr8g0387481-mRNA:MtrunA17Chr8g0387491
136rev	ATAAATTAATACTAATAAAAAGG	AAAAATTAATTGTAATCAAAAGG	.*........**....*...	4	0.166453	0.02042	MtrunA17Chr8	14037815	14037837	+	intron:mRNA:MtrunA17Chr8g0352091
136rev	ATAAATTAATACTAATAAAAAGG	AGAAAATAATACTATTTAAAAGG	.*...*........*.*...	4	0.0988378	0.0194133	MtrunA17Chr1	42594255	42594277	-	intergenic:mRNA:MtrunA17Chr1g0194391-mRNA:MtrunA17Chr1g0194401
136rev	ATAAATTAATACTAATAAAAAGG	AAAAATTAATACTATTCAATTGG	.*............*.*..*	4	0.0719626	0.0179186	MtrunA17Chr5	21910949	21910971	-	intergenic:mRNA:MtrunA17Chr5g0421141-mRNA:MtrunA17Chr5g0421161
136rev	ATAAATTAATACTAATAAAAAGG	ATAAATTAATACTTATTGATCGG	.............*..**.*	4	0.00639961	0.0170667	MtrunA17Chr3	58279772	58279794	+	intergenic:mRNA:MtrunA17Chr3g0145051-mRNA:MtrunA17Chr3g0145061
136rev	ATAAATTAATACTAATAAAAAGG	ATACATTAATAGTATTAATAAGG	...*.......*..*...*.	4	0.0657632	0.0168929	MtrunA17Chr4	3171224	3171246	+	intergenic:mRNA:MtrunA17Chr4g0004171-mRNA:MtrunA17Chr4g0004181
136rev	ATAAATTAATACTAATAAAAAGG	ATAAATTATTCCTATGAAAAGGG	........*.*...**....	4	0.0213359	0.0166154	MtrunA17Chr5	11809313	11809335	-	intergenic:mRNA:MtrunA17Chr5g0410191-mRNA:MtrunA17Chr5g0410201
136rev	ATAAATTAATACTAATAAAAAGG	ATACATTCATATTAATACAAGGG	...*...*...*.....*..	4	0.144953	0.0155139	MtrunA17Chr7	7777388	7777410	+	intergenic:mRNA:MtrunA17Chr7g0222551-ncRNA:MtrunA17Chr7g0222561
136rev	ATAAATTAATACTAATAAAAAGG	ATAAATTAATATGTATACAATGG	...........***...*..	4	0.00758984	0.0142698	MtrunA17Chr4	61618194	61618216	-	intergenic:mRNA:MtrunA17Chr4g0072561-mRNA:MtrunA17Chr4g0072571
136rev	ATAAATTAATACTAATAAAAAGG	ATAAATTATCACTCATAACAAGG	........**...*....*.	4	0.0377879	0.0141872	MtrunA17Chr7	43869536	43869558	-	intergenic:mRNA:MtrunA17Chr7g0258641-mRNA:MtrunA17Chr7g0258651
136rev	ATAAATTAATACTAATAAAAAGG	ATAAATCAATAGTATTAACAAGG	......*....*..*...*.	4	0.042642	0.0126437	MtrunA17Chr8	15284995	15285017	-	intergenic:mRNA:MtrunA17Chr8g0353481-mRNA:MtrunA17Chr8g0353491
136rev	ATAAATTAATACTAATAAAAAGG	ATATATTAACACGAATTAAAAGG	...*.....*..*...*...	4	0.206271	0.011805	MtrunA17Chr3	50872339	50872361	-	intergenic:mRNA:MtrunA17Chr3g0134681-mRNA:MtrunA17Chr3g0134691
136rev	ATAAATTAATACTAATAAAAAGG	TTAAATTAATTCTCATGAAACGG	*.........*..*..*...	4	0.0504095	0.0116354	MtrunA17Chr7	3087308	3087330	-	intergenic:mRNA:MtrunA17Chr7g0217611-mRNA:MtrunA17Chr7g0217621
136rev	ATAAATTAATACTAATAAAAAGG	ATAGGTTAATACTAATTCAAGGG	...**...........**..	4	0.113429	0.0114286	MtrunA17Chr8	26533752	26533774	+	intergenic:mRNA:MtrunA17Chr8g0361951-mRNA:MtrunA17Chr8g0361961
136rev	ATAAATTAATACTAATAAAAAGG	ATAAATTATTATTATTGAAAGGG	........*..*..*.*...	4	0.0423366	0.0114027	MtrunA17Chr6	38454269	38454291	-	intergenic:mRNA:MtrunA17Chr6g0483941-mRNA:MtrunA17Chr6g0483951
136rev	ATAAATTAATACTAATAAAAAGG	ATAAATTAATAGTATTAATCAGG	...........*..*...**	4	0.0236407	0.010878	MtrunA17Chr5	19013626	19013648	-	intergenic:mRNA:MtrunA17Chr5g0418411-mRNA:MtrunA17Chr5g0418431
136rev	ATAAATTAATACTAATAAAAAGG	ATAAATTAATGCTATGAAACAGG	..........*...**...*	4	0.0152633	0.0102273	MtrunA17Chr7	34373081	34373103	-	intergenic:mRNA:MtrunA17Chr7g0245311-mRNA:MtrunA17Chr7g0245321
136rev	ATAAATTAATACTAATAAAAAGG	GTTATTTAACACTAATAAAATGA	*.*.*....*..........	4	0.25985	0.00950683	MtrunA17Chr7	21609520	21609542	-	intergenic:mRNA:MtrunA17Chr7g0231931-mRNA:MtrunA17Chr7g0231941
136rev	ATAAATTAATACTAATAAAAAGG	ATAAATTTATACTATTATCATGG	.......*......*..**.	4	0.0236732	0.008867	MtrunA17Chr4	39975673	39975695	+	intergenic:mRNA:MtrunA17Chr4g0042681-mRNA:MtrunA17Chr4g0042691
136rev	ATAAATTAATACTAATAAAAAGG	ATAAATTATTTCTATTACAAAGG	........*.*...*..*..	4	0.0254848	0.00703297	MtrunA17Chr3	48434095	48434117	-	intron:mRNA:MtrunA17Chr3g0131581
136rev	ATAAATTAATACTAATAAAAAGG	ATAAATTTATACTATTGACATGG	.......*......*.*.*.	4	0.0465009	0.00312953	MtrunA17Chr8	26073107	26073129	-	intergenic:mRNA:MtrunA17Chr8g0361591-mRNA:MtrunA17Chr8g0361601
184forw	TTTTACATTACAGAATATTGTGG	TTTTACATAAAAAAATATTGAGG	........*.*.*.......	3	0.318447	0.642857	MtrunA17Chr3	45325183	45325205	-	intergenic:mRNA:MtrunA17Chr3g0127171-mRNA:MtrunA17Chr3g0127191
184forw	TTTTACATTACAGAATATTGTGG	TTTTATATTGCAGAAAATTGCGG	.....*...*.....*....	3	0.26977	0.468975	MtrunA17Chr4	37578805	37578827	+	exon:mRNA:MtrunA17Chr4g0039411
184forw	TTTTACATTACAGAATATTGTGG	TTTTACTTTACAAAATATTTCGG	......*.....*......*	3	0.327733	0.282692	MtrunA17Chr5	37086311	37086333	+	intron:mRNA:MtrunA17Chr5g0437531
184forw	TTTTACATTACAGAATATTGTGG	TTTTAAATTAAAGAATAGTGGGG	.....*....*......*..	3	0.195685	0.232143	MtrunA17Chr3	41653508	41653530	+	intergenic:mRNA:MtrunA17Chr3g0122011-mRNA:MtrunA17Chr3g0122021
184forw	TTTTACATTACAGAATATTGTGG	TTTAATATTTCAGAATATTGAAG	...*.*...*..........	3	0.283451	0.101152	MtrunA17Chr1	43695252	43695274	+	intergenic:mRNA:MtrunA17Chr1g0195971-mRNA:MtrunA17Chr1g0195981
184forw	TTTTACATTACAGAATATTGTGG	TATTACAATAAAGAATATTGAGA	.*.....*..*.........	3	0.296624	0.0352564	MtrunA17Chr4	45240561	45240583	-	intron:mRNA:MtrunA17Chr4g0050251
184forw	TTTTACATTACAGAATATTGTGG	ATTTAAACAACAGAATATTGAGG	*....*.**...........	4	0.504558	0.862245	MtrunA17Chr7	51170755	51170777	-	intergenic:mRNA:MtrunA17Chr7g0268961-mRNA:MtrunA17Chr7g0268971
184forw	TTTTACATTACAGAATATTGTGG	TTTTAAAAAACAAAATATTGGGG	.....*.**...*.......	4	0.195264	0.636735	MtrunA17Chr3	6359439	6359461	+	intergenic:mRNA:MtrunA17Chr3g0084971-mRNA:MtrunA17Chr3g0084981
184forw	TTTTACATTACAGAATATTGTGG	TTTTACATAAAAAAAAATTGAGG	........*.*.*..*....	4	0.0308097	0.584416	MtrunA17Chr6	9299398	9299420	+	intergenic:mRNA:MtrunA17Chr6g0460071-mRNA:MtrunA17Chr6g0460081
184forw	TTTTACATTACAGAATATTGTGG	TTTTAAATTTAAAAATATTGGGG	.....*...**.*.......	4	0.163355	0.567227	MtrunA17Chr3	46388015	46388037	+	intron:mRNA:MtrunA17Chr3g0128741
184forw	TTTTACATTACAGAATATTGTGG	TTTTGCATAAAAAAATATTGAGG	....*...*.*.*.......	4	0.179126	0.462857	MtrunA17Chr6	25642533	25642555	+	exon:mRNA:MtrunA17Chr6g0473061
184forw	TTTTACATTACAGAATATTGTGG	TTTTGCATCAAAAAATATTGAGG	....*...*.*.*.......	4	0.179126	0.460118	MtrunA17Chr3	52056395	52056417	+	exon:mRNA:MtrunA17Chr3g0136481
184forw	TTTTACATTACAGAATATTGTGG	TTTTGCAGTACAGAAAATTAGGG	....*..*.......*...*	4	0.113563	0.45	MtrunA17Chr5	17714070	17714092	+	intergenic:mRNA:MtrunA17Chr5g0417021/mRNA:MtrunA17Chr5g0417051-mRNA:MtrunA17Chr5g0417071
184forw	TTTTACATTACAGAATATTGTGG	TTTGATATGACAGAATATTAAGG	...*.*..*..........*	4	0.244065	0.336814	MtrunA17Chr4	11587275	11587297	-	intergenic:mRNA:MtrunA17Chr4g0014121-mRNA:MtrunA17Chr4g0014131
184forw	TTTTACATTACAGAATATTGTGG	TTTAACATAAAAAAATATTGAGG	...*....*.*.*.......	4	0.187759	0.306122	MtrunA17Chr6	5395236	5395258	+	intergenic:mRNA:MtrunA17Chr6g0455241-mRNA:MtrunA17Chr6g0455251/mRNA:MtrunA17Chr6g0455261
184forw	TTTTACATTACAGAATATTGTGG	TTTAACATAAAAAAATATTGAGG	...*....*.*.*.......	4	0.187759	0.306122	MtrunA17Chr6	6137060	6137082	-	intergenic:mRNA:MtrunA17Chr6g0456151-mRNA:MtrunA17Chr6g0456161
184forw	TTTTACATTACAGAATATTGTGG	TTTAACATAAAAAAATATTGAGG	...*....*.*.*.......	4	0.187759	0.306122	MtrunA17Chr1	1895623	1895645	+	intergenic:mRNA:MtrunA17Chr1g0148491-mRNA:MtrunA17Chr1g0148501
184forw	TTTTACATTACAGAATATTGTGG	TTTAACATAAAAAAATATTGAGG	...*....*.*.*.......	4	0.187759	0.306122	MtrunA17Chr4	58177160	58177182	-	intergenic:mRNA:MtrunA17Chr4g0067901-mRNA:MtrunA17Chr4g0067911
184forw	TTTTACATTACAGAATATTGTGG	TTTAAAATTAAAAAATATTGTGG	...*.*....*.*.......	4	0.185915	0.306122	MtrunA17Chr8	35904138	35904160	-	intergenic:mRNA:MtrunA17Chr8g0373791-mRNA:MtrunA17Chr8g0373801
184forw	TTTTACATTACAGAATATTGTGG	GTTGACATTTCAGTATATTGTGG	*..*.....*...*......	4	0.206278	0.28133	MtrunA17Chr3	49342007	49342029	+	intron:mRNA:MtrunA17Chr3g0132711
184forw	TTTTACATTACAGAATATTGTGG	TTATATATGACAGAACATTGTGG	..*..*..*......*....	4	0.0942342	0.273729	MtrunA17Chr6	10911175	10911197	-	intron:mRNA:MtrunA17Chr6g0461791
184forw	TTTTACATTACAGAATATTGTGG	CTTTAAACTACAGAATAGTGGGG	*....*.*.........*..	4	0.187752	0.265306	MtrunA17Chr8	25322732	25322754	+	intergenic:mRNA:MtrunA17Chr8g0361001-mRNA:MtrunA17Chr8g0361011/mRNA:MtrunA17Chr8g0361021
184forw	TTTTACATTACAGAATATTGTGG	TTTTACATTACACAAAAATAGGG	............*..*.*.*	4	0.00742585	0.239234	MtrunA17Chr2	42946249	42946271	-	intergenic:mRNA:MtrunA17Chr2g0322141-mRNA:MtrunA17Chr2g0322151
184forw	TTTTACATTACAGAATATTGTGG	TTTTACACTTATGAATATTGTGG	.......*.***........	4	0.328178	0.220588	MtrunA17Chr4	41985270	41985292	+	intergenic:mRNA:MtrunA17Chr4g0045331-mRNA:MtrunA17Chr4g0045341
184forw	TTTTACATTACAGAATATTGTGG	ATTTATATTAGAGAAAATTGAGG	*....*....*....*....	4	0.0914427	0.211039	MtrunA17Chr4	42789514	42789536	-	exon:mRNA:MtrunA17Chr4g0046431
184forw	TTTTACATTACAGAATATTGTGG	TTTTAAATTTCAGAAAATCGGGG	.....*...*.....*..*.	4	0.0453796	0.205474	MtrunA17Chr5	10540580	10540602	+	exon:mRNA:MtrunA17Chr5g0408331
184forw	TTTTACATTACAGAATATTGTGG	TCCTAAATTACAGTATATTGTGG	.**..*.......*......	4	0.133606	0.181924	MtrunA17Chr6	1457169	1457191	+	exon:mRNA:MtrunA17Chr6g0450741
184forw	TTTTACATTACAGAATATTGTGG	TTTTAAAATAAATAATATTGCGG	.....*.*..*.*.......	4	0.177367	0.167143	MtrunA17Chr1	12708779	12708801	-	intron:mRNA:MtrunA17Chr1g0162931
184forw	TTTTACATTACAGAATATTGTGG	TTTTACATTTTAAAATAATGTGG	.........**.*....*..	4	0.0529217	0.167073	MtrunA17Chr0c05	52265	52287	+	intergenic:mRNA:MtrunA17Chr0c05g0492131-mRNA:MtrunA17Chr0c05g0492141
184forw	TTTTACATTACAGAATATTGTGG	TTTTACATTTTAAAATAATGTGG	.........**.*....*..	4	0.0529217	0.167073	MtrunA17Chr3	11576832	11576854	-	intergenic:mRNA:MtrunA17Chr3g0090231-mRNA:MtrunA17Chr3g0090241
184forw	TTTTACATTACAGAATATTGTGG	TTTTAAATTTCAGAACATAGAGG	.....*...*.....*..*.	4	0.0453796	0.156062	MtrunA17Chr2	16508529	16508551	+	intergenic:mRNA:MtrunA17Chr2g0298571-mRNA:MtrunA17Chr2g0298581
184forw	TTTTACATTACAGAATATTGTGG	TTGTACATTAAAAAATACTGTGG	..*.......*.*....*..	4	0.0657218	0.148352	MtrunA17Chr6	38828478	38828500	+	intergenic:mRNA:MtrunA17Chr6g0484261-mRNA:MtrunA17Chr6g0484271
184forw	TTTTACATTACAGAATATTGTGG	ATTTACTTTACAGAATATAATGG	*.....*...........**	4	0.150052	0.117188	MtrunA17Chr2	16688696	16688718	+	intron:mRNA:MtrunA17Chr2g0298771
184forw	TTTTACATTACAGAATATTGTGG	TTATACATTGCACAATATTTTGG	..*......*..*......*	4	0.232036	0.116959	MtrunA17Chr4	36917185	36917207	+	exon:mRNA:MtrunA17Chr4g0038671
184forw	TTTTACATTACAGAATATTGTGG	TTGTAAATTAAAGAATAGTGAGG	..*..*....*......*..	4	0.102743	0.116071	MtrunA17Chr4	25188346	25188368	-	intergenic:mRNA:MtrunA17Chr4g0024501-mRNA:MtrunA17Chr4g0024511
184forw	TTTTACATTACAGAATATTGTGG	TTTTACATCATACAAAATTGTGG	........*.*.*..*....	4	0.0308097	0.108717	MtrunA17Chr1	52931292	52931314	+	intergenic:mRNA:MtrunA17Chr1g0208871-mRNA:MtrunA17Chr1g0208881
184forw	TTTTACATTACAGAATATTGTGG	TTTTACGTGACAAATTATTGAGG	......*.*...*.*.....	4	0.0590775	0.0806723	MtrunA17Chr1	45958683	45958705	+	intergenic:mRNA:MtrunA17Chr1g0199111-mRNA:MtrunA17Chr1g0199131
184forw	TTTTACATTACAGAATATTGTGG	ATCTACACTACAGAATCTTGAGG	*.*....*........*...	4	0.601049	0.0756303	MtrunA17Chr8	15514568	15514590	+	exon:mRNA:MtrunA17Chr8g0353801
184forw	TTTTACATTACAGAATATTGTGG	TTTCACATTACATTATATTTTGG	...*........**.....*	4	0.038072	0.0724706	MtrunA17Chr7	32457988	32458010	-	intergenic:mRNA:MtrunA17Chr7g0243091-mRNA:MtrunA17Chr7g0243101
184forw	TTTTACATTACAGAATATTGTGG	TTTTACTTTGAAGAAGATTGAGG	......*..**....*....	4	0.0859127	0.063101	MtrunA17Chr1	9699993	9700015	-	intergenic:mRNA:MtrunA17Chr1g0158951-mRNA:MtrunA17Chr1g0158961
184forw	TTTTACATTACAGAATATTGTGG	TTTTTCATTTCATTATATTGTGG	....*....*..**......	4	0.0759823	0.0513369	MtrunA17Chr3	45562511	45562533	-	exon:mRNA:MtrunA17Chr3g0127541
184forw	TTTTACATTACAGAATATTGTGG	TTAAACATTAAAGATTATTGTGG	..**......*...*.....	4	0.220451	0.0510204	MtrunA17Chr1	29946711	29946733	-	intron:mRNA:MtrunA17Chr1g0178411
184forw	TTTTACATTACAGAATATTGTGG	TTTTACATTAGATAAAAATGTGG	..........*.*..*.*..	4	0.00988332	0.0454545	MtrunA17Chr4	59552855	59552877	+	intergenic:mRNA:MtrunA17Chr4g0069711-mRNA:MtrunA17Chr4g0069721
184forw	TTTTACATTACAGAATATTGTGG	TTTCACATTTCCTAATATTGCGG	...*.....*.**.......	4	0.250895	0.0450738	MtrunA17Chr2	8489174	8489196	-	exon:mRNA:MtrunA17Chr2g0288821
184forw	TTTTACATTACAGAATATTGTGG	TTTGACATTATAGAATAAAGTGG	...*......*......**.	4	0.054254	0.03663	MtrunA17Chr8	5237703	5237725	+	intron:mRNA:MtrunA17Chr8g0341711
184forw	TTTTACATTACAGAATATTGTGG	TTTTACATTACATTATATATTGG	............**....**	4	0.0103385	0.032	MtrunA17Chr3	43729897	43729919	-	intergenic:mRNA:MtrunA17Chr3g0125191-mRNA:MtrunA17Chr3g0125201
184forw	TTTTACATTACAGAATATTGTGG	TTTTTCAGTACAGAATCATGCGG	....*..*........**..	4	0.113429	0.0313725	MtrunA17Chr1	43789329	43789351	-	intron:mRNA:MtrunA17Chr1g0196081
184forw	TTTTACATTACAGAATATTGTGG	ATTTCCATTACATAATGTTGTGG	*...*.......*...*...	4	0.235909	0.0264706	MtrunA17Chr3	32365970	32365992	+	intergenic:mRNA:MtrunA17Chr3g0109541-mRNA:MtrunA17Chr3g0109551
184forw	TTTTACATTACAGAATATTGTGG	TTTCAAATTATAGAATTTTGGGG	...*.*....*.....*...	4	0.194319	0.0246499	MtrunA17Chr6	16853	16875	-	intron:mRNA:MtrunA17Chr6g0448791
184forw	TTTTACATTACAGAATATTGTGG	TTTCAAATTATAGAATTTTGGGG	...*.*....*.....*...	4	0.194319	0.0246499	MtrunA17Chr3	912098	912120	-	intron:mRNA:MtrunA17Chr3g0078301
184forw	TTTTACATTACAGAATATTGTGG	TTTTACACTACTGAATTGTGTGG	.......*...*....**..	4	0.0531175	0.0148148	MtrunA17Chr2	34294828	34294850	+	intergenic:mRNA:MtrunA17Chr2g0311311-mRNA:MtrunA17Chr2g0311321
184forw	TTTTACATTACAGAATATTGTGG	ATTTTCATTAGAGAATTTTGAGG	*...*.....*.....*...	4	0.338319	0.0121212	MtrunA17Chr3	45552759	45552781	-	intergenic:mRNA:MtrunA17Chr3g0127511-mRNA:MtrunA17Chr3g0127521
184forw	TTTTACATTACAGAATATTGTGG	ATTTTCATTAGAGAATTTTGAGG	*...*.....*.....*...	4	0.338319	0.0121212	MtrunA17Chr5	10595896	10595918	-	intron:mRNA:MtrunA17Chr5g0408441
184forw	TTTTACATTACAGAATATTGTGG	TTTTACATTACAGATTTTGATGG	..............*.*.**	4	0.0176862	0.00625	MtrunA17Chr6	7778766	7778788	+	intergenic:mRNA:MtrunA17Chr6g0458221-mRNA:MtrunA17Chr6g0458241
218rev	CATTTCCAAATTTTAAAAAGAGG	CATTTCCAAATATTAAAAAGTGA	...........*........	1	9.84	0.0555556	MtrunA17Chr6	25823776	25823798	+	intergenic:mRNA:MtrunA17Chr6g0473181-mRNA:MtrunA17Chr6g0473191
218rev	CATTTCCAAATTTTAAAAAGAGG	CATTTCCTAATATTAAAAAGTGG	.......*...*........	2	2.95823	0.342857	MtrunA17Chr2	42628026	42628048	+	intergenic:mRNA:MtrunA17Chr2g0321751-mRNA:MtrunA17Chr2g0321761
218rev	CATTTCCAAATTTTAAAAAGAGG	AATTTCCAAAATTTAAAAAGCAG	*.........*.........	2	0.958636	0.194444	MtrunA17Chr4	50640235	50640257	-	exon:mRNA:MtrunA17Chr4g0057421
218rev	CATTTCCAAATTTTAAAAAGAGG	CATTTCCAAAAATTAAAAAGTGA	..........**........	2	0.285063	0.0416667	MtrunA17Chr6	31196288	31196310	-	intergenic:mRNA:MtrunA17Chr6g0476291-mRNA:MtrunA17Chr6g0476301
218rev	CATTTCCAAATTTTAAAAAGAGG	CATTTCCAAAAATTAAAAAGGGA	..........**........	2	0.285063	0.0416667	MtrunA17Chr6	31189348	31189370	-	intergenic:mRNA:MtrunA17Chr6g0476281-mRNA:MtrunA17Chr6g0476291
218rev	CATTTCCAAATTTTAAAAAGAGG	CATCTCCATATTTTAAAAAGAGA	...*....*...........	2	0.773933	0.0269608	MtrunA17Chr5	11502672	11502694	-	intergenic:mRNA:MtrunA17Chr5g0409811-mRNA:MtrunA17Chr5g0409821
218rev	CATTTCCAAATTTTAAAAAGAGG	TATTTCCAACTTTTAAAAAGTGA	*........*..........	2	1.48297	0.0231481	MtrunA17Chr6	8537011	8537033	+	intergenic:mRNA:MtrunA17Chr6g0459291-mRNA:MtrunA17Chr6g0459301
218rev	CATTTCCAAATTTTAAAAAGAGG	CTTTTACAAATTTTAAAAAATGG	.*...*.............*	3	0.902715	0.633117	MtrunA17Chr1	1549465	1549487	-	exon:mRNA:MtrunA17Chr1g0148061
218rev	CATTTCCAAATTTTAAAAAGAGG	AATATCTAAATTTTAAAAAGGGG	*..*..*.............	3	1.73722	0.386905	MtrunA17Chr5	14708688	14708710	-	intron:mRNA:MtrunA17Chr5g0413511
218rev	CATTTCCAAATTTTAAAAAGAGG	AATTTCCGAATGTTAAAAAGGGG	*......*...*........	3	1.38489	0.366667	MtrunA17Chr5	29306282	29306304	-	intron:mRNA:MtrunA17Chr5g0427481
218rev	CATTTCCAAATTTTAAAAAGAGG	CTGTTTCAAATTTTAAAAAGAGG	.**..*..............	3	1.44752	0.337662	MtrunA17Chr2	37672732	37672754	+	intron:mRNA:MtrunA17Chr2g0315371
218rev	CATTTCCAAATTTTAAAAAGAGG	CATTTTCAAATATTAAAAACAGG	.....*.....*.......*	3	0.391105	0.318367	MtrunA17Chr2	40117610	40117632	-	intergenic:mRNA:MtrunA17Chr2g0318541-mRNA:MtrunA17Chr2g0318551
218rev	CATTTCCAAATTTTAAAAAGAGG	AATTTCCAAATTTTGAAAGGTGG	*.............*...*.	3	0.302068	0.24375	MtrunA17Chr4	6311615	6311637	+	intergenic:mRNA:MtrunA17Chr4g0008161-mRNA:MtrunA17Chr4g0008181
218rev	CATTTCCAAATTTTAAAAAGAGG	GATTTCCAAATTTTGAAAGGCGG	*.............*...*.	3	0.302068	0.222554	MtrunA17Chr4	6363737	6363759	+	intergenic:mRNA:MtrunA17Chr4g0008291-mRNA:MtrunA17Chr4g0008301
218rev	CATTTCCAAATTTTAAAAAGAGG	GATTTCCAAATTTTGAAAGGCGG	*.............*...*.	3	0.302068	0.222554	MtrunA17Chr4	6354845	6354867	+	intergenic:mRNA:MtrunA17Chr4g0008271-mRNA:MtrunA17Chr4g0008281
218rev	CATTTCCAAATTTTAAAAAGAGG	GATTTCCAAATTTTGAAAGGGGG	*.............*...*.	3	0.302068	0.222554	MtrunA17Chr4	6358060	6358082	+	intergenic:mRNA:MtrunA17Chr4g0008281-mRNA:MtrunA17Chr4g0008291
218rev	CATTTCCAAATTTTAAAAAGAGG	CTTTTTCAAGTTTTAAAAAGAAG	.*...*...*..........	3	0.297803	0.097269	MtrunA17Chr4	55741192	55741214	-	exon:mRNA:MtrunA17Chr4g0064321
218rev	CATTTCCAAATTTTAAAAAGAGG	CTTTTTCAACTTTTAAAAAGTAG	.*...*...*..........	3	0.297803	0.0583614	MtrunA17Chr4	61518953	61518975	+	intron:mRNA:MtrunA17Chr4g0072481
218rev	CATTTCCAAATTTTAAAAAGAGG	TGTTTCCAAATATTAAAAAGAGA	**.........*........	3	0.276978	0.0444444	MtrunA17Chr7	5768564	5768586	-	exon:mRNA:MtrunA17Chr7g0220411
218rev	CATTTCCAAATTTTAAAAAGAGG	TATTTCCAATTTTTAAAAATTGA	*........*.........*	3	0.274843	0.0428922	MtrunA17Chr3	41684581	41684603	+	intergenic:mRNA:MtrunA17Chr3g0122041-mRNA:MtrunA17Chr3g0122051
218rev	CATTTCCAAATTTTAAAAAGAGG	CAATTCCATTTTTTAAAAAGTGA	..*.....**..........	3	0.282254	0.0262605	MtrunA17Chr2	38631850	38631872	+	intergenic:mRNA:MtrunA17Chr2g0316421-mRNA:MtrunA17Chr2g0316431
218rev	CATTTCCAAATTTTAAAAAGAGG	AACTTCCAAATTTTAAAAATAGA	*.*................*	3	0.29424	0.0208333	MtrunA17Chr7	38694768	38694790	-	intergenic:mRNA:MtrunA17Chr7g0251521-mRNA:MtrunA17Chr7g0251531
218rev	CATTTCCAAATTTTAAAAAGAGG	CATTTCCAAATTTTATAATCCGG	...............*..**	3	0.0548235	0	MtrunA17Chr5	13759909	13759931	-	intergenic:mRNA:MtrunA17Chr5g0412311-mRNA:MtrunA17Chr5g0412341
218rev	CATTTCCAAATTTTAAAAAGAGG	AATTTCCAAATTGGAAAAAGGGG	*...........**......	3	0.171455	0	MtrunA17Chr3	42534835	42534857	-	intron:mRNA:MtrunA17Chr3g0123341
218rev	CATTTCCAAATTTTAAAAAGAGG	TATTTTTAAATTTTAAAAAAAGG	*....**............*	4	0.288196	0.70731	MtrunA17Chr2	28808269	28808291	-	exon:mRNA:MtrunA17Chr2g0306721
218rev	CATTTCCAAATTTTAAAAAGAGG	AAATTACAAATTTTAAAAAATGG	*.*..*.............*	4	0.416048	0.621811	MtrunA17Chr8	32010239	32010261	+	intergenic:mRNA:MtrunA17Chr8g0368601/mRNA:MtrunA17Chr8g0368591-mRNA:MtrunA17Chr8g0368621
218rev	CATTTCCAAATTTTAAAAAGAGG	ATTTTCAAAATTTTAAAAAATGG	**....*............*	4	0.476356	0.511364	MtrunA17Chr8	45391347	45391369	+	intergenic:mRNA:MtrunA17Chr8g0387291-mRNA:MtrunA17Chr8g0387311
218rev	CATTTCCAAATTTTAAAAAGAGG	ATTTTCAAAATTTTAAAAAAAGG	**....*............*	4	0.476356	0.511364	MtrunA17Chr7	28449619	28449641	+	intergenic:mRNA:MtrunA17Chr7g0238501-mRNA:MtrunA17Chr7g0238511
218rev	CATTTCCAAATTTTAAAAAGAGG	CATTTAAAATTATTAAAAAGTGG	.....**..*.*........	4	0.255573	0.491597	MtrunA17Chr8	43442850	43442872	-	intergenic:mRNA:MtrunA17Chr8g0384471-mRNA:MtrunA17Chr8g0384481
218rev	CATTTCCAAATTTTAAAAAGAGG	CAATTACAATTATTAAAAAGTGG	..*..*...*.*........	4	0.386734	0.468187	MtrunA17Chr7	53849000	53849022	-	intergenic:mRNA:MtrunA17Chr7g0272911-mRNA:MtrunA17Chr7g0272921
218rev	CATTTCCAAATTTTAAAAAGAGG	CTTCCTCAAATTTTAAAAAGAGG	.*.***..............	4	0.789492	0.436975	MtrunA17Chr3	33836636	33836658	+	intergenic:mRNA:MtrunA17Chr3g0111481-mRNA:MtrunA17Chr3g0111491
218rev	CATTTCCAAATTTTAAAAAGAGG	TTTTTCAAAAATTTAAAAAGTGG	**....*...*.........	4	0.542337	0.409091	MtrunA17Chr2	49751405	49751427	-	intergenic:mRNA:MtrunA17Chr2g0331411-mRNA:MtrunA17Chr2g0331431
218rev	CATTTCCAAATTTTAAAAAGAGG	CATTTTAAAATTCTAAAAATTGG	.....**.....*......*	4	0.100237	0.384868	MtrunA17Chr4	37574234	37574256	+	intergenic:mRNA:MtrunA17Chr4g0039401-mRNA:MtrunA17Chr4g0039411
218rev	CATTTCCAAATTTTAAAAAGAGG	AAGTTCTAAATTTTAAAAAATGG	*.*...*............*	4	0.469687	0.380859	MtrunA17Chr8	12413911	12413933	+	intergenic:mRNA:MtrunA17Chr8g0350311-mRNA:MtrunA17Chr8g0350321
218rev	CATTTCCAAATTTTAAAAAGAGG	CATGTTCAAATTATAAAAAATGG	...*.*......*......*	4	0.154588	0.376674	MtrunA17Chr1	53657743	53657765	-	intergenic:mRNA:MtrunA17Chr1g0209791-mRNA:MtrunA17Chr1g0209801
218rev	CATTTCCAAATTTTAAAAAGAGG	AAATTCAAAATTTTAAAAATTGG	*.*...*............*	4	0.469687	0.375	MtrunA17Chr5	20006718	20006740	-	intergenic:mRNA:MtrunA17Chr5g0419691-mRNA:MtrunA17Chr5g0419701
218rev	CATTTCCAAATTTTAAAAAGAGG	AAATTCCAAATTTTAAAATAGGG	*.*...............**	4	0.21662	0.360577	MtrunA17Chr4	49494211	49494233	-	intergenic:mRNA:MtrunA17Chr4g0055991-mRNA:MtrunA17Chr4g0056001
218rev	CATTTCCAAATTTTAAAAAGAGG	AAATTCCAAATTTTAAAATAGGG	*.*...............**	4	0.21662	0.360577	MtrunA17Chr5	10453772	10453794	+	intergenic:mRNA:MtrunA17Chr5g0408181-mRNA:MtrunA17Chr5g0408191
218rev	CATTTCCAAATTTTAAAAAGAGG	AATTTCCAAAATTTGAAAATTGG	*.........*...*....*	4	0.103738	0.34125	MtrunA17Chr5	16808523	16808545	+	intron:mRNA:MtrunA17Chr5g0416021
218rev	CATTTCCAAATTTTAAAAAGAGG	TTTTTCAAAATTTAAAAAAGTGG	**....*......*......	4	0.152973	0.337662	MtrunA17Chr4	63956596	63956618	-	intergenic:mRNA:MtrunA17Chr4g0075871-mRNA:MtrunA17Chr4g0075881
218rev	CATTTCCAAATTTTAAAAAGAGG	CATATATAAATTTTAAAAAATGG	...*.**............*	4	0.272825	0.336814	MtrunA17Chr4	27787075	27787097	+	intergenic:mRNA:MtrunA17Chr4g0026851-mRNA:MtrunA17Chr4g0026861
218rev	CATTTCCAAATTTTAAAAAGAGG	CATGTTCAAATATTAAAAATGGG	...*.*.....*.......*	4	0.19653	0.325	MtrunA17Chr7	51622671	51622693	-	intron:mRNA:MtrunA17Chr7g0269701
218rev	CATTTCCAAATTTTAAAAAGAGG	CATGTTCAAATATTAAAAATGGG	...*.*.....*.......*	4	0.19653	0.325	MtrunA17Chr1	51636087	51636109	-	intergenic:mRNA:MtrunA17Chr1g0206901-mRNA:MtrunA17Chr1g0206911
218rev	CATTTCCAAATTTTAAAAAGAGG	CATTGCCACATCTTAAAAAATGG	....*...*..*.......*	4	0.198479	0.324812	MtrunA17Chr3	44720622	44720644	-	intergenic:mRNA:MtrunA17Chr3g0126391-mRNA:MtrunA17Chr3g0126401
218rev	CATTTCCAAATTTTAAAAAGAGG	AATTTCAAAATATTAAAATGTGG	*.....*....*......*.	4	0.17704	0.323077	MtrunA17Chr4	61847294	61847316	+	intergenic:mRNA:MtrunA17Chr4g0072891-mRNA:MtrunA17Chr4g0072901
218rev	CATTTCCAAATTTTAAAAAGAGG	AATTGTCAAATTTTAAAATGAGG	*...**............*.	4	0.318743	0.32	MtrunA17Chr7	43608229	43608251	-	intron:mRNA:MtrunA17Chr7g0258241
218rev	CATTTCCAAATTTTAAAAAGAGG	GATTTTCAAATTTTAAATATTGG	*....*...........*.*	4	0.0827033	0.296739	MtrunA17Chr1	14107067	14107089	-	intergenic:mRNA:MtrunA17Chr1g0164211-mRNA:MtrunA17Chr1g0164221
218rev	CATTTCCAAATTTTAAAAAGAGG	GGTTTTCTAATTTTAAAAAGAGG	**...*.*............	4	0.82579	0.290683	MtrunA17Chr2	19260951	19260973	+	intergenic:mRNA:MtrunA17Chr2g0301511-mRNA:MtrunA17Chr2g0301521
218rev	CATTTCCAAATTTTAAAAAGAGG	AATTTGTAAATTTTAAAAATTGG	*....**............*	4	0.288196	0.284375	MtrunA17Chr4	14109506	14109528	+	intergenic:mRNA:MtrunA17Chr4g0018791-mRNA:MtrunA17Chr4g0018811
218rev	CATTTCCAAATTTTAAAAAGAGG	AATTTCAAAATTTTAAAATTGGG	*.....*...........**	4	0.150052	0.282692	MtrunA17Chr4	39928051	39928073	-	intergenic:mRNA:MtrunA17Chr4g0042651-mRNA:MtrunA17Chr4g0042661
218rev	CATTTCCAAATTTTAAAAAGAGG	CAATTCCAAAAATTGAAAAGGGG	..*.......**..*.....	4	0.108462	0.278571	MtrunA17Chr3	46209233	46209255	-	intron:mRNA:MtrunA17Chr3g0128471
218rev	CATTTCCAAATTTTAAAAAGAGG	CATTTTAGAATTTTAAAATGAGG	.....***..........*.	4	0.195656	0.275	MtrunA17Chr8	4356434	4356456	-	intergenic:mRNA:MtrunA17Chr8g0340611-mRNA:MtrunA17Chr8g0340621/mRNA:MtrunA17Chr8g0340631
218rev	CATTTCCAAATTTTAAAAAGAGG	CTTTTTTAAATTTTAAATAGAGG	.*...**..........*..	4	0.128234	0.274351	MtrunA17Chr5	27384777	27384799	-	intron:mRNA:MtrunA17Chr5g0425371
218rev	CATTTCCAAATTTTAAAAAGAGG	GGTTTTCAAATTTTAAAAGGAGG	**...*............*.	4	0.318743	0.254348	MtrunA17Chr2	7458615	7458637	-	intergenic:mRNA:MtrunA17Chr2g0287431-mRNA:MtrunA17Chr2g0287441
218rev	CATTTCCAAATTTTAAAAAGAGG	CAATCTCAAATTTTAAAAGGGGG	..*.**............*.	4	0.297519	0.248724	MtrunA17Chr8	26372149	26372171	-	intergenic:mRNA:MtrunA17Chr8g0361781-mRNA:MtrunA17Chr8g0361791
218rev	CATTTCCAAATTTTAAAAAGAGG	CTTTCGCAAATTTTGAAAAGTGG	.*..**........*.....	4	0.243723	0.236364	MtrunA17Chr2	39072233	39072255	-	intergenic:mRNA:MtrunA17Chr2g0317011-mRNA:MtrunA17Chr2g0317021
218rev	CATTTCCAAATTTTAAAAAGAGG	CATTTCCAGATAAAAAAAAGAGG	........*..***......	4	0.0226202	0.228571	MtrunA17Chr7	30739466	30739488	-	intergenic:mRNA:MtrunA17Chr7g0241011-mRNA:MtrunA17Chr7g0241021
218rev	CATTTCCAAATTTTAAAAAGAGG	CATTTCTGTATTTAAAAAAGAGG	......***....*......	4	0.0848716	0.22131	MtrunA17Chr2	43073092	43073114	+	intron:mRNA:MtrunA17Chr2g0322291
218rev	CATTTCCAAATTTTAAAAAGAGG	CATGTTCAAATTTTAAAATTCGG	...*.*............**	4	0.125827	0.21875	MtrunA17Chr7	32594830	32594852	-	intergenic:mRNA:MtrunA17Chr7g0243291-mRNA:MtrunA17Chr7g0243301
218rev	CATTTCCAAATTTTAAAAAGAGG	CTATTCCATATTTTAAAAATAGG	.**.....*..........*	4	0.420174	0.218182	MtrunA17Chr6	36655166	36655188	-	intergenic:mRNA:MtrunA17Chr6g0481901-mRNA:MtrunA17Chr6g0481911
218rev	CATTTCCAAATTTTAAAAAGAGG	CATTATTAAGTTTTAAAAAGTGG	....***..*..........	4	0.496624	0.209573	MtrunA17Chr4	1790115	1790137	+	intergenic:mRNA:MtrunA17Chr4g0002521-mRNA:MtrunA17Chr4g0002531
218rev	CATTTCCAAATTTTAAAAAGAGG	CATAAACAAATTTTAAAAAAAGG	...***.............*	4	0.399451	0.20727	MtrunA17Chr4	26089847	26089869	+	intergenic:mRNA:MtrunA17Chr4g0025271-mRNA:MtrunA17Chr4g0025281
218rev	CATTTCCAAATTTTAAAAAGAGG	CATTTCAATATTAAAAAAAGGGG	......*.*...**......	4	0.0328453	0.192857	MtrunA17Chr8	42915196	42915218	-	intergenic:mRNA:MtrunA17Chr8g0383721-mRNA:MtrunA17Chr8g0383731
218rev	CATTTCCAAATTTTAAAAAGAGG	CATGCCCAAATTATAAAAACTGG	...**.......*......*	4	0.255517	0.18544	MtrunA17Chr1	55251797	55251819	-	exon:mRNA:MtrunA17Chr1g0211821
218rev	CATTTCCAAATTTTAAAAAGAGG	AATTTCCTAATTAAAAAAAGGGG	*......*....**......	4	0.086677	0.183673	MtrunA17Chr1	25427414	25427436	+	intergenic:mRNA:MtrunA17Chr1g0174431-mRNA:MtrunA17Chr1g0174441
218rev	CATTTCCAAATTTTAAAAAGAGG	CATTTCCCTAACTTAAAAAGTGG	.......**.**........	4	0.217717	0.182707	MtrunA17Chr7	34760997	34761019	-	intergenic:mRNA:MtrunA17Chr7g0245801-mRNA:MtrunA17Chr7g0245811
218rev	CATTTCCAAATTTTAAAAAGAGG	CATTTCAATATTTAGAAAAGTGG	......*.*....**.....	4	0.0227456	0.181071	MtrunA17Chr4	1026430	1026452	+	intergenic:mRNA:MtrunA17Chr4g0001491-mRNA:MtrunA17Chr4g0001501
218rev	CATTTCCAAATTTTAAAAAGAGG	GATTTCTAAATTTTGAAAGGCGG	*.....*.......*...*.	4	0.0964365	0.180825	MtrunA17Chr4	5832832	5832854	-	intergenic:mRNA:MtrunA17Chr4g0007401-mRNA:MtrunA17Chr4g0007411
218rev	CATTTCCAAATTTTAAAAAGAGG	CATGTTCTAATTTTAAAAATTGG	...*.*.*...........*	4	0.399451	0.174107	MtrunA17Chr6	2088242	2088264	+	intron:mRNA:MtrunA17Chr6g0451531
218rev	CATTTCCAAATTTTAAAAAGAGG	TTTATCCAAATTTTAAATAGTGG	**.*.............*..	4	0.310333	0.17316	MtrunA17Chr7	27607402	27607424	+	intron:mRNA:MtrunA17Chr7g0237421
218rev	CATTTCCAAATTTTAAAAAGAGG	CATTTCCCAATAATAAAAATGGG	.......*...**......*	4	0.119349	0.166154	MtrunA17Chr7	29821638	29821660	-	intergenic:mRNA:MtrunA17Chr7g0239911-mRNA:MtrunA17Chr7g0239921
218rev	CATTTCCAAATTTTAAAAAGAGG	CATTGCTAACTTTTAAAAAATGG	....*.*..*.........*	4	0.415326	0.1625	MtrunA17Chr3	56979609	56979631	-	intergenic:mRNA:MtrunA17Chr3g0143391-mRNA:MtrunA17Chr3g0143401
218rev	CATTTCCAAATTTTAAAAAGAGG	AATTTCGAAATTCTAAAAACTGG	*.....*.....*......*	4	0.18435	0.159222	MtrunA17Chr1	30715862	30715884	+	intron:mRNA:MtrunA17Chr1g0179361
218rev	CATTTCCAAATTTTAAAAAGAGG	CACTTCCAGATAATAAAAAGTGG	..*.....*..**.......	4	0.164116	0.158242	MtrunA17Chr5	29185153	29185175	+	intron:mRNA:MtrunA17Chr5g0427351
218rev	CATTTCCAAATTTTAAAAAGAGG	TATTTCTAAATTTTTAAAAATGG	*.....*.......*....*	4	0.127664	0.152344	MtrunA17Chr1	47376259	47376281	-	intergenic:mRNA:MtrunA17Chr1g0200851-mRNA:MtrunA17Chr1g0200861
218rev	CATTTCCAAATTTTAAAAAGAGG	TATTTTCTAATTTTAAAAGGAGG	*....*.*..........*.	4	0.318743	0.149235	MtrunA17Chr2	11395763	11395785	+	intergenic:mRNA:MtrunA17Chr2g0292411-mRNA:MtrunA17Chr2g0292421
218rev	CATTTCCAAATTTTAAAAAGAGG	GATTTTCTAATTTTAAAAGGAGG	*....*.*..........*.	4	0.318743	0.136258	MtrunA17Chr6	33273059	33273081	+	intergenic:mRNA:MtrunA17Chr6g0478621-mRNA:MtrunA17Chr6g0478631
218rev	CATTTCCAAATTTTAAAAAGAGG	GATTTCCAATTTTACAAAAGTGG	*........*...**.....	4	0.0552824	0.136015	MtrunA17Chr4	38849038	38849060	+	exon:mRNA:MtrunA17Chr4g0041081
218rev	CATTTCCAAATTTTAAAAAGAGG	CATGTTCAAATTTTAAAATCCGG	...*.*............**	4	0.125827	0.133929	MtrunA17Chr8	33018263	33018285	-	intergenic:mRNA:MtrunA17Chr8g0369801-mRNA:MtrunA17Chr8g0369811
218rev	CATTTCCAAATTTTAAAAAGAGG	CTTTTAAAAATTGTAAAAAGCGG	.*...**.....*.......	4	0.228793	0.132129	MtrunA17Chr4	12404513	12404535	-	intergenic:mRNA:MtrunA17Chr4g0015091-mRNA:MtrunA17Chr4g0015101
218rev	CATTTCCAAATTTTAAAAAGAGG	TTTTTCCAATTTTTTAAAAGAGG	**.......*....*.....	4	0.371023	0.128342	MtrunA17Chr3	34843699	34843721	+	intergenic:mRNA:MtrunA17Chr3g0113011-mRNA:MtrunA17Chr3g0113021
218rev	CATTTCCAAATTTTAAAAAGAGG	CATATTCAAATTTTGAAAACGGG	...*.*........*....*	4	0.107053	0.123178	MtrunA17Chr1	21649269	21649291	-	intergenic:mRNA:MtrunA17Chr1g0172511-mRNA:MtrunA17Chr1g0172541
218rev	CATTTCCAAATTTTAAAAAGAGG	CATATTCAAATTTTGAAAACGGG	...*.*........*....*	4	0.107053	0.123178	MtrunA17Chr1	21644716	21644738	-	intergenic:mRNA:MtrunA17Chr1g0172511-mRNA:MtrunA17Chr1g0172541
218rev	CATTTCCAAATTTTAAAAAGAGG	CACTTGCATATTTTAAAAAAAGG	..*..*..*..........*	4	0.240648	0.120536	MtrunA17Chr1	43579615	43579637	+	intergenic:mRNA:MtrunA17Chr1g0195761-mRNA:MtrunA17Chr1g0195771
218rev	CATTTCCAAATTTTAAAAAGAGG	CATTACGGAATTATAAAAAGAGG	....*.**....*.......	4	0.360783	0.119457	MtrunA17Chr7	30493867	30493889	-	intergenic:mRNA:MtrunA17Chr7g0240771-mRNA:MtrunA17Chr7g0240781
218rev	CATTTCCAAATTTTAAAAAGAGG	AATTTCCAACTGTTAAAAATGGG	*........*.*.......*	4	0.316036	0.116667	MtrunA17Chr3	27433600	27433622	+	intron:mRNA:MtrunA17Chr3g0102941
218rev	CATTTCCAAATTTTAAAAAGAGG	AATTTCCAACTGTTAAAAATGGG	*........*.*.......*	4	0.316036	0.116667	MtrunA17Chr3	18686385	18686407	+	intron:mRNA:MtrunA17Chr3g0095311
218rev	CATTTCCAAATTTTAAAAAGAGG	CATTTCCCAAATTTAAATATGGG	.......*..*......*.*	4	0.0681854	0.1125	MtrunA17Chr1	18902267	18902289	-	intergenic:mRNA:MtrunA17Chr1g0170281-mRNA:MtrunA17Chr1g0170301
218rev	CATTTCCAAATTTTAAAAAGAGG	CATTTCAAATTCTTAAGAAGTGG	......*..*.*....*...	4	0.170475	0.110636	MtrunA17Chr6	41398185	41398207	-	exon:mRNA:MtrunA17Chr6g0487061/mRNA:MtrunA17Chr6g0487071
218rev	CATTTCCAAATTTTAAAAAGAGG	CAGTTCGAAATTTTAAATAATGG	..*...*..........*.*	4	0.0871489	0.110294	MtrunA17Chr8	28407216	28407238	-	intergenic:mRNA:MtrunA17Chr8g0363801-mRNA:MtrunA17Chr8g0363811
218rev	CATTTCCAAATTTTAAAAAGAGG	CATGTTCAAATTATCAAAAGGGG	...*.*......*.*.....	4	0.0897753	0.109578	MtrunA17Chr5	7931901	7931923	-	exon:mRNA:MtrunA17Chr5g0404381/mRNA:MtrunA17Chr5g0404391
218rev	CATTTCCAAATTTTAAAAAGAGG	CAGTTCAAAAATTTAAAAGGGGG	..*...*...*.......*.	4	0.186412	0.105469	MtrunA17Chr2	1665651	1665673	-	intron:mRNA:MtrunA17Chr2g0279141
218rev	CATTTCCAAATTTTAAAAAGAGG	CATCTTCTAAGTTTAAAAAGTGG	...*.*.*..*.........	4	0.458314	0.103001	MtrunA17Chr7	20484592	20484614	+	intergenic:mRNA:MtrunA17Chr7g0230951-mRNA:MtrunA17Chr7g0230981
218rev	CATTTCCAAATTTTAAAAAGAGG	CTCTTCAAAAGTTTAAAAAGTGG	.**...*...*.........	4	0.534744	0.0935065	MtrunA17Chr5	10012853	10012875	-	intergenic:mRNA:MtrunA17Chr5g0407461-mRNA:MtrunA17Chr5g0407481
218rev	CATTTCCAAATTTTAAAAAGAGG	ACTTACCAATTTTTAAAAAGTAG	**..*....*..........	4	0.263539	0.0898693	MtrunA17Chr6	9344115	9344137	-	intergenic:mRNA:MtrunA17Chr6g0460141-mRNA:MtrunA17Chr6g0460151
218rev	CATTTCCAAATTTTAAAAAGAGG	CCTTACCAAATATCAAAAAGAGG	.*..*......*.*......	4	0.110194	0.0897959	MtrunA17Chr4	48845249	48845271	+	exon:mRNA:MtrunA17Chr4g0055131
218rev	CATTTCCAAATTTTAAAAAGAGG	TCCTTCCAAATTGTAAAAAGAGG	***.........*.......	4	0.573581	0.0878438	MtrunA17Chr5	30339673	30339695	+	intergenic:mRNA:MtrunA17Chr5g0428681-mRNA:MtrunA17Chr5g0428691
218rev	CATTTCCAAATTTTAAAAAGAGG	CATTTTTATATTTTAGAAAGAGG	.....**.*......*....	4	0.06213	0.0870536	MtrunA17Chr2	46972858	46972880	-	intergenic:mRNA:MtrunA17Chr2g0327401-mRNA:MtrunA17Chr2g0327411
218rev	CATTTCCAAATTTTAAAAAGAGG	CACATCCATATTTTAAAAATTGG	..**....*..........*	4	0.397765	0.0857143	MtrunA17Chr7	43489143	43489165	+	intergenic:mRNA:MtrunA17Chr7g0258071-mRNA:MtrunA17Chr7g0258081
218rev	CATTTCCAAATTTTAAAAAGAGG	CATTTCTAAATTTAAACAAAGGG	......*......*..*..*	4	0.024559	0.083213	MtrunA17Chr1	9833164	9833186	+	exon:mRNA:MtrunA17Chr1g0159111
218rev	CATTTCCAAATTTTAAAAAGAGG	TTTTTCCCAATTGTAAAAAGTGG	**.....*....*.......	4	0.581725	0.08131	MtrunA17Chr1	53450166	53450188	-	intergenic:mRNA:MtrunA17Chr1g0209551-mRNA:MtrunA17Chr1g0209561
218rev	CATTTCCAAATTTTAAAAAGAGG	CAGTTACAAAGTTTAAAAACTGG	..*..*....*........*	4	0.218592	0.0795918	MtrunA17Chr3	22910816	22910838	-	intergenic:mRNA:MtrunA17Chr3g0098131-mRNA:MtrunA17Chr3g0098141
218rev	CATTTCCAAATTTTAAAAAGAGG	CATTTCCATATCTTTAAAATGGG	........*..*..*....*	4	0.0480654	0.0795789	MtrunA17Chr4	13523315	13523337	+	intergenic:mRNA:MtrunA17Chr4g0018301-mRNA:MtrunA17Chr4g0018321
218rev	CATTTCCAAATTTTAAAAAGAGG	CATTTCATAGTTTTAAAAACCGG	......**.*.........*	4	0.394296	0.0765306	MtrunA17Chr5	43483196	43483218	-	intergenic:mRNA:MtrunA17Chr5g0447101-mRNA:MtrunA17Chr5g0447111
218rev	CATTTCCAAATTTTAAAAAGAGG	CATTTTGATATTTCAAAAAGAGG	.....**.*....*......	4	0.0513473	0.07491	MtrunA17Chr7	40070601	40070623	-	exon:mRNA:MtrunA17Chr7g0253481
218rev	CATTTCCAAATTTTAAAAAGAGG	TAATACCAAATTTTTAAAAGGGG	*.*.*.........*.....	4	0.397208	0.0714286	MtrunA17Chr1	52168179	52168201	+	intergenic:mRNA:MtrunA17Chr1g0207701-mRNA:MtrunA17Chr1g0207711
218rev	CATTTCCAAATTTTAAAAAGAGG	CCTTTCCAAATTATAAGAATGGG	.*..........*...*..*	4	0.103916	0.0671946	MtrunA17Chr7	46908285	46908307	-	intergenic:mRNA:MtrunA17Chr7g0262891-mRNA:MtrunA17Chr7g0262901
218rev	CATTTCCAAATTTTAAAAAGAGG	CATTTACAACCTTCAAAAAGAGG	.....*...**..*......	4	0.0628939	0.0589569	MtrunA17Chr2	51703460	51703482	+	intron:mRNA:MtrunA17Chr2g0334051
218rev	CATTTCCAAATTTTAAAAAGAGG	AATTTAGAAATTTTAATAAGTGG	*....**.........*...	4	0.251889	0.0582633	MtrunA17Chr1	32411060	32411082	+	intergenic:mRNA:MtrunA17Chr1g0181371-mRNA:MtrunA17Chr1g0181381
218rev	CATTTCCAAATTTTAAAAAGAGG	CAGTTACAAATTTTAACAATTGG	..*..*..........*..*	4	0.151636	0.0573529	MtrunA17Chr2	18403754	18403776	+	intergenic:mRNA:MtrunA17Chr2g0300651-mRNA:MtrunA17Chr2g0300661
218rev	CATTTCCAAATTTTAAAAAGAGG	GCTTGCCTAATTTTAAAAAGAAG	**..*..*............	4	0.272989	0.0510145	MtrunA17Chr6	16973539	16973561	+	intergenic:mRNA:MtrunA17Chr6g0467921-mRNA:MtrunA17Chr6g0467931
218rev	CATTTCCAAATTTTAAAAAGAGG	GTGTTCCAAGTTTTAAAAAGTAG	***......*..........	4	0.25985	0.0478212	MtrunA17Chr5	18678612	18678634	-	intergenic:mRNA:MtrunA17Chr5g0418091-mRNA:MtrunA17Chr5g0418101
218rev	CATTTCCAAATTTTAAAAAGAGG	GATTACAAAATTTTAATAAGAGG	*...*.*.........*...	4	0.416345	0.0456522	MtrunA17Chr2	19304966	19304988	-	intergenic:mRNA:MtrunA17Chr2g0301581-mRNA:MtrunA17Chr2g0301591
218rev	CATTTCCAAATTTTAAAAAGAGG	GATTACAAAATTTTAATAAGAGG	*...*.*.........*...	4	0.416345	0.0456522	MtrunA17Chr2	19290556	19290578	-	intergenic:mRNA:MtrunA17Chr2g0301551-mRNA:MtrunA17Chr2g0301561
218rev	CATTTCCAAATTTTAAAAAGAGG	GATTACAAAATTTTAATAAGAGG	*...*.*.........*...	4	0.416345	0.0456522	MtrunA17Chr2	19285750	19285772	-	intergenic:mRNA:MtrunA17Chr2g0301541-mRNA:MtrunA17Chr2g0301551
218rev	CATTTCCAAATTTTAAAAAGAGG	GATTACAAAATTTTAATAAGAGG	*...*.*.........*...	4	0.416345	0.0456522	MtrunA17Chr2	19300172	19300194	-	intergenic:mRNA:MtrunA17Chr2g0301571-mRNA:MtrunA17Chr2g0301581
218rev	CATTTCCAAATTTTAAAAAGAGG	GATTACAAAATTTTAATAAGAGG	*...*.*.........*...	4	0.416345	0.0456522	MtrunA17Chr2	19295366	19295388	-	intergenic:mRNA:MtrunA17Chr2g0301561-mRNA:MtrunA17Chr2g0301571
218rev	CATTTCCAAATTTTAAAAAGAGG	CATCTCCACATTATAAGAAGAGG	...*....*...*...*...	4	0.136842	0.0451728	MtrunA17Chr6	32533177	32533199	-	intergenic:mRNA:MtrunA17Chr6g0477761-mRNA:MtrunA17Chr6g0477771
218rev	CATTTCCAAATTTTAAAAAGAGG	AATTTCCAATTTTCAAGAAGGGG	*........*...*..*...	4	0.0836525	0.0444884	MtrunA17Chr1	49476600	49476622	-	intergenic:mRNA:MtrunA17Chr1g0203771-mRNA:MtrunA17Chr1g0203781
218rev	CATTTCCAAATTTTAAAAAGAGG	CTGTCCCTAATTTTAAAAAGAAG	.**.*..*............	4	0.269167	0.040404	MtrunA17Chr8	46320923	46320945	+	intergenic:mRNA:MtrunA17Chr8g0388511-mRNA:MtrunA17Chr8g0388531
218rev	CATTTCCAAATTTTAAAAAGAGG	TATTTCCATATTTTAATAACTGG	*.......*.......*..*	4	0.164064	0.0342857	MtrunA17Chr1	26964065	26964087	-	intergenic:mRNA:MtrunA17Chr1g0175571-mRNA:MtrunA17Chr1g0175581
218rev	CATTTCCAAATTTTAAAAAGAGG	CATTTCCAAAATTAAATATGAGG	..........*..*..*.*.	4	0.0136888	0.0333333	MtrunA17Chr4	61792175	61792197	+	exon:mRNA:MtrunA17Chr4g0072851
218rev	CATTTCCAAATTTTAAAAAGAGG	TAGTCCCAATTTTTAAAAAGAGA	*.*.*....*..........	4	0.25985	0.0306373	MtrunA17Chr4	48081701	48081723	+	intergenic:mRNA:MtrunA17Chr4g0054281-mRNA:MtrunA17Chr4g0054291
218rev	CATTTCCAAATTTTAAAAAGAGG	CATTGCCTAAATTTAATAAGAGG	....*..*..*.....*...	4	0.321189	0.0274286	MtrunA17Chr8	25687869	25687891	-	intergenic:mRNA:MtrunA17Chr8g0361391-mRNA:MtrunA17Chr8g0361401
218rev	CATTTCCAAATTTTAAAAAGAGG	CATATGCAAATTTTCAAGAGCGG	...*.*........*..*..	4	0.0477697	0.025974	MtrunA17Chr3	11184587	11184609	-	intergenic:mRNA:MtrunA17Chr3g0089961-mRNA:MtrunA17Chr3g0089971
218rev	CATTTCCAAATTTTAAAAAGAGG	CTTTTCGAAATTTTTAAAGGTGG	.*....*.......*...*.	4	0.0912932	0.0256684	MtrunA17Chr7	11995807	11995829	+	intergenic:mRNA:MtrunA17Chr7g0226901-mRNA:MtrunA17Chr7g0226911
218rev	CATTTCCAAATTTTAAAAAGAGG	CCTTTCCAAATTTTAATATCCGG	.*..............*.**	4	0.0845829	0.0241758	MtrunA17Chr2	18187844	18187866	+	intergenic:mRNA:MtrunA17Chr2g0300401-mRNA:MtrunA17Chr2g0300421
218rev	CATTTCCAAATTTTAAAAAGAGG	CTTTTCCAATTTTTAAGACGTGG	.*.......*......*.*.	4	0.176849	0.0234296	MtrunA17Chr2	40055054	40055076	+	intergenic:mRNA:MtrunA17Chr2g0318441-mRNA:MtrunA17Chr2g0318461
218rev	CATTTCCAAATTTTAAAAAGAGG	CAGTTCCAAATTTAAATATGTGG	..*..........*..*.*.	4	0.0282102	0.0222222	MtrunA17Chr2	19172216	19172238	-	intergenic:mRNA:MtrunA17Chr2g0301421-mRNA:MtrunA17Chr2g0301431
218rev	CATTTCCAAATTTTAAAAAGAGG	CACATCCAAATTTTAGAATGCGG	..**...........*..*.	4	0.084584	0.0211327	MtrunA17Chr5	42896586	42896608	+	intergenic:mRNA:MtrunA17Chr5g0446181-mRNA:MtrunA17Chr5g0446191
218rev	CATTTCCAAATTTTAAAAAGAGG	TATTTCCACATTTTAGCAAGTGG	*.......*......**...	4	0.0640623	0.0193924	MtrunA17Chr5	38064075	38064097	+	intergenic:mRNA:MtrunA17Chr5g0439001-mRNA:MtrunA17Chr5g0439011
218rev	CATTTCCAAATTTTAAAAAGAGG	CATTGCCAAATTCTCATAAGTGG	....*.......*.*.*...	4	0.0600224	0.0183732	MtrunA17Chr4	2906676	2906698	+	intergenic:mRNA:MtrunA17Chr4g0003821-mRNA:MtrunA17Chr4g0003831
218rev	CATTTCCAAATTTTAAAAAGAGG	CATTTCCAAAGTTCAAAACTTGG	..........*..*....**	4	0.0155411	0.0165517	MtrunA17Chr7	53177132	53177154	-	exon:mRNA:MtrunA17Chr7g0271861
218rev	CATTTCCAAATTTTAAAAAGAGG	CATTTCATAATTTCAAGAAGTGG	......**.....*..*...	4	0.0560561	0.0162065	MtrunA17Chr7	4411912	4411934	-	exon:mRNA:MtrunA17Chr7g0219161
218rev	CATTTCCAAATTTTAAAAAGAGG	GGTCTCCTAATTTTAAAAAGAGA	**.*...*............	4	0.272989	0.0140665	MtrunA17Chr7	39216808	39216830	+	intergenic:mRNA:MtrunA17Chr7g0252271-mRNA:MtrunA17Chr7g0252281
218rev	CATTTCCAAATTTTAAAAAGAGG	CTCTTCCAAATTTGAAAAAATGG	.**..........*.....*	4	0.102465	0	MtrunA17Chr2	9846961	9846983	-	intergenic:mRNA:MtrunA17Chr2g0290531-mRNA:MtrunA17Chr2g0290561
218rev	CATTTCCAAATTTTAAAAAGAGG	CATTTCCAAGTTTTATGAATTGG	.........*.....**..*	4	0.0363865	0	MtrunA17Chr1	38805138	38805160	-	intron:mRNA:MtrunA17Chr1g0189211
218rev	CATTTCCAAATTTTAAAAAGAGG	CATATCCAAATTTGAGAGAGCGG	...*.........*.*.*..	4	0.00755053	0	MtrunA17Chr8	7041095	7041117	-	intergenic:mRNA:MtrunA17Chr8g0343681-ncRNA:MtrunA17Chr8g0343691
218rev	CATTTCCAAATTTTAAAAAGAGG	CATTTAAAAATGTTACAAAGGGG	.....**....*...*....	4	0.0500294	0	MtrunA17Chr2	19973335	19973357	-	intron:mRNA:MtrunA17Chr2g0302431
218rev	CATTTCCAAATTTTAAAAAGAGG	CATTTCCATATTTCATTAAGAGG	........*....*.**...	4	0.0082287	0	MtrunA17Chr1	22688200	22688222	+	exon:mRNA:MtrunA17Chr1g0173261
218rev	CATTTCCAAATTTTAAAAAGAGG	CATTTCCATATTTTTTAAATCGG	........*.....**...*	4	0.0168034	0	MtrunA17Chr8	13409250	13409272	+	exon:mRNA:MtrunA17Chr8g0351231
218rev	CATTTCCAAATTTTAAAAAGAGG	GATTTTCTAATTTTATAAAGAGG	*....*.*.......*....	4	0.164762	0	MtrunA17Chr4	27618091	27618113	+	intergenic:mRNA:MtrunA17Chr4g0026741-mRNA:MtrunA17Chr4g0026751
218rev	CATTTCCAAATTTTAAAAAGAGG	CATTACAAAATTTTATAAAATGG	....*.*........*...*	4	0.0775635	0	MtrunA17Chr1	39523974	39523996	-	intergenic:mRNA:MtrunA17Chr1g0190251-mRNA:MtrunA17Chr1g0190261
218rev	CATTTCCAAATTTTAAAAAGAGG	CATTTCTAAATTTTACTAAATGG	......*........**..*	4	0.02835	0	MtrunA17Chr1	32370105	32370127	+	intergenic:mRNA:MtrunA17Chr1g0181341-mRNA:MtrunA17Chr1g0181351
218rev	CATTTCCAAATTTTAAAAAGAGG	CATTTTCAAATTATATAATGTGG	.....*......*..*..*.	4	0.0190683	0	MtrunA17Chr5	34573233	34573255	-	intergenic:mRNA:MtrunA17Chr5g0434451-mRNA:MtrunA17Chr5g0434461
218rev	CATTTCCAAATTTTAAAAAGAGG	CCTTTTCTAATTTTATAAAGAGG	.*...*.*.......*....	4	0.156419	0	MtrunA17Chr3	32731536	32731558	+	intergenic:mRNA:MtrunA17Chr3g0109971-mRNA:MtrunA17Chr3g0109981
218rev	CATTTCCAAATTTTAAAAAGAGG	CATTTCCATATTTCATTAAGAGG	........*....*.**...	4	0.0082287	0	MtrunA17Chr1	22691098	22691120	+	exon:mRNA:MtrunA17Chr1g0173271
218rev	CATTTCCAAATTTTAAAAAGAGG	CATTTGCAAAATTGAAAAATTGG	.....*....*..*.....*	4	0.0313601	0	MtrunA17Chr4	58331651	58331673	-	exon:mRNA:MtrunA17Chr4g0068071
218rev	CATTTCCAAATTTTAAAAAGAGG	GATTTGCAAATTTGAAAAATAGG	*....*.......*.....*	4	0.0628714	0	MtrunA17Chr8	43333226	43333248	+	intergenic:mRNA:MtrunA17Chr8g0384281-mRNA:MtrunA17Chr8g0384291
218rev	CATTTCCAAATTTTAAAAAGAGG	CAGTTCCAAATTAGAAAAGGTGG	..*.........**....*.	4	0.0283568	0	MtrunA17Chr5	16362750	16362772	-	intergenic:mRNA:MtrunA17Chr5g0415551-mRNA:MtrunA17Chr5g0415561
218rev	CATTTCCAAATTTTAAAAAGAGG	CAATTACAAATCTGAAAAAGAGG	..*..*.....*.*......	4	0.0625661	0	MtrunA17Chr1	6526300	6526322	-	intergenic:mRNA:MtrunA17Chr1g0154271-mRNA:MtrunA17Chr1g0154281
218rev	CATTTCCAAATTTTAAAAAGAGG	CATTTCCATATTTCATTAAGAGG	........*....*.**...	4	0.0082287	0	MtrunA17Chr1	15478935	15478957	-	intergenic:mRNA:MtrunA17Chr1g0166051/mRNA:MtrunA17Chr1g0166041-mRNA:MtrunA17Chr1g0166051
218rev	CATTTCCAAATTTTAAAAAGAGG	CATGTCCAATTTTTACAATGTGG	...*.....*.....*..*.	4	0.079008	0	MtrunA17Chr7	27327569	27327591	+	intergenic:mRNA:MtrunA17Chr7g0237091-mRNA:MtrunA17Chr7g0237101
218rev	CATTTCCAAATTTTAAAAAGAGG	ATTTTCCAAATTTGAGAAAGTGG	**...........*.*....	4	0.0405777	0	MtrunA17Chr8	44789997	44790019	-	exon:mRNA:MtrunA17Chr8g0386321
218rev	CATTTCCAAATTTTAAAAAGAGG	CTTTTCCAAATTTGATCAAGAGG	.*...........*.**...	4	0.0156224	0	MtrunA17Chr3	6227269	6227291	+	intergenic:mRNA:MtrunA17Chr3g0084791-mRNA:MtrunA17Chr3g0084801
218rev	CATTTCCAAATTTTAAAAAGAGG	AATTTCCAAATTTTATAATTCGG	*..............*..**	4	0.0377877	0	MtrunA17Chr7	43334995	43335017	-	intergenic:mRNA:MtrunA17Chr7g0257861-mRNA:MtrunA17Chr7g0257871
218rev	CATTTCCAAATTTTAAAAAGAGG	CAATTCAAAATTTGAAAAATAGG	..*...*......*.....*	4	0.066251	0	MtrunA17Chr5	30547995	30548017	+	intergenic:mRNA:MtrunA17Chr5g0429011-mRNA:MtrunA17Chr5g0429021
233forw	AGAAACCTCTTTTTAAAATTTGG	ACAAACCTCTTTTTAAAATTGGG	.*..................	1	100	0.692308	MtrunA17Chr5	27715458	27715480	-	intergenic:mRNA:MtrunA17Chr5g0425721-ncRNA:MtrunA17Chr5g0425731
233forw	AGAAACCTCTTTTTAAAATTTGG	AAAAACCTGTTTTTAAAATTGAG	.*......*...........	2	0.866343	0.135802	MtrunA17Chr1	2634348	2634370	-	intergenic:mRNA:MtrunA17Chr1g0149471-mRNA:MtrunA17Chr1g0149481
233forw	AGAAACCTCTTTTTAAAATTTGG	AGAAATCTATTTTTAAAATTAGA	.....*..*...........	2	0.423099	0.0552721	MtrunA17Chr2	17102779	17102801	-	intron:mRNA:MtrunA17Chr2g0299111
233forw	AGAAACCTCTTTTTAAAATTTGG	AGAAATCTATTTTTAAAATTAGA	.....*..*...........	2	0.423099	0.0552721	MtrunA17Chr2	17122822	17122844	-	intergenic:mRNA:MtrunA17Chr2g0299131-mRNA:MtrunA17Chr2g0299141
233forw	AGAAACCTCTTTTTAAAATTTGG	AGAAATCTATTTTTAAAATTAGA	.....*..*...........	2	0.423099	0.0552721	MtrunA17Chr2	17083793	17083815	-	intergenic:mRNA:MtrunA17Chr2g0299091-mRNA:MtrunA17Chr2g0299101
233forw	AGAAACCTCTTTTTAAAATTTGG	AAGAACCTCTTTTTAAAATTAGA	.**.................	2	1.02934	0.0359093	MtrunA17Chr2	19260956	19260978	-	intergenic:mRNA:MtrunA17Chr2g0301511-mRNA:MtrunA17Chr2g0301521
233forw	AGAAACCTCTTTTTAAAATTTGG	GGAAACTTTTTTTTAAAATTAGG	*.....*.*...........	3	1.11518	0.710938	MtrunA17Chr4	35237675	35237697	+	intergenic:mRNA:MtrunA17Chr4g0035961-mRNA:MtrunA17Chr4g0035971
233forw	AGAAACCTCTTTTTAAAATTTGG	AAAAACCACTTATTAAAATTTGG	.*.....*...*........	3	1.38489	0.541538	MtrunA17Chr4	33687973	33687995	-	intron:mRNA:MtrunA17Chr4g0033821
233forw	AGAAACCTCTTTTTAAAATTTGG	AGAAATCTATCTTTAAAATTTGG	.....*..*.*.........	3	0.49783	0.530612	MtrunA17Chr2	18719137	18719159	-	intergenic:mRNA:MtrunA17Chr2g0301031-mRNA:MtrunA17Chr2g0301041
233forw	AGAAACCTCTTTTTAAAATTTGG	AGAAACATGATTTTAAAATTTGG	......*.**..........	3	0.891643	0.397959	MtrunA17Chr7	41195846	41195868	+	intergenic:mRNA:MtrunA17Chr7g0255151-mRNA:MtrunA17Chr7g0255161
233forw	AGAAACCTCTTTTTAAAATTTGG	AGAAACCAATTGTTAAAATTGGG	.......**..*........	3	0.729454	0.342857	MtrunA17Chr2	892273	892295	+	intron:mRNA:MtrunA17Chr2g0278001
233forw	AGAAACCTCTTTTTAAAATTTGG	TCAAACCTCCTTTTAAAATTAAG	**.......*..........	3	0.492236	0.0957265	MtrunA17Chr3	56862136	56862158	+	exon:mRNA:MtrunA17Chr3g0143261
233forw	AGAAACCTCTTTTTAAAATTTGG	TCAAACCTCCTTTTAAAATTAAG	**.......*..........	3	0.492236	0.0957265	MtrunA17Chr3	56819766	56819788	+	intergenic:mRNA:MtrunA17Chr3g0143151-mRNA:MtrunA17Chr3g0143171
233forw	AGAAACCTCTTTTTAAAATTTGG	AGATAGCCCTTTTTAAAATTAAG	...*.*.*............	3	0.293614	0.0824916	MtrunA17Chr7	9885492	9885514	+	intergenic:mRNA:MtrunA17Chr7g0224571-mRNA:MtrunA17Chr7g0224581
233forw	AGAAACCTCTTTTTAAAATTTGG	AGACATCTCTTTTTAAAATGTGG	...*.*.............*	3	0.845399	0.0578349	MtrunA17Chr5	26958789	26958811	-	exon:mRNA:MtrunA17Chr5g0424901
233forw	AGAAACCTCTTTTTAAAATTTGG	AGAAACCTGTTTTTAAGTTTTGG	........*.......**..	3	0.123209	0.0546218	MtrunA17Chr8	37611549	37611571	+	intergenic:mRNA:MtrunA17Chr8g0375971-mRNA:MtrunA17Chr8g0375981
233forw	AGAAACCTCTTTTTAAAATTTGG	AGATACCTCCTTTTAAAATAGAG	...*.....*.........*	3	0.257393	0.0494949	MtrunA17Chr2	42766428	42766450	-	intergenic:mRNA:MtrunA17Chr2g0321921-mRNA:MtrunA17Chr2g0321931
233forw	AGAAACCTCTTTTTAAAATTTGG	GGAAACCTCATTTTAAAATGAAG	*........*.........*	3	0.274843	0.0392157	MtrunA17Chr8	24598008	24598030	-	intergenic:mRNA:MtrunA17Chr8g0360441/mRNA:MtrunA17Chr8g0360431-mRNA:MtrunA17Chr8g0360461
233forw	AGAAACCTCTTTTTAAAATTTGG	AAAAACCTCATTATAAAATTTGA	.*.......*..*.......	3	0.200655	0.034869	MtrunA17Chr8	9087026	9087048	+	exon:mRNA:MtrunA17Chr8g0346101
233forw	AGAAACCTCTTTTTAAAATTTGG	AAAAATCTCCTTTTAAAATTAGA	.*...*...*..........	3	0.297803	0.0291005	MtrunA17Chr6	20862664	20862686	+	intergenic:mRNA:MtrunA17Chr6g0470591-mRNA:MtrunA17Chr6g0470601
233forw	AGAAACCTCTTTTTAAAATTTGG	AAAGGCCTCTTTTTAAAATTTGA	.*.**...............	3	0.46398	0.0264423	MtrunA17Chr3	33836641	33836663	-	intergenic:mRNA:MtrunA17Chr3g0111481-mRNA:MtrunA17Chr3g0111491
233forw	AGAAACCTCTTTTTAAAATTTGG	AATGACCTCTTTTTAAAATTTGA	.***................	3	0.457485	0.0259238	MtrunA17Chr2	37672737	37672759	-	intron:mRNA:MtrunA17Chr2g0315371
233forw	AGAAACCTCTTTTTAAAATTTGG	ATAAACATCTATTTAAAATTTGA	.*....*...*.........	3	0.202595	0.024858	MtrunA17Chr7	44561182	44561204	+	intergenic:mRNA:MtrunA17Chr7g0259601-mRNA:MtrunA17Chr7g0259611
233forw	AGAAACCTCTTTTTAAAATTTGG	GGAAACCTCGTTTTAAAATGAAG	*........*.........*	3	0.274843	0.0228758	MtrunA17Chr7	15583482	15583504	+	intergenic:mRNA:MtrunA17Chr7g0229061-mRNA:MtrunA17Chr7g0229101
233forw	AGAAACCTCTTTTTAAAATTTGG	GGAAACCTCGTTTTAAAATGAAG	*........*.........*	3	0.274843	0.0228758	MtrunA17Chr6	20042893	20042915	-	intergenic:mRNA:MtrunA17Chr6g0470091-mRNA:MtrunA17Chr6g0470101
233forw	AGAAACCTCTTTTTAAAATTTGG	GGAAACCTCGTTTTAAAATGAAG	*........*.........*	3	0.274843	0.0228758	MtrunA17Chr4	19862010	19862032	-	intergenic:mRNA:MtrunA17Chr4g0021571-mRNA:MtrunA17Chr4g0021591
233forw	AGAAACCTCTTTTTAAAATTTGG	GGAAACCTCGTTTTAAAATGAAG	*........*.........*	3	0.274843	0.0228758	MtrunA17Chr6	26114023	26114045	-	intergenic:mRNA:MtrunA17Chr6g0473351-mRNA:MtrunA17Chr6g0473371
233forw	AGAAACCTCTTTTTAAAATTTGG	GGAAACCTCGTTTTAAAATGAAG	*........*.........*	3	0.274843	0.0228758	MtrunA17Chr1	22428045	22428067	+	intergenic:mRNA:MtrunA17Chr1g0173131-mRNA:MtrunA17Chr1g0173141
233forw	AGAAACCTCTTTTTAAAATTTGG	GGAAACCTCGTTTTAAAATGAAG	*........*.........*	3	0.274843	0.0228758	MtrunA17Chr7	24623985	24624007	-	intergenic:mRNA:MtrunA17Chr7g0234131-mRNA:MtrunA17Chr7g0234141
233forw	AGAAACCTCTTTTTAAAATTTGG	GGAAACCTCGTTTTAAAATGAAG	*........*.........*	3	0.274843	0.0228758	MtrunA17Chr7	15005224	15005246	-	intergenic:mRNA:MtrunA17Chr7g0228981-mRNA:MtrunA17Chr7g0228991
233forw	AGAAACCTCTTTTTAAAATTTGG	GGAAACCTCGTTTTAAAATGAAG	*........*.........*	3	0.274843	0.0228758	MtrunA17Chr8	21224084	21224106	-	intergenic:ncRNA:MtrunA17Chr8g0358721-mRNA:MtrunA17Chr8g0358731
233forw	AGAAACCTCTTTTTAAAATTTGG	GGAAACCTCGTTTTAAAATGAAG	*........*.........*	3	0.274843	0.0228758	MtrunA17Chr2	28798393	28798415	+	intergenic:mRNA:MtrunA17Chr2g0306711-mRNA:MtrunA17Chr2g0306721
233forw	AGAAACCTCTTTTTAAAATTTGG	GGAAACCTCGTTTTAAAATGAAG	*........*.........*	3	0.274843	0.0228758	MtrunA17Chr2	26652907	26652929	-	intergenic:mRNA:MtrunA17Chr2g0305951-mRNA:MtrunA17Chr2g0306021
233forw	AGAAACCTCTTTTTAAAATTTGG	GGAAACCTCGTTTTAAAATGAAG	*........*.........*	3	0.274843	0.0228758	MtrunA17Chr6	27255918	27255940	-	intergenic:mRNA:MtrunA17Chr6g0473861-mRNA:MtrunA17Chr6g0473881
233forw	AGAAACCTCTTTTTAAAATTTGG	GGAAACCTCGTTTTAAAATGAAG	*........*.........*	3	0.274843	0.0228758	MtrunA17Chr2	22715914	22715936	-	intergenic:mRNA:MtrunA17Chr2g0304461-mRNA:MtrunA17Chr2g0304481
233forw	AGAAACCTCTTTTTAAAATTTGG	GGAAACCTCGTTTTAAAATGAAG	*........*.........*	3	0.274843	0.0228758	MtrunA17Chr0c02	175060	175082	+	intergenic:mRNA:MtrunA17Chr0c02g0489731-ncRNA:MtrunA17Chr0c02g0489741
233forw	AGAAACCTCTTTTTAAAATTTGG	GGAAACCTCGTTTTAAAATGAAG	*........*.........*	3	0.274843	0.0228758	MtrunA17Chr7	16316953	16316975	+	intergenic:mRNA:MtrunA17Chr7g0229191-mRNA:MtrunA17Chr7g0229201
233forw	AGAAACCTCTTTTTAAAATTTGG	AATAACCTCCTTTTAAAATTAGA	.**......*..........	3	0.485345	0.0221217	MtrunA17Chr7	38911618	38911640	-	intergenic:mRNA:MtrunA17Chr7g0251781-mRNA:MtrunA17Chr7g0251791
233forw	AGAAACCTCTTTTTAAAATTTGG	AAGAACCTCCTTTTAAAATTAGA	.**......*..........	3	0.485345	0.0191516	MtrunA17Chr5	29713361	29713383	+	intergenic:mRNA:MtrunA17Chr5g0428031-ncRNA:MtrunA17Chr5g0428051
233forw	AGAAACCTCTTTTTAAAATTTGG	AAGAACCTCCTTTTAAAATTAGA	.**......*..........	3	0.485345	0.0191516	MtrunA17Chr8	18283080	18283102	-	intergenic:mRNA:MtrunA17Chr8g0356681-mRNA:MtrunA17Chr8g0356691
233forw	AGAAACCTCTTTTTAAAATTTGG	AAGAACCTCCTTTTAAAATTAGA	.**......*..........	3	0.485345	0.0191516	MtrunA17Chr8	26097899	26097921	+	intergenic:mRNA:MtrunA17Chr8g0361601-mRNA:MtrunA17Chr8g0361611
233forw	AGAAACCTCTTTTTAAAATTTGG	AAGAACCTCCTTTTAAAATTAGA	.**......*..........	3	0.485345	0.0191516	MtrunA17Chr8	18593593	18593615	+	intergenic:mRNA:MtrunA17Chr8g0356821-mRNA:MtrunA17Chr8g0356891
233forw	AGAAACCTCTTTTTAAAATTTGG	AAGAACCTCCTTTTAAAATTAGA	.**......*..........	3	0.485345	0.0191516	MtrunA17Chr6	6956733	6956755	-	intergenic:mRNA:MtrunA17Chr6g0457171-mRNA:MtrunA17Chr6g0457181
233forw	AGAAACCTCTTTTTAAAATTTGG	AAGAACCTCCTTTTAAAATTAGA	.**......*..........	3	0.485345	0.0191516	MtrunA17Chr8	2411784	2411806	+	intergenic:mRNA:MtrunA17Chr8g0337531-mRNA:MtrunA17Chr8g0337541
233forw	AGAAACCTCTTTTTAAAATTTGG	AAGAACCTCCTTTTAAAATTAGA	.**......*..........	3	0.485345	0.0191516	MtrunA17Chr3	13792206	13792228	-	intergenic:mRNA:MtrunA17Chr3g0092391-mRNA:MtrunA17Chr3g0092401
233forw	AGAAACCTCTTTTTAAAATTTGG	AAGAACCTCCTTTTAAAATTAGA	.**......*..........	3	0.485345	0.0191516	MtrunA17Chr2	7978499	7978521	+	intergenic:mRNA:MtrunA17Chr2g0288061-mRNA:MtrunA17Chr2g0288071/mRNA:MtrunA17Chr2g0288081
233forw	AGAAACCTCTTTTTAAAATTTGG	AAGAACCTCCTTTTAAAATTAGA	.**......*..........	3	0.485345	0.0191516	MtrunA17Chr2	11395768	11395790	-	intergenic:mRNA:MtrunA17Chr2g0292411-mRNA:MtrunA17Chr2g0292421
233forw	AGAAACCTCTTTTTAAAATTTGG	AAGAACCTCCTTTTAAAATTAGA	.**......*..........	3	0.485345	0.0191516	MtrunA17Chr3	10257381	10257403	+	intergenic:mRNA:MtrunA17Chr3g0089081-mRNA:MtrunA17Chr3g0089091
233forw	AGAAACCTCTTTTTAAAATTTGG	AAGAACCTCCTTTTAAAATTAGA	.**......*..........	3	0.485345	0.0191516	MtrunA17Chr6	33273064	33273086	-	intergenic:mRNA:MtrunA17Chr6g0478621-mRNA:MtrunA17Chr6g0478631
233forw	AGAAACCTCTTTTTAAAATTTGG	AAGAACCTCCTTTTAAAATTAGA	.**......*..........	3	0.485345	0.0191516	MtrunA17Chr2	32292646	32292668	-	intergenic:mRNA:MtrunA17Chr2g0309601-mRNA:MtrunA17Chr2g0309611
233forw	AGAAACCTCTTTTTAAAATTTGG	AAGAACCTCCTTTTAAAATTAGA	.**......*..........	3	0.485345	0.0191516	MtrunA17Chr1	16066292	16066314	-	intergenic:mRNA:MtrunA17Chr1g0166691-mRNA:MtrunA17Chr1g0166701
233forw	AGAAACCTCTTTTTAAAATTTGG	AAGAACCTCCTTTTAAAATTAGA	.**......*..........	3	0.485345	0.0191516	MtrunA17Chr3	3129481	3129503	+	intergenic:mRNA:MtrunA17Chr3g0081041-mRNA:MtrunA17Chr3g0081051
233forw	AGAAACCTCTTTTTAAAATTTGG	AAGAACCTCCTTTTAAAATTAGA	.**......*..........	3	0.485345	0.0191516	MtrunA17Chr3	26557856	26557878	-	intergenic:mRNA:MtrunA17Chr3g0102091-mRNA:MtrunA17Chr3g0102101
233forw	AGAAACCTCTTTTTAAAATTTGG	AAGAACCTCCTTTTAAAATTAGA	.**......*..........	3	0.485345	0.0191516	MtrunA17Chr6	15929679	15929701	-	intergenic:mRNA:MtrunA17Chr6g0467031-mRNA:MtrunA17Chr6g0467041
233forw	AGAAACCTCTTTTTAAAATTTGG	AAGAACCTCCTTTTAAAATTAGA	.**......*..........	3	0.485345	0.0191516	MtrunA17Chr2	14958429	14958451	-	intergenic:mRNA:MtrunA17Chr2g0296611-mRNA:MtrunA17Chr2g0296621
233forw	AGAAACCTCTTTTTAAAATTTGG	AAGAACCTCCTTTTAAAATTTGA	.**......*..........	3	0.485345	0.0191516	MtrunA17Chr2	7458610	7458632	+	intergenic:mRNA:MtrunA17Chr2g0287431-mRNA:MtrunA17Chr2g0287441
233forw	AGAAACCTCTTTTTAAAATTTGG	AAGAACCTCCTTTTAAAATTAGA	.**......*..........	3	0.485345	0.0191516	MtrunA17Chr1	26237162	26237184	+	intergenic:mRNA:MtrunA17Chr1g0174871-mRNA:MtrunA17Chr1g0174881
233forw	AGAAACCTCTTTTTAAAATTTGG	AAGAACCTCCTTTTAAAATTAGA	.**......*..........	3	0.485345	0.0191516	MtrunA17Chr7	49230182	49230204	-	intergenic:mRNA:MtrunA17Chr7g0266031-mRNA:MtrunA17Chr7g0266041
233forw	AGAAACCTCTTTTTAAAATTTGG	AAGAACCTCCTTTTAAAATTAGA	.**......*..........	3	0.485345	0.0191516	MtrunA17Chr7	24077221	24077243	-	intergenic:mRNA:MtrunA17Chr7g0233591-mRNA:MtrunA17Chr7g0233601
233forw	AGAAACCTCTTTTTAAAATTTGG	AAGAACCTCCTTTTAAAATTAGA	.**......*..........	3	0.485345	0.0191516	MtrunA17Chr4	28232634	28232656	+	intergenic:mRNA:MtrunA17Chr4g0027171-mRNA:MtrunA17Chr4g0027181
233forw	AGAAACCTCTTTTTAAAATTTGG	AAGAACCTCCTTTTAAAATTAGA	.**......*..........	3	0.485345	0.0191516	MtrunA17Chr5	1546014	1546036	+	intergenic:mRNA:MtrunA17Chr5g0395621-mRNA:MtrunA17Chr5g0395631
233forw	AGAAACCTCTTTTTAAAATTTGG	AAGAACCTCCTTTTAAAATTAGA	.**......*..........	3	0.485345	0.0191516	MtrunA17Chr7	49184451	49184473	+	intergenic:mRNA:MtrunA17Chr7g0265981-mRNA:MtrunA17Chr7g0265991
233forw	AGAAACCTCTTTTTAAAATTTGG	AAGAACCTCCTTTTAAAATTAGA	.**......*..........	3	0.485345	0.0191516	MtrunA17Chr3	13782947	13782969	+	intergenic:mRNA:MtrunA17Chr3g0092391-mRNA:MtrunA17Chr3g0092401
233forw	AGAAACCTCTTTTTAAAATTTGG	AAGAACCTCCTTTTAAAATTAGA	.**......*..........	3	0.485345	0.0191516	MtrunA17Chr3	2183931	2183953	+	intergenic:mRNA:MtrunA17Chr3g0079791-mRNA:MtrunA17Chr3g0079801
233forw	AGAAACCTCTTTTTAAAATTTGG	AAGAACCTCCTTTTAAAATTAGA	.**......*..........	3	0.485345	0.0191516	MtrunA17Chr8	13188045	13188067	+	intergenic:mRNA:MtrunA17Chr8g0351021-mRNA:MtrunA17Chr8g0351031
233forw	AGAAACCTCTTTTTAAAATTTGG	AAGAACCTCCTTTTAAAATTAGA	.**......*..........	3	0.485345	0.0191516	MtrunA17Chr4	17633983	17634005	-	intergenic:mRNA:MtrunA17Chr4g0020921-mRNA:MtrunA17Chr4g0020931
233forw	AGAAACCTCTTTTTAAAATTTGG	AAGAACCTCCTTTTAAAATTAGA	.**......*..........	3	0.485345	0.0191516	MtrunA17Chr4	62157989	62158011	-	intergenic:mRNA:MtrunA17Chr4g0073201-mRNA:MtrunA17Chr4g0073211
233forw	AGAAACCTCTTTTTAAAATTTGG	AAGAACCTCCTTTTAAAATTAGA	.**......*..........	3	0.485345	0.0191516	MtrunA17Chr5	32250677	32250699	+	intergenic:mRNA:MtrunA17Chr5g0431311-mRNA:MtrunA17Chr5g0431321
233forw	AGAAACCTCTTTTTAAAATTTGG	AAGAACCTCCTTTTAAAATTAGA	.**......*..........	3	0.485345	0.0191516	MtrunA17Chr2	49890466	49890488	-	intergenic:mRNA:MtrunA17Chr2g0331581-mRNA:MtrunA17Chr2g0331591
233forw	AGAAACCTCTTTTTAAAATTTGG	AAGAACCTCCTTTTAAAATTAGA	.**......*..........	3	0.485345	0.0191516	MtrunA17Chr2	23119654	23119676	+	intergenic:mRNA:MtrunA17Chr2g0304631-mRNA:MtrunA17Chr2g0304641
233forw	AGAAACCTCTTTTTAAAATTTGG	AAGAACCTCCTTTTAAAATTAGA	.**......*..........	3	0.485345	0.0191516	MtrunA17Chr4	6629756	6629778	-	intergenic:mRNA:MtrunA17Chr4g0008651-mRNA:MtrunA17Chr4g0008661
233forw	AGAAACCTCTTTTTAAAATTTGG	AGAAAAACCATTTTAAAATTCGG	.....***.*..........	4	0.496624	0.596939	MtrunA17Chr2	38703679	38703701	-	intron:mRNA:MtrunA17Chr2g0316531
233forw	AGAAACCTCTTTTTAAAATTTGG	AGAAAATTTATTTTAAAATTTGG	.....**.**..........	4	0.303437	0.565848	MtrunA17Chr7	945026	945048	+	intron:mRNA:MtrunA17Chr7g0214771
233forw	AGAAACCTCTTTTTAAAATTTGG	GAAAACTTCTTTCTAAAATTTGG	**....*.....*.......	4	0.397318	0.542763	MtrunA17Chr5	16093692	16093714	+	intergenic:mRNA:MtrunA17Chr5g0415181-mRNA:MtrunA17Chr5g0415191
233forw	AGAAACCTCTTTTTAAAATTTGG	GGGAAACTTTTTTTAAAATTAGG	*.*..*..*...........	4	0.497494	0.496528	MtrunA17Chr4	29296548	29296570	+	intergenic:mRNA:MtrunA17Chr4g0028371-mRNA:MtrunA17Chr4g0028381
233forw	AGAAACCTCTTTTTAAAATTTGG	AGAAACCCTTCATTAAAATTAGG	.......**.**........	4	0.217717	0.466667	MtrunA17Chr6	27908651	27908673	+	intergenic:mRNA:MtrunA17Chr6g0474201-mRNA:MtrunA17Chr6g0474211
233forw	AGAAACCTCTTTTTAAAATTTGG	ACAAATTTTTTTTTAAAATTAGG	.*...**.*...........	4	0.344613	0.457031	MtrunA17Chr4	55844683	55844705	+	intergenic:mRNA:MtrunA17Chr4g0064451-mRNA:MtrunA17Chr4g0064461
233forw	AGAAACCTCTTTTTAAAATTTGG	TGAAACCTAATTTAAAAATTAGG	*.......**...*......	4	0.126036	0.45481	MtrunA17Chr2	51803120	51803142	-	intron:mRNA:MtrunA17Chr2g0334171
233forw	AGAAACCTCTTTTTAAAATTTGG	CGAAACTTTTCTTTAAAATTAGG	*.....*.*.*.........	4	0.331368	0.40625	MtrunA17Chr5	7044637	7044659	+	intergenic:mRNA:MtrunA17Chr5g0403231-mRNA:MtrunA17Chr5g0403241
233forw	AGAAACCTCTTTTTAAAATTTGG	AAAAATTTCTTTTAAAAATTTGG	.*...**......*......	4	0.0925484	0.395196	MtrunA17Chr8	23734147	23734169	+	intergenic:mRNA:MtrunA17Chr8g0359891-mRNA:MtrunA17Chr8g0359921
233forw	AGAAACCTCTTTTTAAAATTTGG	AAAAATTTCTTTTAAAAATTTGG	.*...**......*......	4	0.0925484	0.395196	MtrunA17Chr3	13957106	13957128	+	intergenic:mRNA:MtrunA17Chr3g0092401-mRNA:MtrunA17Chr3g0092431
233forw	AGAAACCTCTTTTTAAAATTTGG	AAAAATTTCTTTTAAAAATTTGG	.*...**......*......	4	0.0925484	0.395196	MtrunA17Chr7	15651935	15651957	-	intergenic:mRNA:MtrunA17Chr7g0229061-mRNA:MtrunA17Chr7g0229101
233forw	AGAAACCTCTTTTTAAAATTTGG	AAAAATTTCTTTTAAAAATTTGG	.*...**......*......	4	0.0925484	0.395196	MtrunA17Chr7	15752554	15752576	+	intergenic:mRNA:MtrunA17Chr7g0229061-mRNA:MtrunA17Chr7g0229101
233forw	AGAAACCTCTTTTTAAAATTTGG	AAAAATTTCTTTTAAAAATTTGG	.*...**......*......	4	0.0925484	0.395196	MtrunA17Chr8	6722596	6722618	+	intergenic:mRNA:MtrunA17Chr8g0343241-mRNA:MtrunA17Chr8g0343261
233forw	AGAAACCTCTTTTTAAAATTTGG	AAAAATTTCTTTTAAAAATTTGG	.*...**......*......	4	0.0925484	0.395196	MtrunA17Chr6	2579055	2579077	-	intergenic:mRNA:MtrunA17Chr6g0452141-mRNA:MtrunA17Chr6g0452161
233forw	AGAAACCTCTTTTTAAAATTTGG	AAAAATTTCTTTTAAAAATTTGG	.*...**......*......	4	0.0925484	0.395196	MtrunA17Chr6	22473202	22473224	-	intergenic:mRNA:MtrunA17Chr6g0471411-mRNA:MtrunA17Chr6g0471431
233forw	AGAAACCTCTTTTTAAAATTTGG	AAAAATTTCTTTTAAAAATTTGG	.*...**......*......	4	0.0925484	0.395196	MtrunA17Chr1	24787889	24787911	-	intergenic:mRNA:MtrunA17Chr1g0174061-mRNA:MtrunA17Chr1g0174091
233forw	AGAAACCTCTTTTTAAAATTTGG	AAAAATTTCTTTTAAAAATTTGG	.*...**......*......	4	0.0925484	0.395196	MtrunA17Chr5	22241678	22241700	+	intergenic:mRNA:MtrunA17Chr5g0421251-mRNA:MtrunA17Chr5g0421331
233forw	AGAAACCTCTTTTTAAAATTTGG	AAAAATTTCTTTTAAAAATTTGG	.*...**......*......	4	0.0925484	0.395196	MtrunA17Chr3	30684537	30684559	-	intergenic:mRNA:MtrunA17Chr3g0107101-mRNA:MtrunA17Chr3g0107121
233forw	AGAAACCTCTTTTTAAAATTTGG	AAAAATTTCTTTTAAAAATTTGG	.*...**......*......	4	0.0925484	0.395196	MtrunA17Chr0c01	1084382	1084404	-	intergenic:mRNA:MtrunA17Chr0c01g0489611-mRNA:MtrunA17Chr0c01g0489631
233forw	AGAAACCTCTTTTTAAAATTTGG	AAAAATTTCTTTTAAAAATTTGG	.*...**......*......	4	0.0925484	0.395196	MtrunA17Chr3	18072725	18072747	+	intergenic:mRNA:MtrunA17Chr3g0094841-mRNA:MtrunA17Chr3g0094861
233forw	AGAAACCTCTTTTTAAAATTTGG	AAAAATTTCTTTTAAAAATTTGG	.*...**......*......	4	0.0925484	0.395196	MtrunA17Chr1	26534054	26534076	-	intergenic:mRNA:MtrunA17Chr1g0175091-mRNA:MtrunA17Chr1g0175131
233forw	AGAAACCTCTTTTTAAAATTTGG	AAAAATTTCTTTTAAAAATTTGG	.*...**......*......	4	0.0925484	0.395196	MtrunA17Chr4	17223400	17223422	+	intergenic:mRNA:MtrunA17Chr4g0020751-mRNA:MtrunA17Chr4g0020771
233forw	AGAAACCTCTTTTTAAAATTTGG	AAAAATTTCTTTTAAAAATTTGG	.*...**......*......	4	0.0925484	0.395196	MtrunA17Chr3	26689282	26689304	+	intergenic:mRNA:MtrunA17Chr3g0102171-mRNA:MtrunA17Chr3g0102191
233forw	AGAAACCTCTTTTTAAAATTTGG	AAAAATTTCTTTTAAAAATTTGG	.*...**......*......	4	0.0925484	0.395196	MtrunA17Chr6	33496123	33496145	-	exon:mRNA:MtrunA17Chr6g0478871
233forw	AGAAACCTCTTTTTAAAATTTGG	AAAAATTTCTTTTAAAAATTTGG	.*...**......*......	4	0.0925484	0.395196	MtrunA17Chr3	20082520	20082542	-	intergenic:mRNA:MtrunA17Chr3g0096121-mRNA:MtrunA17Chr3g0096161
233forw	AGAAACCTCTTTTTAAAATTTGG	AAAAATTTCTTTTAAAAATTTGG	.*...**......*......	4	0.0925484	0.395196	MtrunA17Chr8	29372541	29372563	+	intergenic:mRNA:MtrunA17Chr8g0365181-mRNA:MtrunA17Chr8g0365201
233forw	AGAAACCTCTTTTTAAAATTTGG	AAAAATTTCTTTTAAAAATTTGG	.*...**......*......	4	0.0925484	0.395196	MtrunA17Chr1	28182381	28182403	+	intergenic:mRNA:MtrunA17Chr1g0176631/mRNA:MtrunA17Chr1g0176641-mRNA:MtrunA17Chr1g0176661
233forw	AGAAACCTCTTTTTAAAATTTGG	AAAAATTTCTTTTAAAAATTTGG	.*...**......*......	4	0.0925484	0.395196	MtrunA17Chr3	10765278	10765300	+	intergenic:mRNA:MtrunA17Chr3g0089561-mRNA:MtrunA17Chr3g0089591
233forw	AGAAACCTCTTTTTAAAATTTGG	AAAAATTTCTTTTAAAAATTTGG	.*...**......*......	4	0.0925484	0.395196	MtrunA17Chr1	14425983	14426005	-	intergenic:mRNA:MtrunA17Chr1g0164651-mRNA:MtrunA17Chr1g0164671
233forw	AGAAACCTCTTTTTAAAATTTGG	AAAAAATTGTTTTTAAAATTGGG	.*...**.*...........	4	0.344613	0.395196	MtrunA17Chr1	2620177	2620199	-	intergenic:mRNA:MtrunA17Chr1g0149471-mRNA:MtrunA17Chr1g0149481
233forw	AGAAACCTCTTTTTAAAATTTGG	AAAAATTTCTTTTAAAAATTTGG	.*...**......*......	4	0.0925484	0.395196	MtrunA17Chr6	29196548	29196570	-	exon:mRNA:MtrunA17Chr6g0475061
233forw	AGAAACCTCTTTTTAAAATTTGG	AAGAACTTCATTTTAAAATTAGG	.**...*..*..........	4	0.846587	0.360119	MtrunA17Chr7	7987005	7987027	-	intergenic:mRNA:MtrunA17Chr7g0222721-mRNA:MtrunA17Chr7g0222731
233forw	AGAAACCTCTTTTTAAAATTTGG	AGTTATTTCTTTTTAAAATTAGG	..**.**.............	4	0.531674	0.338904	MtrunA17Chr8	29693806	29693828	+	intergenic:mRNA:MtrunA17Chr8g0365581-mRNA:MtrunA17Chr8g0365591
233forw	AGAAACCTCTTTTTAAAATTTGG	AGTTATTTCTTTTTAAAATTAGG	..**.**.............	4	0.531674	0.338904	MtrunA17Chr8	29711920	29711942	+	intergenic:mRNA:MtrunA17Chr8g0365661-mRNA:MtrunA17Chr8g0365671
233forw	AGAAACCTCTTTTTAAAATTTGG	AGTTATTTCTTTTTAAAATTAGG	..**.**.............	4	0.531674	0.338904	MtrunA17Chr8	29707391	29707413	+	intergenic:mRNA:MtrunA17Chr8g0365641-mRNA:MtrunA17Chr8g0365651
233forw	AGAAACCTCTTTTTAAAATTTGG	AGTTATTTCTTTTTAAAATTAGG	..**.**.............	4	0.531674	0.338904	MtrunA17Chr8	29640219	29640241	+	intergenic:mRNA:MtrunA17Chr8g0365441-mRNA:MtrunA17Chr8g0365451
233forw	AGAAACCTCTTTTTAAAATTTGG	AGTTATTTCTTTTTAAAATTAGG	..**.**.............	4	0.531674	0.338904	MtrunA17Chr8	29709655	29709677	+	intergenic:mRNA:MtrunA17Chr8g0365651-mRNA:MtrunA17Chr8g0365661
233forw	AGAAACCTCTTTTTAAAATTTGG	AGTTATTTCTTTTTAAAATTAGG	..**.**.............	4	0.531674	0.338904	MtrunA17Chr8	29673468	29673490	+	intergenic:mRNA:MtrunA17Chr8g0365501-mRNA:MtrunA17Chr8g0365511
233forw	AGAAACCTCTTTTTAAAATTTGG	AGTTATTTCTTTTTAAAATTAGG	..**.**.............	4	0.531674	0.338904	MtrunA17Chr8	29700598	29700620	+	intergenic:mRNA:MtrunA17Chr8g0365611-mRNA:MtrunA17Chr8g0365621
233forw	AGAAACCTCTTTTTAAAATTTGG	AGTTATTTCTTTTTAAAATTAGG	..**.**.............	4	0.531674	0.338904	MtrunA17Chr8	29675725	29675747	+	intergenic:mRNA:MtrunA17Chr8g0365501-mRNA:MtrunA17Chr8g0365511
233forw	AGAAACCTCTTTTTAAAATTTGG	AGTTATTTCTTTTTAAAATTAGG	..**.**.............	4	0.531674	0.338904	MtrunA17Chr8	29644658	29644680	+	intergenic:mRNA:MtrunA17Chr8g0365451-mRNA:MtrunA17Chr8g0365461
233forw	AGAAACCTCTTTTTAAAATTTGG	AGTTATTTCTTTTTAAAATTAGG	..**.**.............	4	0.531674	0.338904	MtrunA17Chr8	29696069	29696091	+	intergenic:mRNA:MtrunA17Chr8g0365591-mRNA:MtrunA17Chr8g0365601
233forw	AGAAACCTCTTTTTAAAATTTGG	AGTTATTTCTTTTTAAAATTAGG	..**.**.............	4	0.531674	0.338904	MtrunA17Chr8	29691542	29691564	+	intergenic:mRNA:MtrunA17Chr8g0365571-mRNA:MtrunA17Chr8g0365581
233forw	AGAAACCTCTTTTTAAAATTTGG	AGTTATTTCTTTTTAAAATTAGG	..**.**.............	4	0.531674	0.338904	MtrunA17Chr8	29642435	29642457	+	intergenic:mRNA:MtrunA17Chr8g0365441-mRNA:MtrunA17Chr8g0365451
233forw	AGAAACCTCTTTTTAAAATTTGG	AGTTATTTCTTTTTAAAATTAGG	..**.**.............	4	0.531674	0.338904	MtrunA17Chr8	29698334	29698356	+	intergenic:mRNA:MtrunA17Chr8g0365601-mRNA:MtrunA17Chr8g0365611
233forw	AGAAACCTCTTTTTAAAATTTGG	AGTTATTTCTTTTTAAAATTAGG	..**.**.............	4	0.531674	0.338904	MtrunA17Chr8	29705127	29705149	+	intergenic:mRNA:MtrunA17Chr8g0365631-mRNA:MtrunA17Chr8g0365641
233forw	AGAAACCTCTTTTTAAAATTTGG	AGTTATTTCTTTTTAAAATTAGG	..**.**.............	4	0.531674	0.338904	MtrunA17Chr8	29702862	29702884	+	intergenic:mRNA:MtrunA17Chr8g0365621-mRNA:MtrunA17Chr8g0365631
233forw	AGAAACCTCTTTTTAAAATTTGG	GGGAACCTCATTTAAAAATTAGG	*.*......*...*......	4	0.20339	0.324263	MtrunA17Chr2	48317989	48318011	-	intergenic:mRNA:MtrunA17Chr2g0329241-mRNA:MtrunA17Chr2g0329251
233forw	AGAAACCTCTTTTTAAAATTTGG	ACAAATCAGTTTTTAAAATTAGG	.*...*.**...........	4	0.504558	0.318367	MtrunA17Chr8	4188404	4188426	-	intron:mRNA:MtrunA17Chr8g0340351
233forw	AGAAACCTCTTTTTAAAATTTGG	AAAAACCGATTTTTAAAATAGGG	.*.....**..........*	4	0.42614	0.299176	MtrunA17Chr2	40198615	40198637	+	intergenic:mRNA:MtrunA17Chr2g0318711-mRNA:MtrunA17Chr2g0318721
233forw	AGAAACCTCTTTTTAAAATTTGG	AAAAACCGATTTTTAAAATAGGG	.*.....**..........*	4	0.42614	0.299176	MtrunA17Chr8	47244204	47244226	-	intergenic:mRNA:MtrunA17Chr8g0389801-mRNA:MtrunA17Chr8g0389811
233forw	AGAAACCTCTTTTTAAAATTTGG	AAAAACCGATTTTTAAAATAGGG	.*.....**..........*	4	0.42614	0.299176	MtrunA17Chr1	40485722	40485744	+	intron:mRNA:MtrunA17Chr1g0191441
233forw	AGAAACCTCTTTTTAAAATTTGG	AGAAATATAGTTTTAAAATTCGG	.....**.**..........	4	0.303437	0.298469	MtrunA17Chr5	40235704	40235726	-	intergenic:mRNA:MtrunA17Chr5g0441941-mRNA:MtrunA17Chr5g0441951
233forw	AGAAACCTCTTTTTAAAATTTGG	ATTAACCCCTTTTAAAAATTAGG	.**....*.....*......	4	0.220836	0.278075	MtrunA17Chr7	53516629	53516651	-	intron:mRNA:MtrunA17Chr7g0272441
233forw	AGAAACCTCTTTTTAAAATTTGG	AAAAAACTGTTTTTAAAATAAGG	.*...*..*..........*	4	0.257815	0.273597	MtrunA17Chr3	28807467	28807489	-	intergenic:mRNA:MtrunA17Chr3g0104731-mRNA:MtrunA17Chr3g0104741
233forw	AGAAACCTCTTTTTAAAATTTGG	AGCAAAATCATTTTAAAATTTGG	..*..**..*..........	4	0.512185	0.255831	MtrunA17Chr4	9785693	9785715	-	intergenic:mRNA:MtrunA17Chr4g0012351-mRNA:MtrunA17Chr4g0012371
233forw	AGAAACCTCTTTTTAAAATTTGG	AGAAACTCCCTTTTAAAATAGGG	......**.*.........*	4	0.394296	0.24375	MtrunA17Chr4	63028542	63028564	+	intergenic:mRNA:MtrunA17Chr4g0074361-mRNA:MtrunA17Chr4g0074371
233forw	AGAAACCTCTTTTTAAAATTTGG	AGAAAACTACTTTTAAAATATGG	.....*..**.........*	4	0.213402	0.238776	MtrunA17Chr4	1072874	1072896	-	intergenic:mRNA:MtrunA17Chr4g0001561-mRNA:MtrunA17Chr4g0001571
233forw	AGAAACCTCTTTTTAAAATTTGG	AAAAACCTTTGATTAAAATTTGG	.*......*.**........	4	0.238701	0.236923	MtrunA17Chr5	11435367	11435389	+	intergenic:mRNA:MtrunA17Chr5g0409721-mRNA:MtrunA17Chr5g0409731
233forw	AGAAACCTCTTTTTAAAATTTGG	AGAGGCCTCTATATAAAATTGGG	...**.....*.*.......	4	0.307298	0.233654	MtrunA17Chr8	27034674	27034696	-	intergenic:mRNA:MtrunA17Chr8g0362521-mRNA:MtrunA17Chr8g0362531
233forw	AGAAACCTCTTTTTAAAATTTGG	AGAGACCTGATTATAAAATTAGG	...*....**..*.......	4	0.311578	0.229592	MtrunA17Chr7	44621166	44621188	+	intron:mRNA:MtrunA17Chr7g0259661
233forw	AGAAACCTCTTTTTAAAATTTGG	AAAAATGTCTTTTAAAAATTTGG	.*...**......*......	4	0.0925484	0.228892	MtrunA17Chr2	24128778	24128800	-	intergenic:mRNA:MtrunA17Chr2g0305311-mRNA:MtrunA17Chr2g0305341
233forw	AGAAACCTCTTTTTAAAATTTGG	ACAAACATAGTTTTAAAATTCGG	.*....*.**..........	4	0.524609	0.222527	MtrunA17Chr2	707262	707284	+	intergenic:mRNA:MtrunA17Chr2g0277701-mRNA:MtrunA17Chr2g0277711
233forw	AGAAACCTCTTTTTAAAATTTGG	AACTAACTCTTTTTAAAATTAGG	.***.*..............	4	0.778439	0.214286	MtrunA17Chr1	43010881	43010903	-	intron:mRNA:MtrunA17Chr1g0194961
233forw	AGAAACCTCTTTTTAAAATTTGG	ATAATACTCTTCTTAAAATTTGG	.*..**.....*........	4	0.425869	0.203567	MtrunA17Chr4	64718751	64718773	-	intron:mRNA:MtrunA17Chr4g0077111
233forw	AGAAACCTCTTTTTAAAATTTGG	ACAAACCTATTTTTGAATTTTGG	.*......*.....*..*..	4	0.0508165	0.192857	MtrunA17Chr3	51034794	51034816	-	intergenic:mRNA:MtrunA17Chr3g0134911-mRNA:MtrunA17Chr3g0134921
233forw	AGAAACCTCTTTTTAAAATTTGG	AGAAAAATATTTTTAAAACTTGG	.....**.*.........*.	4	0.119546	0.164673	MtrunA17Chr2	39857386	39857408	-	intergenic:mRNA:MtrunA17Chr2g0318091-mRNA:MtrunA17Chr2g0318101
233forw	AGAAACCTCTTTTTAAAATTTGG	TGAAATCTGTTTTCAAAATTCGG	*....*..*....*......	4	0.0827922	0.164237	MtrunA17Chr4	5468391	5468413	-	intergenic:mRNA:MtrunA17Chr4g0006931-mRNA:MtrunA17Chr4g0006941
233forw	AGAAACCTCTTTTTAAAATTTGG	ACAAATTTCTTTTTAAAAATAGG	.*...**...........*.	4	0.206091	0.149235	MtrunA17Chr4	55411243	55411265	+	intergenic:mRNA:MtrunA17Chr4g0063951-mRNA:MtrunA17Chr4g0063981
233forw	AGAAACCTCTTTTTAAAATTTGG	AGAAACTATTTTGTAAAATTAGG	......***...*.......	4	0.220438	0.14837	MtrunA17Chr8	19986455	19986477	-	intergenic:mRNA:MtrunA17Chr8g0357911-mRNA:MtrunA17Chr8g0357921
233forw	AGAAACCTCTTTTTAAAATTTGG	AGATACATGGTTTTAAAATTCGG	...*..*.**..........	4	0.524609	0.147727	MtrunA17Chr8	12165600	12165622	-	intergenic:mRNA:MtrunA17Chr8g0349941-mRNA:MtrunA17Chr8g0349951
233forw	AGAAACCTCTTTTTAAAATTTGG	AGAAACTAATTTTTAAAAGTGGG	......***.........*.	4	0.197596	0.139286	MtrunA17Chr2	14485317	14485339	+	intergenic:mRNA:MtrunA17Chr2g0296111-mRNA:MtrunA17Chr2g0296121
233forw	AGAAACCTCTTTTTAAAATTTGG	ACAAATATCTTTTTAAAAATTGG	.*...**...........*.	4	0.206091	0.137755	MtrunA17Chr4	55432743	55432765	+	intergenic:mRNA:MtrunA17Chr4g0064001-mRNA:MtrunA17Chr4g0064011
233forw	AGAAACCTCTTTTTAAAATTTGG	AAAAATCTCTTTTAAAAACTTGG	.*...*.......*....*.	4	0.0449598	0.134178	MtrunA17Chr8	24617108	24617130	-	intergenic:mRNA:MtrunA17Chr8g0360441/mRNA:MtrunA17Chr8g0360431-mRNA:MtrunA17Chr8g0360461
233forw	AGAAACCTCTTTTTAAAATTTGG	AAAAATCTCTTTTAAAAACTTGG	.*...*.......*....*.	4	0.0449598	0.134178	MtrunA17Chr1	20971987	20972009	-	intergenic:mRNA:MtrunA17Chr1g0172121-mRNA:MtrunA17Chr1g0172141
233forw	AGAAACCTCTTTTTAAAATTTGG	AAAAATCTCTTTTAAAAACTTGG	.*...*.......*....*.	4	0.0449598	0.134178	MtrunA17Chr6	11229957	11229979	+	intergenic:mRNA:MtrunA17Chr6g0462091-mRNA:MtrunA17Chr6g0462101
233forw	AGAAACCTCTTTTTAAAATTTGG	AAAAACCTCTTTATAAAGTAAGG	.*..........*....*.*	4	0.0529028	0.131805	MtrunA17Chr7	42474747	42474769	+	intergenic:mRNA:MtrunA17Chr7g0256681-mRNA:MtrunA17Chr7g0256701
233forw	AGAAACCTCTTTTTAAAATTTGG	AAAAACAACTTTTTAAAAGTTGG	.*....**..........*.	4	0.340646	0.126923	MtrunA17Chr1	36071292	36071314	-	intergenic:mRNA:MtrunA17Chr1g0185691-mRNA:MtrunA17Chr1g0185701
233forw	AGAAACCTCTTTTTAAAATTTGG	AGTAATATCTTTTTAAAAGTAGG	..*..**...........*.	4	0.203206	0.122899	MtrunA17Chr6	2249149	2249171	-	intergenic:mRNA:MtrunA17Chr6g0451701-mRNA:MtrunA17Chr6g0451711
233forw	AGAAACCTCTTTTTAAAATTTGG	AGAAAGCCTTTTGTAAAATTTGG	.....*.**...*.......	4	0.195264	0.11413	MtrunA17Chr1	51624042	51624064	+	exon:mRNA:MtrunA17Chr1g0206881
233forw	AGAAACCTCTTTTTAAAATTTGG	AAAAACTTCATTTTAGAATTTGG	.*....*..*.....*....	4	0.162635	0.113324	MtrunA17Chr2	16763801	16763823	+	intergenic:mRNA:MtrunA17Chr2g0298811-mRNA:MtrunA17Chr2g0298821
233forw	AGAAACCTCTTTTTAAAATTTGG	TCAAACCTTTTTTTAAAATGTGG	**......*..........*	4	0.42614	0.1069	MtrunA17Chr3	53524000	53524022	-	intron:mRNA:MtrunA17Chr3g0138681
233forw	AGAAACCTCTTTTTAAAATTTGG	AAAAACATCTATTTTAAATTAGG	.*....*...*...*.....	4	0.152706	0.0951923	MtrunA17Chr8	39045773	39045795	-	intergenic:mRNA:MtrunA17Chr8g0377821-mRNA:MtrunA17Chr8g0377831
233forw	AGAAACCTCTTTTTAAAATTTGG	AGAAAAAGCTTTTTAACATTTGG	.....***........*...	4	0.227611	0.0901261	MtrunA17Chr2	42291217	42291239	+	exon:mRNA:MtrunA17Chr2g0321201
233forw	AGAAACCTCTTTTTAAAATTTGG	AGAAACCCTTTTTTAACATAAGG	.......**.......*..*	4	0.14745	0.0868566	MtrunA17Chr3	50700638	50700660	+	intergenic:mRNA:MtrunA17Chr3g0134401-mRNA:MtrunA17Chr3g0134411
233forw	AGAAACCTCTTTTTAAAATTTGG	AGAAATCTCATTTTAGAATATGG	.....*...*.....*...*	4	0.0600739	0.0860969	MtrunA17Chr4	2305991	2306013	-	intergenic:mRNA:MtrunA17Chr4g0003111-mRNA:MtrunA17Chr4g0003121
233forw	AGAAACCTCTTTTTAAAATTTGG	TAAAAGCTCTTTTTTAAATTAGG	**...*........*.....	4	0.243723	0.0846154	MtrunA17Chr1	1161389	1161411	+	intron:mRNA:MtrunA17Chr1g0147491
233forw	AGAAACCTCTTTTTAAAATTTGG	AGAAACTTTTCTTTAACATTTGG	......*.*.*.....*...	4	0.127577	0.0836397	MtrunA17Chr8	33975981	33976003	+	intergenic:mRNA:MtrunA17Chr8g0370901/mRNA:MtrunA17Chr8g0370911-mRNA:MtrunA17Chr8g0370921
233forw	AGAAACCTCTTTTTAAAATTTGG	AGAATTCTCATTTTAAAAATTGG	....**...*........*.	4	0.263835	0.0826928	MtrunA17Chr3	58428883	58428905	-	intron:mRNA:MtrunA17Chr3g0145261
233forw	AGAAACCTCTTTTTAAAATTTGG	AGAAAATTGTTTTTAAGATTAGG	.....**.*.......*...	4	0.13907	0.0824205	MtrunA17Chr4	6738488	6738510	+	intergenic:mRNA:MtrunA17Chr4g0008771-mRNA:MtrunA17Chr4g0008781
233forw	AGAAACCTCTTTTTAAAATTTGG	AGGAACCTTATTTTAACATTTGG	..*.....**......*...	4	0.321103	0.0808824	MtrunA17Chr1	18559299	18559321	-	intron:mRNA:MtrunA17Chr1g0169891
233forw	AGAAACCTCTTTTTAAAATTTGG	AGAAACCAATTTTTAAAGATGGG	.......**........**.	4	0.0539714	0.0783673	MtrunA17Chr1	8489950	8489972	-	exon:mRNA:MtrunA17Chr1g0157161
233forw	AGAAACCTCTTTTTAAAATTTGG	AGAAACGTGTTATTAAAAATAGG	......*.*..*......*.	4	0.0972174	0.0665866	MtrunA17Chr1	10632469	10632491	+	intergenic:mRNA:MtrunA17Chr1g0160101-mRNA:MtrunA17Chr1g0160111
233forw	AGAAACCTCTTTTTAAAATTTGG	AGAAATGTATTTTTAAAATGAGG	.....**.*..........*	4	0.158256	0.066097	MtrunA17Chr2	50189694	50189716	+	intergenic:mRNA:MtrunA17Chr2g0332021-mRNA:MtrunA17Chr2g0332031
233forw	AGAAACCTCTTTTTAAAATTTGG	AAAAATCTGTTTTTAATATTGGG	.*...*..*.......*...	4	0.225336	0.0648526	MtrunA17Chr4	5403640	5403662	-	intergenic:mRNA:MtrunA17Chr4g0006821-mRNA:MtrunA17Chr4g0006831
233forw	AGAAACCTCTTTTTAAAATTTGG	AGAACACGCTTTTTAAACTTAGG	....**.*.........*..	4	0.178245	0.0648526	MtrunA17Chr8	39776037	39776059	-	exon:mRNA:MtrunA17Chr8g0378901
233forw	AGAAACCTCTTTTTAAAATTTGG	AGCAACATTTTTTTAAACTTAGG	..*...*.*........*..	4	0.127693	0.0535714	MtrunA17Chr8	17714620	17714642	-	intergenic:mRNA:MtrunA17Chr8g0356151-mRNA:MtrunA17Chr8g0356161
233forw	AGAAACCTCTTTTTAAAATTTGG	ATATATCTCTTTTTAATATTTGG	.*.*.*..........*...	4	0.368798	0.0501377	MtrunA17Chr7	5768559	5768581	+	exon:mRNA:MtrunA17Chr7g0220411
233forw	AGAAACCTCTTTTTAAAATTTGG	ATCTACCTCTTTTTAAAAATAGG	.***..............*.	4	0.491768	0.0495868	MtrunA17Chr7	45725120	45725142	+	intergenic:mRNA:MtrunA17Chr7g0261181-mRNA:MtrunA17Chr7g0261201/mRNA:MtrunA17Chr7g0261211
233forw	AGAAACCTCTTTTTAAAATTTGG	AGAACCCTCCTTTAAAAACTAGG	....*....*...*....*.	4	0.0649775	0.0455391	MtrunA17Chr3	40045114	40045136	-	exon:mRNA:MtrunA17Chr3g0119831
233forw	AGAAACCTCTTTTTAAAATTTGG	AGAAACATGGTTTTAAAATGTGG	......*.**.........*	4	0.240915	0.0409664	MtrunA17Chr1	53124287	53124309	+	intron:mRNA:MtrunA17Chr1g0209041
233forw	AGAAACCTCTTTTTAAAATTTGG	AAAAACTTCTTTTTTAAAATAGG	.*....*.......*...*.	4	0.0912932	0.0392857	MtrunA17Chr1	29153682	29153704	+	intergenic:mRNA:MtrunA17Chr1g0177581-mRNA:MtrunA17Chr1g0177591
233forw	AGAAACCTCTTTTTAAAATTTGG	AGTCACTTCTTTTTAAGATTAGG	..**..*.........*...	4	0.389731	0.0357216	MtrunA17Chr4	3967688	3967710	-	intron:mRNA:MtrunA17Chr4g0005051
233forw	AGAAACCTCTTTTTAAAATTTGG	AGAAACCCCTTTGAAGAATTCGG	.......*....**.*....	4	0.0135375	0.0310559	MtrunA17Chr3	47139284	47139306	-	exon:mRNA:MtrunA17Chr3g0129691
233forw	AGAAACCTCTTTTTAAAATTTGG	AGACATCTCTTTTTGATATTTGG	...*.*........*.*...	4	0.0938334	0.0284034	MtrunA17Chr7	35976018	35976040	+	exon:mRNA:MtrunA17Chr7g0247691
233forw	AGAAACCTCTTTTTAAAATTTGG	AAACACCTCTTTTTAACTTTTGG	.*.*............**..	4	0.119478	0.0263508	MtrunA17Chr8	464626	464648	-	intergenic:mRNA:MtrunA17Chr8g0334791-mRNA:MtrunA17Chr8g0334801
233forw	AGAAACCTCTTTTTAAAATTTGG	CGACACCTCTTTTTGATATTTGG	*..*..........*.*...	4	0.163368	0.0262185	MtrunA17Chr4	48845254	48845276	-	exon:mRNA:MtrunA17Chr4g0055131
233forw	AGAAACCTCTTTTTAAAATTTGG	AGAAACATCTTTTAAGAAATTGG	......*......*.*..*.	4	0.00828805	0.0255102	MtrunA17Chr7	7675371	7675393	-	exon:mRNA:MtrunA17Chr7g0222441
233forw	AGAAACCTCTTTTTAAAATTTGG	ACAAACCACTTTTTAGAATGGGG	.*.....*.......*...*	4	0.119961	0.0187957	MtrunA17Chr7	24674068	24674090	+	exon:mRNA:MtrunA17Chr7g0234181
233forw	AGAAACCTCTTTTTAAAATTTGG	ACAAACCACTTTTTAGAATGGGG	.*.....*.......*...*	4	0.119961	0.0187957	MtrunA17Chr7	24654801	24654823	+	exon:mRNA:MtrunA17Chr7g0234151
233forw	AGAAACCTCTTTTTAAAATTTGG	AAGAGCCTCCTTTTAAAATTAGA	.**.*....*..........	4	0.247902	0.0137892	MtrunA17Chr3	44257799	44257821	+	intergenic:mRNA:MtrunA17Chr3g0125831-mRNA:MtrunA17Chr3g0125851
233forw	AGAAACCTCTTTTTAAAATTTGG	AGAAACATGTTTTTTATATTTGG	......*.*.....*.*...	4	0.0616046	0.012381	MtrunA17Chr7	27662800	27662822	-	intergenic:mRNA:MtrunA17Chr7g0237521-mRNA:MtrunA17Chr7g0237531
233forw	AGAAACCTCTTTTTAAAATTTGG	AAGTACCTCCTTTTAAAATTAGA	.***.....*..........	4	0.247902	0.0121874	MtrunA17Chr8	45179719	45179741	-	intergenic:mRNA:MtrunA17Chr8g0386961-mRNA:MtrunA17Chr8g0386971
233forw	AGAAACCTCTTTTTAAAATTTGG	AGACATCTCTTTTTAGAATGCGG	...*.*.........*...*	4	0.0687056	0.0111221	MtrunA17Chr5	10480337	10480359	-	intergenic:mRNA:MtrunA17Chr5g0408241-mRNA:MtrunA17Chr5g0408251
233forw	AGAAACCTCTTTTTAAAATTTGG	AGTTTCCTCATTTTAAAATTTGA	..***....*..........	4	0.247902	0.0097229	MtrunA17Chr7	43608224	43608246	+	intron:mRNA:MtrunA17Chr7g0258241
233forw	AGAAACCTCTTTTTAAAATTTGG	AGAACTCTATTTTTACAATTTGG	....**..*......*....	4	0.0909663	0	MtrunA17Chr1	56433185	56433207	+	intergenic:mRNA:MtrunA17Chr1g0213531-mRNA:MtrunA17Chr1g0213541
233forw	AGAAACCTCTTTTTAAAATTTGG	AGAAAATTTTTTTGAAAATTTGG	.....**.*....*......	4	0.0513473	0	MtrunA17Chr5	40043507	40043529	+	intergenic:mRNA:MtrunA17Chr5g0441761-mRNA:MtrunA17Chr5g0441771
233forw	AGAAACCTCTTTTTAAAATTTGG	TGAAACATCTTTTTACAAATAGG	*.....*........*..*.	4	0.0618921	0	MtrunA17Chr3	49962263	49962285	+	intergenic:mRNA:MtrunA17Chr3g0133451-mRNA:MtrunA17Chr3g0133461
233forw	AGAAACCTCTTTTTAAAATTTGG	AGGAAACTCTCTTGAAAATTTGG	..*..*....*..*......	4	0.0705776	0	MtrunA17Chr1	18421197	18421219	-	intergenic:mRNA:MtrunA17Chr1g0169741-mRNA:MtrunA17Chr1g0169751
233forw	AGAAACCTCTTTTTAAAATTTGG	AGAAATCTCTTATTACAATGGGG	.....*.....*...*...*	4	0.0320916	0	MtrunA17Chr7	56132316	56132338	-	exon:mRNA:MtrunA17Chr7g0276631
233forw	AGAAACCTCTTTTTAAAATTTGG	ATAAACCGCTTTTAATAATTTGG	.*.....*.....*.*....	4	0.0385231	0	MtrunA17Chr4	268837	268859	+	intron:mRNA:MtrunA17Chr4g0000341
233forw	AGAAACCTCTTTTTAAAATTTGG	AGAAACCTATTTTATTAATTTGG	........*....***....	4	0.00572803	0	MtrunA17Chr2	13972398	13972420	+	intron:mRNA:MtrunA17Chr2g0295531
233forw	AGAAACCTCTTTTTAAAATTTGG	ATAAACCTTTTATTACAATTAGG	.*......*..*...*....	4	0.0777215	0	MtrunA17Chr2	16062786	16062808	-	intron:mRNA:MtrunA17Chr2g0298101/mRNA:MtrunA17Chr2g0298111
233forw	AGAAACCTCTTTTTAAAATTTGG	AGAAACCACCTTATATAATTTGG	.......*.*..*..*....	4	0.0836784	0	MtrunA17Chr1	14140294	14140316	-	intergenic:mRNA:MtrunA17Chr1g0164231-mRNA:MtrunA17Chr1g0164241
233forw	AGAAACCTCTTTTTAAAATTTGG	AGAAACATCATATGAAAATTTGG	......*..*.*.*......	4	0.0629428	0	MtrunA17Chr2	18252210	18252232	+	intron:mRNA:MtrunA17Chr2g0300461
233forw	AGAAACCTCTTTTTAAAATTTGG	TGAAACCTATTTTTCCAATTTGG	*.......*.....**....	4	0.044594	0	MtrunA17Chr6	41361972	41361994	-	exon:mRNA:MtrunA17Chr6g0486951
233forw	AGAAACCTCTTTTTAAAATTTGG	AGAAACCTTTTATTATAAGTAGG	........*..*...*..*.	4	0.0233024	0	MtrunA17Chr7	52927166	52927188	+	intron:mRNA:MtrunA17Chr7g0271551
263forw	TTGAAAATGTTTGTGTTCTTTGG	TTGAAAATGATTGTGTTCTTGAG	.........*..........	1	18.42	0.222222	MtrunA17Chr6	2767543	2767565	-	exon:mRNA:MtrunA17Chr6g0452381/mRNA:MtrunA17Chr6g0452391
263forw	TTGAAAATGTTTGTGTTCTTTGG	TTGAAAATGTTTGTATACTTTGG	..............*.*...	2	0.563339	0.501961	MtrunA17Chr6	42100957	42100979	+	intergenic:mRNA:MtrunA17Chr6g0487951-mRNA:MtrunA17Chr6g0487971
263forw	TTGAAAATGTTTGTGTTCTTTGG	TTGAAAATGTTTGAATTTTTTGG	.............**..*..	3	0.0189919	0.37455	MtrunA17Chr5	44383414	44383436	-	intron:mRNA:MtrunA17Chr5g0448331
263forw	TTGAAAATGTTTGTGTTCTTTGG	TTTAAAGTGTTTGTATTCTTGGG	..*...*.......*.....	3	0.536643	0.33218	MtrunA17Chr7	50947924	50947946	+	intergenic:mRNA:MtrunA17Chr7g0268611-mRNA:MtrunA17Chr7g0268621
263forw	TTGAAAATGTTTGTGTTCTTTGG	TTTAAAGTGTTTGTATTCTTGGG	..*...*.......*.....	3	0.536643	0.33218	MtrunA17Chr3	28778029	28778051	+	intergenic:mRNA:MtrunA17Chr3g0104701-mRNA:MtrunA17Chr3g0104711
263forw	TTGAAAATGTTTGTGTTCTTTGG	TTGGAAATGTTAGTGTTTTTTGG	...*.......*.....*..	3	0.303849	0.321429	MtrunA17Chr2	15677371	15677393	+	exon:mRNA:MtrunA17Chr2g0297631
263forw	TTGAAAATGTTTGTGTTCTTTGG	TTGTGAATGTTTGTGTTTTTAGG	...**............*..	3	0.617579	0.294545	MtrunA17Chr8	46305185	46305207	-	exon:mRNA:MtrunA17Chr8g0388501
263forw	TTGAAAATGTTTGTGTTCTTTGG	TTGAAAATTGTTGTATTCTTTGG	........**....*.....	3	0.383591	0.25098	MtrunA17Chr6	37285954	37285976	-	intron:mRNA:MtrunA17Chr6g0482681
263forw	TTGAAAATGTTTGTGTTCTTTGG	TTGAAGATCTTTGAGTTCTTAGG	.....*..*....*......	3	0.147186	0.238095	MtrunA17Chr7	4990301	4990323	-	intergenic:mRNA:MtrunA17Chr7g0219681-mRNA:MtrunA17Chr7g0219691
263forw	TTGAAAATGTTTGTGTTCTTTGG	TTGAAGATCTTTGAGTTCTTAGG	.....*..*....*......	3	0.147186	0.238095	MtrunA17Chr6	17028876	17028898	-	intergenic:mRNA:MtrunA17Chr6g0467991-mRNA:MtrunA17Chr6g0468001
263forw	TTGAAAATGTTTGTGTTCTTTGG	TTGAAGATCTTTGAGTTCTTAGG	.....*..*....*......	3	0.147186	0.238095	MtrunA17Chr7	13663271	13663293	-	intergenic:mRNA:MtrunA17Chr7g0228361-mRNA:MtrunA17Chr7g0228371
263forw	TTGAAAATGTTTGTGTTCTTTGG	TTGAAGATCTTTGAGTTCTTAGG	.....*..*....*......	3	0.147186	0.238095	MtrunA17Chr6	23256643	23256665	+	intergenic:ncRNA:MtrunA17Chr6g0471821-mRNA:MtrunA17Chr6g0471841
263forw	TTGAAAATGTTTGTGTTCTTTGG	TTGAAGATCTTTGAGTTCTTAGG	.....*..*....*......	3	0.147186	0.238095	MtrunA17Chr0c04	235576	235598	-	intergenic:mRNA:MtrunA17Chr0c04g0492091-Gap
263forw	TTGAAAATGTTTGTGTTCTTTGG	TTGAAGATCTTTGAGTTCTTAGG	.....*..*....*......	3	0.147186	0.238095	MtrunA17Chr4	62932017	62932039	+	intergenic:mRNA:MtrunA17Chr4g0074231-mRNA:MtrunA17Chr4g0074241
263forw	TTGAAAATGTTTGTGTTCTTTGG	TTGAAGATCTTTGAGTTCTTAGG	.....*..*....*......	3	0.147186	0.238095	MtrunA17Chr3	21218754	21218776	-	intergenic:mRNA:MtrunA17Chr3g0096831-mRNA:MtrunA17Chr3g0096851
263forw	TTGAAAATGTTTGTGTTCTTTGG	TTGAAGATCTTTGAGTTCTTAGG	.....*..*....*......	3	0.147186	0.238095	MtrunA17Chr2	50444556	50444578	-	intergenic:mRNA:MtrunA17Chr2g0332321-mRNA:MtrunA17Chr2g0332331
263forw	TTGAAAATGTTTGTGTTCTTTGG	TTGAAGATCTTTGAGTTCTTAGG	.....*..*....*......	3	0.147186	0.238095	MtrunA17Chr2	21128472	21128494	-	intergenic:mRNA:MtrunA17Chr2g0303401-mRNA:MtrunA17Chr2g0303411
263forw	TTGAAAATGTTTGTGTTCTTTGG	TTGAAGATCTTTGAGTTCTTAGG	.....*..*....*......	3	0.147186	0.238095	MtrunA17Chr0c04	229577	229599	+	intergenic:mRNA:MtrunA17Chr0c04g0492041-mRNA:MtrunA17Chr0c04g0492061
263forw	TTGAAAATGTTTGTGTTCTTTGG	TAGAAAATGTTTCTGTTTTTAGG	.*..........*....*..	3	0.254178	0.229034	MtrunA17Chr5	14889487	14889509	+	intron:mRNA:MtrunA17Chr5g0413721
263forw	TTGAAAATGTTTGTGTTCTTTGG	TTGAAAATGTTTGTCATATTTGG	..............**.*..	3	0.0209599	0.133503	MtrunA17Chr1	15687966	15687988	+	intron:mRNA:MtrunA17Chr1g0166251
263forw	TTGAAAATGTTTGTGTTCTTTGG	TTTAACATGTTTTTGTTCTTAGG	..*..*......*.......	3	0.64982	0.0681818	MtrunA17Chr3	38341657	38341679	+	intergenic:mRNA:MtrunA17Chr3g0117371-mRNA:MtrunA17Chr3g0117381
263forw	TTGAAAATGTTTGTGTTCTTTGG	TCAAAAATGTTTTTGTTCTTCAG	.**.........*.......	3	0.214817	0.05	MtrunA17Chr3	8665956	8665978	-	intergenic:mRNA:MtrunA17Chr3g0087271/ncRNA:MtrunA17Chr3g0087281-mRNA:MtrunA17Chr3g0087291
263forw	TTGAAAATGTTTGTGTTCTTTGG	TTGAAAATGTTTTTTTTTTTAGG	............*.*..*..	3	0.049328	0.027551	MtrunA17Chr4	42251304	42251326	+	intergenic:mRNA:MtrunA17Chr4g0045611-mRNA:MtrunA17Chr4g0045621
263forw	TTGAAAATGTTTGTGTTCTTTGG	GTGTCAATGTTTGTGTTCTTTGA	*..**...............	3	0.485313	0.0211353	MtrunA17Chr6	39057235	39057257	-	exon:mRNA:MtrunA17Chr6g0484501
263forw	TTGAAAATGTTTGTGTTCTTTGG	TATAAAATGTTTGTGTGCTTGGA	.**.............*...	3	0.239224	0.00345651	MtrunA17Chr3	33352845	33352867	-	intergenic:mRNA:MtrunA17Chr3g0110941-mRNA:MtrunA17Chr3g0110951
263forw	TTGAAAATGTTTGTGTTCTTTGG	TTGTAAATGTTTGGATTCTTCGG	...*.........**.....	3	0.112401	0	MtrunA17Chr3	37582881	37582903	-	intergenic:mRNA:MtrunA17Chr3g0116321-mRNA:MtrunA17Chr3g0116331
263forw	TTGAAAATGTTTGTGTTCTTTGG	TGGAAAAAGTATGTGTTTTTGGG	.*.....*..*......*..	4	0.172235	0.324	MtrunA17Chr7	31862429	31862451	+	intron:mRNA:MtrunA17Chr7g0242381
263forw	TTGAAAATGTTTGTGTTCTTTGG	GTGAAGATTATTGTGTTCTTTGG	*....*..**..........	4	0.487093	0.312334	MtrunA17Chr4	53757059	53757081	-	exon:mRNA:MtrunA17Chr4g0061711
263forw	TTGAAAATGTTTGTGTTCTTTGG	TAGAGAATGTTTGTGATATTGGG	.*..*..........*.*..	4	0.0533773	0.298225	MtrunA17Chr1	43037703	43037725	+	intron:mRNA:MtrunA17Chr1g0195001
263forw	TTGAAAATGTTTGTGTTCTTTGG	ATGAAAATTATTGTGTTTTTAGG	*.......**.......*..	4	0.174634	0.293878	MtrunA17Chr2	8830094	8830116	-	exon:mRNA:MtrunA17Chr2g0289201
263forw	TTGAAAATGTTTGTGTTCTTTGG	TTTAAAATGTTTATATTTTTTGG	..*.........*.*..*..	4	0.0317359	0.27925	MtrunA17Chr6	5580749	5580771	-	intergenic:mRNA:MtrunA17Chr6g0455501-mRNA:MtrunA17Chr6g0455511
263forw	TTGAAAATGTTTGTGTTCTTTGG	TTTAAAATATATATGTTCTTAGG	..*.....*.*.*.......	4	0.18513	0.222527	MtrunA17Chr3	42220428	42220450	+	intergenic:mRNA:MtrunA17Chr3g0122841-mRNA:MtrunA17Chr3g0122861
263forw	TTGAAAATGTTTGTGTTCTTTGG	TGAAAAATGGTTGTGTTTTTTGG	.**......*.......*..	4	0.281816	0.2025	MtrunA17Chr7	2154058	2154080	+	intron:mRNA:MtrunA17Chr7g0216471
263forw	TTGAAAATGTTTGTGTTCTTTGG	GTGAAATGGTTTGTGTTTTTTGG	*.....**.........*..	4	0.211958	0.197283	MtrunA17Chr1	9742062	9742084	-	exon:mRNA:MtrunA17Chr1g0158971
263forw	TTGAAAATGTTTGTGTTCTTTGG	ATGAAAAAGTTTATGTTCGTTGG	*......*....*.....*.	4	0.20389	0.184615	MtrunA17Chr4	44297342	44297364	+	intergenic:mRNA:MtrunA17Chr4g0048641-mRNA:MtrunA17Chr4g0048651
263forw	TTGAAAATGTTTGTGTTCTTTGG	TTGAGAATATTTCTATTCTTAGG	....*...*...*.*.....	4	0.0906656	0.183423	MtrunA17Chr1	10991140	10991162	-	intergenic:mRNA:MtrunA17Chr1g0160501-mRNA:MtrunA17Chr1g0160511
263forw	TTGAAAATGTTTGTGTTCTTTGG	GTGAAAATGTTACTGTTATTAGG	*..........**....*..	4	0.0590887	0.173491	MtrunA17Chr5	7972613	7972635	-	intergenic:mRNA:MtrunA17Chr5g0404471-mRNA:MtrunA17Chr5g0404481/ncRNA:MtrunA17Chr5g0404491
263forw	TTGAAAATGTTTGTGTTCTTTGG	TTTAAAGTGTTTGTGAACTTGGG	..*...*........**...	4	0.0670337	0.171123	MtrunA17Chr5	42550111	42550133	-	intergenic:mRNA:MtrunA17Chr5g0445521-mRNA:MtrunA17Chr5g0445531
263forw	TTGAAAATGTTTGTGTTCTTTGG	TTGAAAGTGTGTGTGATTTTTGG	......*...*....*.*..	4	0.0182833	0.165011	MtrunA17Chr5	32168746	32168768	-	exon:mRNA:MtrunA17Chr5g0431221
263forw	TTGAAAATGTTTGTGTTCTTTGG	TTGAAAAGCTTTGAGCTCTTGGG	.......**....*.*....	4	0.0213732	0.162963	MtrunA17Chr1	55852309	55852331	+	exon:mRNA:MtrunA17Chr1g0212771
263forw	TTGAAAATGTTTGTGTTCTTTGG	TAGTAAATGTCTCTGTTCTTTGG	.*.*......*.*.......	4	0.307298	0.151147	MtrunA17Chr4	43195004	43195026	-	intergenic:mRNA:MtrunA17Chr4g0047071-mRNA:MtrunA17Chr4g0047081
263forw	TTGAAAATGTTTGTGTTCTTTGG	TTGAAAATTTTTATGTTATACGG	........*...*....*.*	4	0.0276503	0.149112	MtrunA17Chr2	35831280	35831302	-	intergenic:mRNA:MtrunA17Chr2g0313001-mRNA:MtrunA17Chr2g0313011
263forw	TTGAAAATGTTTGTGTTCTTTGG	TTGATTATGATTGTGTTTTTAGG	....**...*.......*..	4	0.164164	0.143122	MtrunA17Chr5	14864677	14864699	+	intron:mRNA:MtrunA17Chr5g0413701
263forw	TTGAAAATGTTTGTGTTCTTTGG	TTGAAGATGGTTGAGTTTTTGGG	.....*...*...*...*..	4	0.0244604	0.142128	MtrunA17Chr8	4116393	4116415	+	intergenic:mRNA:MtrunA17Chr8g0340231-mRNA:MtrunA17Chr8g0340241
263forw	TTGAAAATGTTTGTGTTCTTTGG	TTGAAGATATTGGAGTTCTTAGG	.....*..*..*.*......	4	0.0369881	0.142128	MtrunA17Chr6	35638046	35638068	+	intergenic:mRNA:MtrunA17Chr6g0480891-mRNA:MtrunA17Chr6g0480901
263forw	TTGAAAATGTTTGTGTTCTTTGG	TTGAAAAAGTTTGCGATTTTTGG	.......*.....*.*.*..	4	0.00718665	0.133581	MtrunA17Chr8	14744366	14744388	-	intergenic:mRNA:MtrunA17Chr8g0352951-mRNA:MtrunA17Chr8g0352961
263forw	TTGAAAATGTTTGTGTTCTTTGG	TTGAAAGTGATAGTGTTCCTAGG	......*..*.*......*.	4	0.146542	0.133527	MtrunA17Chr3	42747456	42747478	+	intergenic:mRNA:MtrunA17Chr3g0123641-mRNA:MtrunA17Chr3g0123651
263forw	TTGAAAATGTTTGTGTTCTTTGG	TTGACACTGTTTATGTTTTTCGG	....*.*.....*....*..	4	0.0778743	0.129808	MtrunA17Chr7	49418671	49418693	-	intron:mRNA:MtrunA17Chr7g0266291
263forw	TTGAAAATGTTTGTGTTCTTTGG	TTGAAGATCTTGGAGTTCTTAGG	.....*..*..*.*......	4	0.0369881	0.119048	MtrunA17Chr1	28255369	28255391	-	intergenic:mRNA:MtrunA17Chr1g0176731-mRNA:MtrunA17Chr1g0176741
263forw	TTGAAAATGTTTGTGTTCTTTGG	TTGAAGATCTTGGAGTTCTTAGG	.....*..*..*.*......	4	0.0369881	0.119048	MtrunA17Chr6	24851617	24851639	+	intergenic:mRNA:MtrunA17Chr6g0472741-mRNA:MtrunA17Chr6g0472771
263forw	TTGAAAATGTTTGTGTTCTTTGG	TTGAAGATCTTGGAGTTCTTAGG	.....*..*..*.*......	4	0.0369881	0.119048	MtrunA17Chr5	23049485	23049507	+	intergenic:mRNA:MtrunA17Chr5g0421691-mRNA:MtrunA17Chr5g0421701
263forw	TTGAAAATGTTTGTGTTCTTTGG	TTGAAGATCTTGGAGTTCTTAGG	.....*..*..*.*......	4	0.0369881	0.119048	MtrunA17Chr6	29326518	29326540	+	intergenic:mRNA:MtrunA17Chr6g0475141-mRNA:MtrunA17Chr6g0475171
263forw	TTGAAAATGTTTGTGTTCTTTGG	TTGAAGATCTTGGAGTTCTTAGG	.....*..*..*.*......	4	0.0369881	0.119048	MtrunA17Chr4	63949104	63949126	+	intergenic:mRNA:MtrunA17Chr4g0075861-mRNA:MtrunA17Chr4g0075871
263forw	TTGAAAATGTTTGTGTTCTTTGG	TTGAAGATCTTGGAGTTCTTAGG	.....*..*..*.*......	4	0.0369881	0.119048	MtrunA17Chr8	17024875	17024897	+	intergenic:mRNA:MtrunA17Chr8g0355421-mRNA:MtrunA17Chr8g0355431
263forw	TTGAAAATGTTTGTGTTCTTTGG	TTGAAGATCTTGGAGTTCTTAGG	.....*..*..*.*......	4	0.0369881	0.119048	MtrunA17Chr1	20431297	20431319	+	intergenic:mRNA:MtrunA17Chr1g0171741-mRNA:MtrunA17Chr1g0171751
263forw	TTGAAAATGTTTGTGTTCTTTGG	TTGAATATCTTGGAGTTCTTAGG	.....*..*..*.*......	4	0.0369881	0.119048	MtrunA17Chr2	34044926	34044948	+	intergenic:mRNA:MtrunA17Chr2g0311131-mRNA:MtrunA17Chr2g0311141
263forw	TTGAAAATGTTTGTGTTCTTTGG	TTGAAGATCTTGGAGTTCTTAGG	.....*..*..*.*......	4	0.0369881	0.119048	MtrunA17Chr8	21033388	21033410	+	intergenic:mRNA:MtrunA17Chr8g0358521-mRNA:MtrunA17Chr8g0358541
263forw	TTGAAAATGTTTGTGTTCTTTGG	TTGAAGATCTTGGAGTTCTTAGG	.....*..*..*.*......	4	0.0369881	0.119048	MtrunA17Chr4	64013285	64013307	+	intergenic:mRNA:MtrunA17Chr4g0075971-mRNA:MtrunA17Chr4g0075981
263forw	TTGAAAATGTTTGTGTTCTTTGG	TTGAAGATCTTGGAGTTCTTAGG	.....*..*..*.*......	4	0.0369881	0.119048	MtrunA17Chr7	19001535	19001557	-	intergenic:mRNA:MtrunA17Chr7g0230341-mRNA:MtrunA17Chr7g0230381
263forw	TTGAAAATGTTTGTGTTCTTTGG	TTGAAGATCTTGGAGTTCTTAGG	.....*..*..*.*......	4	0.0369881	0.119048	MtrunA17Chr7	10865593	10865615	+	intergenic:mRNA:MtrunA17Chr7g0225701-mRNA:MtrunA17Chr7g0225711
263forw	TTGAAAATGTTTGTGTTCTTTGG	TTGAAAATGTTTGTGACTATTGG	...............****.	4	0.00533517	0.117865	MtrunA17Chr7	4250287	4250309	-	intergenic:mRNA:MtrunA17Chr7g0219041-mRNA:MtrunA17Chr7g0219051
263forw	TTGAAAATGTTTGTGTTCTTTGG	ATGAAAATCTTGCTGTTCTTGGG	*.......*..**.......	4	0.174873	0.11336	MtrunA17Chr5	14176844	14176866	+	exon:mRNA:MtrunA17Chr5g0412771
263forw	TTGAAAATGTTTGTGTTCTTTGG	TTGAAACAGTTTATGGTCTTGGG	......**....*..*....	4	0.0650453	0.111834	MtrunA17Chr3	29798315	29798337	+	intergenic:mRNA:MtrunA17Chr3g0105841-mRNA:MtrunA17Chr3g0105861
263forw	TTGAAAATGTTTGTGTTCTTTGG	TTGAGAAAGTTTTTGTTTTTGGG	....*..*....*....*..	4	0.114018	0.111086	MtrunA17Chr7	50191749	50191771	-	intergenic:mRNA:MtrunA17Chr7g0267441-mRNA:MtrunA17Chr7g0267451
263forw	TTGAAAATGTTTGTGTTCTTTGG	TTTAACATGTTGATGTTCTTAGG	..*..*.....**.......	4	0.162504	0.104895	MtrunA17Chr7	49396001	49396023	+	intergenic:mRNA:MtrunA17Chr7g0266251-mRNA:MtrunA17Chr7g0266261
263forw	TTGAAAATGTTTGTGTTCTTTGG	TTTAACATGTTGATGTTCTTAGG	..*..*.....**.......	4	0.162504	0.104895	MtrunA17Chr5	18344132	18344154	-	intergenic:mRNA:MtrunA17Chr5g0417771-mRNA:MtrunA17Chr5g0417781
263forw	TTGAAAATGTTTGTGTTCTTTGG	TTTAACATGTTGATGTTCTTAGG	..*..*.....**.......	4	0.162504	0.104895	MtrunA17Chr6	17797101	17797123	+	intergenic:mRNA:MtrunA17Chr6g0468551-mRNA:MtrunA17Chr6g0468561
263forw	TTGAAAATGTTTGTGTTCTTTGG	TTTAACATGTTGATGTTCTTAGG	..*..*.....**.......	4	0.162504	0.104895	MtrunA17Chr7	20722515	20722537	-	intergenic:mRNA:MtrunA17Chr7g0231151-mRNA:MtrunA17Chr7g0231161
263forw	TTGAAAATGTTTGTGTTCTTTGG	TTTAACATGTTGATGTTCTTAGG	..*..*.....**.......	4	0.162504	0.104895	MtrunA17Chr1	22096632	22096654	+	intergenic:mRNA:MtrunA17Chr1g0172901-mRNA:MtrunA17Chr1g0172911
263forw	TTGAAAATGTTTGTGTTCTTTGG	TTGAACATGTATCTGTCCTTGGG	.....*....*.*...*...	4	0.0715773	0.101323	MtrunA17Chr7	22957144	22957166	+	intergenic:mRNA:MtrunA17Chr7g0232691-mRNA:MtrunA17Chr7g0232701
263forw	TTGAAAATGTTTGTGTTCTTTGG	TTAATCATGTTAGTGTTCTTTGG	..*.**.....*........	4	0.419907	0.0991736	MtrunA17Chr4	21536556	21536578	-	intergenic:mRNA:MtrunA17Chr4g0022121-mRNA:MtrunA17Chr4g0022131
263forw	TTGAAAATGTTTGTGTTCTTTGG	TTAATCATGTTAGTGTTCTTTGG	..*.**.....*........	4	0.419907	0.0991736	MtrunA17Chr4	21543086	21543108	-	intergenic:mRNA:MtrunA17Chr4g0022131-mRNA:MtrunA17Chr4g0022141/mRNA:MtrunA17Chr4g0022131
263forw	TTGAAAATGTTTGTGTTCTTTGG	TTAATCATGTTAGTGTTCTTTGG	..*.**.....*........	4	0.419907	0.0991736	MtrunA17Chr4	21550343	21550365	-	intergenic:mRNA:MtrunA17Chr4g0022141/mRNA:MtrunA17Chr4g0022131-ncRNA:MtrunA17Chr4g0022151
263forw	TTGAAAATGTTTGTGTTCTTTGG	TTTAATATGTTCGTGTTCATTGG	..*..*.....*......*.	4	0.14638	0.0966702	MtrunA17Chr3	23911996	23912018	-	intron:mRNA:MtrunA17Chr3g0099071
263forw	TTGAAAATGTTTGTGTTCTTTGG	TTAAAAATATTTTTGTTTTTAGG	..*.....*...*....*..	4	0.0723532	0.0929847	MtrunA17Chr4	48854539	48854561	+	intergenic:mRNA:MtrunA17Chr4g0055141-mRNA:MtrunA17Chr4g0055151
263forw	TTGAAAATGTTTGTGTTCTTTGG	ATGAAGATGTTTGTTATCTTTGG	*....*........**....	4	0.0441561	0.0927644	MtrunA17Chr0c02	138748	138770	+	intergenic:mRNA:MtrunA17Chr0c02g0489691-mRNA:MtrunA17Chr0c02g0489721
263forw	TTGAAAATGTTTGTGTTCTTTGG	ATGAAGATGTTTGTTATCTTTGG	*....*........**....	4	0.0441561	0.0927644	MtrunA17Chr7	16532028	16532050	-	intergenic:mRNA:MtrunA17Chr7g0229241-mRNA:MtrunA17Chr7g0229251
263forw	TTGAAAATGTTTGTGTTCTTTGG	ATGAAGATGTTTGTTATCTTTGG	*....*........**....	4	0.0441561	0.0927644	MtrunA17Chr7	16489364	16489386	-	intergenic:mRNA:MtrunA17Chr7g0229231-mRNA:MtrunA17Chr7g0229241
263forw	TTGAAAATGTTTGTGTTCTTTGG	TTCATAATGTTTATGTTTTTTGG	..*.*.......*....*..	4	0.118418	0.0829939	MtrunA17Chr6	22129428	22129450	-	exon:mRNA:MtrunA17Chr6g0471311
263forw	TTGAAAATGTTTGTGTTCTTTGG	TACAAAATGATTGTGTTCATTGG	.**......*........*.	4	0.452918	0.0797005	MtrunA17Chr5	15199061	15199083	-	exon:mRNA:MtrunA17Chr5g0414091
263forw	TTGAAAATGTTTGTGTTCTTTGG	TACAAAATGATTGTGTTCATTGG	.**......*........*.	4	0.452918	0.0797005	MtrunA17Chr5	15196168	15196190	+	exon:mRNA:MtrunA17Chr5g0414081
263forw	TTGAAAATGTTTGTGTTCTTTGG	TACAAAATGATTGTGTTCATTGG	.**......*........*.	4	0.452918	0.0797005	MtrunA17Chr8	48381019	48381041	-	exon:mRNA:MtrunA17Chr8g0391481
263forw	TTGAAAATGTTTGTGTTCTTTGG	TACAAAATGATTGTGTTCATTGG	.**......*........*.	4	0.452918	0.0797005	MtrunA17Chr3	54772190	54772212	+	exon:mRNA:MtrunA17Chr3g0140371
263forw	TTGAAAATGTTTGTGTTCTTTGG	TGCAAAATGATTGTGTTCATTGG	.**......*........*.	4	0.452918	0.0791209	MtrunA17Chr5	15174680	15174702	+	exon:mRNA:MtrunA17Chr5g0414051
263forw	TTGAAAATGTTTGTGTTCTTTGG	TGCAAAATGATTGTGTTCATTGG	.**......*........*.	4	0.452918	0.0791209	MtrunA17Chr5	15176918	15176940	-	exon:mRNA:MtrunA17Chr5g0414061
263forw	TTGAAAATGTTTGTGTTCTTTGG	ATGAAAATATTTGTGATGTTTGG	*.......*......*.*..	4	0.0326136	0.0779221	MtrunA17Chr3	3783722	3783744	+	intergenic:mRNA:MtrunA17Chr3g0081771-mRNA:MtrunA17Chr3g0081811
263forw	TTGAAAATGTTTGTGTTCTTTGG	ATGAAAATATTTGTGATGTTCGG	*.......*......*.*..	4	0.0326136	0.0779221	MtrunA17Chr8	1965960	1965982	+	intergenic:mRNA:MtrunA17Chr8g0336931-mRNA:MtrunA17Chr8g0336951
263forw	TTGAAAATGTTTGTGTTCTTTGG	TTGAAAATTTATTTGTTTTTAGG	........*.*.*....*..	4	0.0368008	0.0771429	MtrunA17Chr3	57360203	57360225	-	intron:mRNA:MtrunA17Chr3g0143901
263forw	TTGAAAATGTTTGTGTTCTTTGG	TTAAAAGTGTTTGTGTTAGTTGG	..*...*..........**.	4	0.0658319	0.071267	MtrunA17Chr5	27286753	27286775	-	intron:mRNA:MtrunA17Chr5g0425271
263forw	TTGAAAATGTTTGTGTTCTTTGG	TTGTCAGTGTTTTTGTTCTTAGG	...**.*.....*.......	4	0.37817	0.0673797	MtrunA17Chr1	37193090	37193112	-	intron:mRNA:MtrunA17Chr1g0187021
263forw	TTGAAAATGTTTGTGTTCTTTGG	TTGACAATGGTTATGTTCATTGG	....*....*..*.....*.	4	0.168767	0.0659341	MtrunA17Chr8	19541611	19541633	-	intergenic:mRNA:MtrunA17Chr8g0357551-mRNA:MtrunA17Chr8g0357571
263forw	TTGAAAATGTTTGTGTTCTTTGG	TTGACAAAGTTTGTGTTCAAAGG	....*..*..........**	4	0.207979	0.0642857	MtrunA17Chr1	52851349	52851371	+	intergenic:mRNA:MtrunA17Chr1g0208761-mRNA:MtrunA17Chr1g0208771
263forw	TTGAAAATGTTTGTGTTCTTTGG	CTAATAATGTTTGTCTTCTTTGG	*.*.*.........*.....	4	0.397208	0.0637544	MtrunA17Chr8	7872343	7872365	-	intron:mRNA:MtrunA17Chr8g0344721
263forw	TTGAAAATGTTTGTGTTCTTTGG	TTCAAAATTTTGGAGTTCTTAGG	..*.....*..*.*......	4	0.0631866	0.0634921	MtrunA17Chr3	9720824	9720846	-	exon:mRNA:MtrunA17Chr3g0088371
263forw	TTGAAAATGTTTGTGTTCTTTGG	TTGATAATGTTTACGTTTTTTGG	....*.......**...*..	4	0.0169887	0.0616526	MtrunA17Chr5	33757958	33757980	-	exon:mRNA:MtrunA17Chr5g0433231
263forw	TTGAAAATGTTTGTGTTCTTTGG	TTGATAATGTTTACGTTTTTTGG	....*.......**...*..	4	0.0169887	0.0616526	MtrunA17Chr5	33750680	33750702	+	exon:mRNA:MtrunA17Chr5g0433221
263forw	TTGAAAATGTTTGTGTTCTTTGG	TTTACAATGATTGTGTTCATTGG	..*.*....*........*.	4	0.452918	0.0612245	MtrunA17Chr6	6528063	6528085	-	exon:mRNA:MtrunA17Chr6g0456681
263forw	TTGAAAATGTTTGTGTTCTTTGG	TTGAATATGTTTATTTTTTTTGG	.....*......*.*..*..	4	0.0184869	0.0605517	MtrunA17Chr7	22671242	22671264	-	intergenic:mRNA:MtrunA17Chr7g0232411-mRNA:MtrunA17Chr7g0232421
263forw	TTGAAAATGTTTGTGTTCTTTGG	TTGAATATGTTTATTTTTTTTGG	.....*......*.*..*..	4	0.0184869	0.0605517	MtrunA17Chr7	22670522	22670544	-	intergenic:mRNA:MtrunA17Chr7g0232411-mRNA:MtrunA17Chr7g0232421
263forw	TTGAAAATGTTTGTGTTCTTTGG	TCTAACATGTTTTTGTTCTTTGG	.**..*......*.......	4	0.330293	0.0584416	MtrunA17Chr2	10629647	10629669	-	intron:mRNA:MtrunA17Chr2g0291441
263forw	TTGAAAATGTTTGTGTTCTTTGG	TTGAAAAGAATTGTGTTGTTAGG	.......***.......*..	4	0.157802	0.0538776	MtrunA17Chr3	28611103	28611125	+	intergenic:mRNA:MtrunA17Chr3g0104511-mRNA:MtrunA17Chr3g0104521
263forw	TTGAAAATGTTTGTGTTCTTTGG	AAGAAATTGTTTGTTTTCTTGGG	**....*.......*.....	4	0.275145	0.0528846	MtrunA17Chr3	29319934	29319956	-	intergenic:mRNA:MtrunA17Chr3g0105351-mRNA:MtrunA17Chr3g0105371
263forw	TTGAAAATGTTTGTGTTCTTTGG	ATGTAAATCTTTGTTTTCTTGGG	*..*....*.....*.....	4	0.24614	0.048951	MtrunA17Chr4	8901773	8901795	-	intergenic:mRNA:MtrunA17Chr4g0011361-mRNA:MtrunA17Chr4g0011381
263forw	TTGAAAATGTTTGTGTTCTTTGG	TTGAAAATGAAAGTGTTCTCAGG	.........***.......*	4	0.150041	0.0467532	MtrunA17Chr4	47195177	47195199	-	intergenic:mRNA:MtrunA17Chr4g0053251-mRNA:MtrunA17Chr4g0053271
263forw	TTGAAAATGTTTGTGTTCTTTGG	TTGAAAATTTTTATTTTTTTTGG	........*...*.*..*..	4	0.0177705	0.0452119	MtrunA17Chr4	5179160	5179182	-	intergenic:mRNA:MtrunA17Chr4g0006501-mRNA:MtrunA17Chr4g0006511
263forw	TTGAAAATGTTTGTGTTCTTTGG	TTTAAAATGTTTTTGTACTAAGG	..*.........*...*..*	4	0.0969967	0.045	MtrunA17Chr5	30588294	30588316	+	intergenic:mRNA:MtrunA17Chr5g0429101-mRNA:MtrunA17Chr5g0429111
263forw	TTGAAAATGTTTGTGTTCTTTGG	TTGAAGATGTGTGTGTTCCATGG	.....*....*.......**	4	0.0662982	0.044335	MtrunA17Chr2	5737386	5737408	-	exon:mRNA:MtrunA17Chr2g0285121
263forw	TTGAAAATGTTTGTGTTCTTTGG	TTAAAAATATTTGTTTTTTTTGG	..*.....*.....*..*..	4	0.050105	0.0442784	MtrunA17Chr3	44166949	44166971	+	intergenic:mRNA:MtrunA17Chr3g0125691-mRNA:MtrunA17Chr3g0125701
263forw	TTGAAAATGTTTGTGTTCTTTGG	TTGAAACTATTTGTGTTAATGGG	......*.*........**.	4	0.0387289	0.0432692	MtrunA17Chr7	9829852	9829874	-	intergenic:mRNA:MtrunA17Chr7g0224551-mRNA:MtrunA17Chr7g0224561
263forw	TTGAAAATGTTTGTGTTCTTTGG	TTTCACATGTTTGTGTTATTTGG	..**.*...........*..	4	0.185123	0.0431921	MtrunA17Chr4	49957440	49957462	+	intergenic:mRNA:MtrunA17Chr4g0056501-mRNA:MtrunA17Chr4g0056511
263forw	TTGAAAATGTTTGTGTTCTTTGG	TTGTGAATATTTGTTTTCTTAGG	...**...*.....*.....	4	0.234278	0.0420779	MtrunA17Chr3	57985366	57985388	-	exon:mRNA:MtrunA17Chr3g0144621
263forw	TTGAAAATGTTTGTGTTCTTTGG	TTGTGAATATTTGTTTTCTTAGG	...**...*.....*.....	4	0.234278	0.0420779	MtrunA17Chr3	57985585	57985607	-	intron:mRNA:MtrunA17Chr3g0144621
263forw	TTGAAAATGTTTGTGTTCTTTGG	TTGTGAATATTTGTTTTCTTAGG	...**...*.....*.....	4	0.234278	0.0420779	MtrunA17Chr3	57985804	57985826	-	exon:mRNA:MtrunA17Chr3g0144621
263forw	TTGAAAATGTTTGTGTTCTTTGG	TTGAAAGTGTTTCTGTTAGTTGG	......*.....*....**.	4	0.0245304	0.0400095	MtrunA17Chr3	8553125	8553147	+	intergenic:mRNA:MtrunA17Chr3g0087111-mRNA:MtrunA17Chr3g0087121
263forw	TTGAAAATGTTTGTGTTCTTTGG	TTGAAAGTGTTTCTGTTAGTTGG	......*.....*....**.	4	0.0245304	0.0400095	MtrunA17Chr5	26804693	26804715	+	intergenic:mRNA:MtrunA17Chr5g0424741-mRNA:MtrunA17Chr5g0424761
263forw	TTGAAAATGTTTGTGTTCTTTGG	TTGAAAGTGTTTCTGTTAGTTGG	......*.....*....**.	4	0.0245304	0.0400095	MtrunA17Chr2	34554191	34554213	-	intergenic:mRNA:MtrunA17Chr2g0311541-mRNA:MtrunA17Chr2g0311551
263forw	TTGAAAATGTTTGTGTTCTTTGG	CTGAATTTGTTTGTTTTCTTTGG	*....**.......*.....	4	0.166463	0.0382653	MtrunA17Chr6	10065876	10065898	-	intergenic:mRNA:MtrunA17Chr6g0460831-mRNA:MtrunA17Chr6g0460841
263forw	TTGAAAATGTTTGTGTTCTTTGG	TTGAAAATCTTTGTATTGTAAGG	........*.....*..*.*	4	0.019148	0.038009	MtrunA17Chr3	24137191	24137213	-	intergenic:mRNA:MtrunA17Chr3g0099361-ncRNA:MtrunA17Chr3g0099381
263forw	TTGAAAATGTTTGTGTTCTTTGG	TTGAAAATATTTGATTTTTTTGG	........*....**..*..	4	0.00684186	0.0365473	MtrunA17Chr4	48103527	48103549	-	intergenic:mRNA:MtrunA17Chr4g0054321-mRNA:MtrunA17Chr4g0054331
263forw	TTGAAAATGTTTGTGTTCTTTGG	TTGCAAATTTTTTTGTTTTTTGG	...*....*...*....*..	4	0.069665	0.0363025	MtrunA17Chr8	31613187	31613209	-	intergenic:mRNA:MtrunA17Chr8g0368051-mRNA:MtrunA17Chr8g0368061
263forw	TTGAAAATGTTTGTGTTCTTTGG	AGGAAAATGTTTTTTTTCTTCGG	**..........*.*.....	4	0.155902	0.036	MtrunA17Chr2	569076	569098	-	intergenic:mRNA:MtrunA17Chr2g0277521-mRNA:MtrunA17Chr2g0277531
263forw	TTGAAAATGTTTGTGTTCTTTGG	TCTTCAATGTTTGTGTTCTTGAG	.****...............	4	0.257335	0.0353535	MtrunA17Chr2	28562064	28562086	+	intergenic:mRNA:MtrunA17Chr2g0306611-mRNA:MtrunA17Chr2g0306641
263forw	TTGAAAATGTTTGTGTTCTTTGG	TTGAAATTGATTGTTTTTTTAGG	......*..*....*..*..	4	0.0472745	0.0344388	MtrunA17Chr5	13131930	13131952	-	exon:mRNA:MtrunA17Chr5g0411611
263forw	TTGAAAATGTTTGTGTTCTTTGG	TTTAACATGTTGTTGTTCTTAGG	..*..*.....**.......	4	0.162504	0.0340909	MtrunA17Chr2	25400798	25400820	-	intergenic:mRNA:MtrunA17Chr2g0305571-mRNA:MtrunA17Chr2g0305591
263forw	TTGAAAATGTTTGTGTTCTTTGG	TTTAACATGTTGTTGTTCTTAGG	..*..*.....**.......	4	0.162504	0.0340909	MtrunA17Chr2	23040940	23040962	+	intergenic:mRNA:MtrunA17Chr2g0304601-mRNA:MtrunA17Chr2g0304611
263forw	TTGAAAATGTTTGTGTTCTTTGG	TTTAACATGTTGTTGTTCTTAGG	..*..*.....**.......	4	0.162504	0.0340909	MtrunA17Chr6	38419933	38419955	+	intergenic:mRNA:MtrunA17Chr6g0483931-mRNA:MtrunA17Chr6g0483941
263forw	TTGAAAATGTTTGTGTTCTTTGG	TTTAACATGTTGTTGTTCTTAGG	..*..*.....**.......	4	0.162504	0.0340909	MtrunA17Chr2	23052256	23052278	+	intergenic:mRNA:MtrunA17Chr2g0304601-mRNA:MtrunA17Chr2g0304611
263forw	TTGAAAATGTTTGTGTTCTTTGG	TTTAACATGTTGTTGTTCTTAGG	..*..*.....**.......	4	0.162504	0.0340909	MtrunA17Chr2	25403294	25403316	-	intergenic:mRNA:MtrunA17Chr2g0305571-mRNA:MtrunA17Chr2g0305591
263forw	TTGAAAATGTTTGTGTTCTTTGG	TTTAACATGTTGTTGTTCTTAGG	..*..*.....**.......	4	0.162504	0.0340909	MtrunA17Chr2	25427184	25427206	-	intergenic:mRNA:MtrunA17Chr2g0305571-mRNA:MtrunA17Chr2g0305591
263forw	TTGAAAATGTTTGTGTTCTTTGG	TTTAACATGTTGTTGTTCTTAGG	..*..*.....**.......	4	0.162504	0.0340909	MtrunA17Chr0c01	238461	238483	-	intergenic:mRNA:MtrunA17Chr0c01g0489241-mRNA:MtrunA17Chr0c01g0489251
263forw	TTGAAAATGTTTGTGTTCTTTGG	TTTAACATGTTGTTGTTCTTAGG	..*..*.....**.......	4	0.162504	0.0340909	MtrunA17Chr2	25439013	25439035	-	intergenic:mRNA:MtrunA17Chr2g0305571-mRNA:MtrunA17Chr2g0305591
263forw	TTGAAAATGTTTGTGTTCTTTGG	TTTAACATGTTGTTGTTCTTAGG	..*..*.....**.......	4	0.162504	0.0340909	MtrunA17Chr2	25443621	25443643	-	intergenic:mRNA:MtrunA17Chr2g0305571-mRNA:MtrunA17Chr2g0305591
263forw	TTGAAAATGTTTGTGTTCTTTGG	TTTAACATGTTGTTGTTCTTAGG	..*..*.....**.......	4	0.162504	0.0340909	MtrunA17Chr2	22540825	22540847	+	intergenic:mRNA:MtrunA17Chr2g0304411-mRNA:MtrunA17Chr2g0304441
263forw	TTGAAAATGTTTGTGTTCTTTGG	TTTAACATGTTGTTGTTCTTAGG	..*..*.....**.......	4	0.162504	0.0340909	MtrunA17Chr2	25356673	25356695	-	intergenic:mRNA:MtrunA17Chr2g0305571-mRNA:MtrunA17Chr2g0305591
263forw	TTGAAAATGTTTGTGTTCTTTGG	TTTAACATGTTGTTGTTCTTAGG	..*..*.....**.......	4	0.162504	0.0340909	MtrunA17Chr8	14764458	14764480	+	intergenic:mRNA:MtrunA17Chr8g0352991-mRNA:MtrunA17Chr8g0353001
263forw	TTGAAAATGTTTGTGTTCTTTGG	TTTAACATGTTGTTGTTCTTAGG	..*..*.....**.......	4	0.162504	0.0340909	MtrunA17Chr1	32235224	32235246	-	intergenic:mRNA:MtrunA17Chr1g0181151-mRNA:MtrunA17Chr1g0181161
263forw	TTGAAAATGTTTGTGTTCTTTGG	TTTAACATGTTGTTGTTCTTAGG	..*..*.....**.......	4	0.162504	0.0340909	MtrunA17Chr2	23032450	23032472	+	intergenic:mRNA:MtrunA17Chr2g0304601-mRNA:MtrunA17Chr2g0304611
263forw	TTGAAAATGTTTGTGTTCTTTGG	TTTAACATGTTGTTGTTCTTAGG	..*..*.....**.......	4	0.162504	0.0340909	MtrunA17Chr3	19907062	19907084	-	intergenic:mRNA:MtrunA17Chr3g0096081/mRNA:MtrunA17Chr3g0096091-mRNA:MtrunA17Chr3g0096101
263forw	TTGAAAATGTTTGTGTTCTTTGG	TTTAACATGTTGTTGTTCTTAGG	..*..*.....**.......	4	0.162504	0.0340909	MtrunA17Chr8	20822669	20822691	+	intergenic:mRNA:MtrunA17Chr8g0358441-mRNA:MtrunA17Chr8g0358501
263forw	TTGAAAATGTTTGTGTTCTTTGG	TTTAACATGTTGTTGTTCTTAGG	..*..*.....**.......	4	0.162504	0.0340909	MtrunA17Chr2	25398284	25398306	-	intergenic:mRNA:MtrunA17Chr2g0305571-mRNA:MtrunA17Chr2g0305591
263forw	TTGAAAATGTTTGTGTTCTTTGG	TTTAACATGTTGTTGTTCTTAGG	..*..*.....**.......	4	0.162504	0.0340909	MtrunA17Chr1	25003757	25003779	+	intergenic:mRNA:MtrunA17Chr1g0174181-mRNA:MtrunA17Chr1g0174191
263forw	TTGAAAATGTTTGTGTTCTTTGG	TTTAACATGTTGTTGTTCTTAGG	..*..*.....**.......	4	0.162504	0.0340909	MtrunA17Chr2	25436530	25436552	-	intergenic:mRNA:MtrunA17Chr2g0305571-mRNA:MtrunA17Chr2g0305591
263forw	TTGAAAATGTTTGTGTTCTTTGG	TTTAACATGTTGTTGTTCTTAGG	..*..*.....**.......	4	0.162504	0.0340909	MtrunA17Chr6	34132499	34132521	+	intergenic:mRNA:MtrunA17Chr6g0479451-mRNA:MtrunA17Chr6g0479461
263forw	TTGAAAATGTTTGTGTTCTTTGG	TTTAACATGTTGTTGTTCTTAGG	..*..*.....**.......	4	0.162504	0.0340909	MtrunA17Chr2	33243349	33243371	+	intergenic:mRNA:MtrunA17Chr2g0310381-mRNA:MtrunA17Chr2g0310391
263forw	TTGAAAATGTTTGTGTTCTTTGG	TTTAACATGTTGTTGTTCTTAGG	..*..*.....**.......	4	0.162504	0.0340909	MtrunA17Chr2	25364216	25364238	-	intergenic:mRNA:MtrunA17Chr2g0305571-mRNA:MtrunA17Chr2g0305591
263forw	TTGAAAATGTTTGTGTTCTTTGG	TTTAACATGTTGTTGTTCTTAGG	..*..*.....**.......	4	0.162504	0.0340909	MtrunA17Chr2	25393256	25393278	-	intergenic:mRNA:MtrunA17Chr2g0305571-mRNA:MtrunA17Chr2g0305591
263forw	TTGAAAATGTTTGTGTTCTTTGG	TTTAACATGTTGTTGTTCTTAGG	..*..*.....**.......	4	0.162504	0.0340909	MtrunA17Chr2	25410459	25410481	-	intergenic:mRNA:MtrunA17Chr2g0305571-mRNA:MtrunA17Chr2g0305591
263forw	TTGAAAATGTTTGTGTTCTTTGG	TTTAACATGTTGTTGTTCTTAGG	..*..*.....**.......	4	0.162504	0.0340909	MtrunA17Chr2	25422202	25422224	-	intergenic:mRNA:MtrunA17Chr2g0305571-mRNA:MtrunA17Chr2g0305591
263forw	TTGAAAATGTTTGTGTTCTTTGG	TTTAACATGTTGTTGTTCTTAGG	..*..*.....**.......	4	0.162504	0.0340909	MtrunA17Chr1	25079675	25079697	+	intergenic:mRNA:MtrunA17Chr1g0174181-mRNA:MtrunA17Chr1g0174191
263forw	TTGAAAATGTTTGTGTTCTTTGG	TTTAACATGTTGTTGTTCTTAGG	..*..*.....**.......	4	0.162504	0.0340909	MtrunA17Chr4	5097032	5097054	+	intergenic:mRNA:MtrunA17Chr4g0006411-mRNA:MtrunA17Chr4g0006421/ncRNA:MtrunA17Chr4g0006431
263forw	TTGAAAATGTTTGTGTTCTTTGG	TTTAACATGTTGTTGTTCTTAGG	..*..*.....**.......	4	0.162504	0.0340909	MtrunA17Chr7	17419877	17419899	+	intergenic:mRNA:MtrunA17Chr7g0229761-mRNA:MtrunA17Chr7g0229801
263forw	TTGAAAATGTTTGTGTTCTTTGG	TTTAACATGTTGTTGTTCTTAGG	..*..*.....**.......	4	0.162504	0.0340909	MtrunA17Chr7	18978751	18978773	+	intergenic:mRNA:MtrunA17Chr7g0230321/mRNA:MtrunA17Chr7g0230311-mRNA:MtrunA17Chr7g0230311
263forw	TTGAAAATGTTTGTGTTCTTTGG	TTTAACATGTTGTTGTTCTTAGG	..*..*.....**.......	4	0.162504	0.0340909	MtrunA17Chr7	32701827	32701849	+	intergenic:mRNA:MtrunA17Chr7g0243451-mRNA:MtrunA17Chr7g0243461
263forw	TTGAAAATGTTTGTGTTCTTTGG	TTTAACATGTTGTTGTTCTTAGG	..*..*.....**.......	4	0.162504	0.0340909	MtrunA17Chr0c05	34715	34737	+	intergenic:mRNA:MtrunA17Chr0c05g0492131-mRNA:MtrunA17Chr0c05g0492141
263forw	TTGAAAATGTTTGTGTTCTTTGG	TTTAACATGTTGTTGTTCTTAGG	..*..*.....**.......	4	0.162504	0.0340909	MtrunA17Chr2	25390740	25390762	-	intergenic:mRNA:MtrunA17Chr2g0305571-mRNA:MtrunA17Chr2g0305591
263forw	TTGAAAATGTTTGTGTTCTTTGG	TTTAACATGTTGTTGTTCTTAGG	..*..*.....**.......	4	0.162504	0.0340909	MtrunA17Chr7	3523607	3523629	+	intergenic:mRNA:MtrunA17Chr7g0218101-mRNA:MtrunA17Chr7g0218111
263forw	TTGAAAATGTTTGTGTTCTTTGG	TTTAACATGTTGTTGTTCTTAGG	..*..*.....**.......	4	0.162504	0.0340909	MtrunA17Chr5	10840046	10840068	-	intergenic:mRNA:MtrunA17Chr5g0408901-mRNA:MtrunA17Chr5g0408911
263forw	TTGAAAATGTTTGTGTTCTTTGG	TTTAACATGTTGTTGTTCTTAGG	..*..*.....**.......	4	0.162504	0.0340909	MtrunA17Chr8	23262743	23262765	-	intergenic:mRNA:MtrunA17Chr8g0359581-mRNA:MtrunA17Chr8g0359591
263forw	TTGAAAATGTTTGTGTTCTTTGG	TTTAACATGTTGTTGTTCTTAGG	..*..*.....**.......	4	0.162504	0.0340909	MtrunA17Chr2	6550489	6550511	+	intergenic:mRNA:MtrunA17Chr2g0286111-mRNA:MtrunA17Chr2g0286121
263forw	TTGAAAATGTTTGTGTTCTTTGG	TTTAACATGTTGTTGTTCTTAGG	..*..*.....**.......	4	0.162504	0.0340909	MtrunA17Chr2	25419691	25419713	-	intergenic:mRNA:MtrunA17Chr2g0305571-mRNA:MtrunA17Chr2g0305591
263forw	TTGAAAATGTTTGTGTTCTTTGG	TTTAACATGTTGTTGTTCTTAGG	..*..*.....**.......	4	0.162504	0.0340909	MtrunA17Chr2	37362394	37362416	-	intergenic:mRNA:MtrunA17Chr2g0315041-mRNA:MtrunA17Chr2g0315061
263forw	TTGAAAATGTTTGTGTTCTTTGG	TTTAACATGTTGTTGTTCTTAGG	..*..*.....**.......	4	0.162504	0.0340909	MtrunA17Chr0c03	170027	170049	-	intergenic:mRNA:MtrunA17Chr0c03g0490061-Gap
263forw	TTGAAAATGTTTGTGTTCTTTGG	TTTAACATGTTGTTGTTCTTAGG	..*..*.....**.......	4	0.162504	0.0340909	MtrunA17Chr1	25066763	25066785	+	intergenic:mRNA:MtrunA17Chr1g0174181-mRNA:MtrunA17Chr1g0174191
263forw	TTGAAAATGTTTGTGTTCTTTGG	TTTAACATGTTGTTGTTCTTAGG	..*..*.....**.......	4	0.162504	0.0340909	MtrunA17Chr7	11915918	11915940	-	intergenic:ncRNA:MtrunA17Chr7g0226761-mRNA:MtrunA17Chr7g0226771
263forw	TTGAAAATGTTTGTGTTCTTTGG	TTTAACATGTTGTTGTTCTTAGG	..*..*.....**.......	4	0.162504	0.0340909	MtrunA17Chr2	23057911	23057933	+	intergenic:mRNA:MtrunA17Chr2g0304601-mRNA:MtrunA17Chr2g0304611
263forw	TTGAAAATGTTTGTGTTCTTTGG	TTTAACATGTTGTTGTTCTTAGG	..*..*.....**.......	4	0.162504	0.0340909	MtrunA17Chr5	23641775	23641797	+	intergenic:mRNA:MtrunA17Chr5g0421941-mRNA:MtrunA17Chr5g0421951
263forw	TTGAAAATGTTTGTGTTCTTTGG	TTTAACATGTTGTTGTTCTTAGG	..*..*.....**.......	4	0.162504	0.0340909	MtrunA17Chr7	14790429	14790451	-	intergenic:mRNA:MtrunA17Chr7g0228961-ncRNA:MtrunA17Chr7g0228971
263forw	TTGAAAATGTTTGTGTTCTTTGG	TTTAACATGTTGTTGTTCTTAGG	..*..*.....**.......	4	0.162504	0.0340909	MtrunA17Chr4	14204137	14204159	-	intergenic:mRNA:MtrunA17Chr4g0018881-mRNA:MtrunA17Chr4g0018891
263forw	TTGAAAATGTTTGTGTTCTTTGG	TTTAACATGTTGTTGTTCTTAGG	..*..*.....**.......	4	0.162504	0.0340909	MtrunA17Chr7	4520830	4520852	-	intergenic:mRNA:MtrunA17Chr7g0219301-mRNA:MtrunA17Chr7g0219311
263forw	TTGAAAATGTTTGTGTTCTTTGG	TTTAACATGTTGTTGTTCTTAGG	..*..*.....**.......	4	0.162504	0.0340909	MtrunA17Chr3	21300583	21300605	-	intergenic:mRNA:MtrunA17Chr3g0096901-mRNA:MtrunA17Chr3g0096941
263forw	TTGAAAATGTTTGTGTTCTTTGG	TTTAACATGTTGTTGTTCTTAGG	..*..*.....**.......	4	0.162504	0.0340909	MtrunA17Chr7	17667220	17667242	-	intergenic:mRNA:MtrunA17Chr7g0229901/mRNA:MtrunA17Chr7g0229871-mRNA:MtrunA17Chr7g0229931
263forw	TTGAAAATGTTTGTGTTCTTTGG	TTTAACATGTTGTTGTTCTTAGG	..*..*.....**.......	4	0.162504	0.0340909	MtrunA17Chr2	25361690	25361712	-	intergenic:mRNA:MtrunA17Chr2g0305571-mRNA:MtrunA17Chr2g0305591
263forw	TTGAAAATGTTTGTGTTCTTTGG	TTTAACATGTTGTTGTTCTTAGG	..*..*.....**.......	4	0.162504	0.0340909	MtrunA17Chr7	22053811	22053833	+	intergenic:mRNA:MtrunA17Chr7g0232171-mRNA:MtrunA17Chr7g0232191
263forw	TTGAAAATGTTTGTGTTCTTTGG	TTTAACATGTTGTTGTTCTTAGG	..*..*.....**.......	4	0.162504	0.0340909	MtrunA17Chr3	13775094	13775116	+	intergenic:mRNA:MtrunA17Chr3g0092391-mRNA:MtrunA17Chr3g0092401
263forw	TTGAAAATGTTTGTGTTCTTTGG	TTTAACATGTTGTTGTTCTTAGG	..*..*.....**.......	4	0.162504	0.0340909	MtrunA17Chr2	23049428	23049450	+	intergenic:mRNA:MtrunA17Chr2g0304601-mRNA:MtrunA17Chr2g0304611
263forw	TTGAAAATGTTTGTGTTCTTTGG	TTTAACATGTTGTTGTTCTTAGG	..*..*.....**.......	4	0.162504	0.0340909	MtrunA17Chr6	29460840	29460862	+	intergenic:mRNA:MtrunA17Chr6g0475251-mRNA:MtrunA17Chr6g0475271
263forw	TTGAAAATGTTTGTGTTCTTTGG	TTTAACATGTTGTTGTTCTTAGG	..*..*.....**.......	4	0.162504	0.0340909	MtrunA17Chr2	23046598	23046620	+	intergenic:mRNA:MtrunA17Chr2g0304601-mRNA:MtrunA17Chr2g0304611
263forw	TTGAAAATGTTTGTGTTCTTTGG	TTTAACATGTTGTTGTTCTTAGG	..*..*.....**.......	4	0.162504	0.0340909	MtrunA17Chr3	19273108	19273130	+	intergenic:mRNA:MtrunA17Chr3g0095741-mRNA:MtrunA17Chr3g0095751
263forw	TTGAAAATGTTTGTGTTCTTTGG	TTTAACATGTTGTTGTTCTTAGG	..*..*.....**.......	4	0.162504	0.0340909	MtrunA17Chr2	22547608	22547630	+	intergenic:mRNA:MtrunA17Chr2g0304411-mRNA:MtrunA17Chr2g0304441
263forw	TTGAAAATGTTTGTGTTCTTTGG	TTTAACATGTTGTTGTTCTTAGG	..*..*.....**.......	4	0.162504	0.0340909	MtrunA17Chr6	22326714	22326736	-	intergenic:mRNA:MtrunA17Chr6g0471351-mRNA:MtrunA17Chr6g0471361
263forw	TTGAAAATGTTTGTGTTCTTTGG	TTTAACATGTTGTTGTTCTTAGG	..*..*.....**.......	4	0.162504	0.0340909	MtrunA17Chr4	19001645	19001667	+	intergenic:mRNA:MtrunA17Chr4g0021441-mRNA:MtrunA17Chr4g0021461
263forw	TTGAAAATGTTTGTGTTCTTTGG	TTTAACATGTTGTTGTTCTTAGG	..*..*.....**.......	4	0.162504	0.0340909	MtrunA17Chr2	23035280	23035302	+	intergenic:mRNA:MtrunA17Chr2g0304601-mRNA:MtrunA17Chr2g0304611
263forw	TTGAAAATGTTTGTGTTCTTTGG	TTTAACATGTTGTTGTTCTTAGG	..*..*.....**.......	4	0.162504	0.0340909	MtrunA17Chr2	26351641	26351663	+	intergenic:mRNA:MtrunA17Chr2g0305901-mRNA:MtrunA17Chr2g0305921
263forw	TTGAAAATGTTTGTGTTCTTTGG	TTTAACATGTTGTTGTTCTTAGG	..*..*.....**.......	4	0.162504	0.0340909	MtrunA17Chr6	14162828	14162850	-	intergenic:mRNA:MtrunA17Chr6g0464991-mRNA:MtrunA17Chr6g0464981
263forw	TTGAAAATGTTTGTGTTCTTTGG	TTTAACATGTTGTTGTTCTTAGG	..*..*.....**.......	4	0.162504	0.0340909	MtrunA17Chr2	25380379	25380401	-	intergenic:mRNA:MtrunA17Chr2g0305571-mRNA:MtrunA17Chr2g0305591
263forw	TTGAAAATGTTTGTGTTCTTTGG	TTTAACATGTTGTTGTTCTTAGG	..*..*.....**.......	4	0.162504	0.0340909	MtrunA17Chr2	25405808	25405830	-	intergenic:mRNA:MtrunA17Chr2g0305571-mRNA:MtrunA17Chr2g0305591
263forw	TTGAAAATGTTTGTGTTCTTTGG	TTTAACATGTTGTTGTTCTTAGG	..*..*.....**.......	4	0.162504	0.0340909	MtrunA17Chr5	24046139	24046161	+	intergenic:mRNA:MtrunA17Chr5g0422421-mRNA:MtrunA17Chr5g0422431
263forw	TTGAAAATGTTTGTGTTCTTTGG	TTTAACATGTTGTTGTTCTTAGG	..*..*.....**.......	4	0.162504	0.0340909	MtrunA17Chr8	27694207	27694229	+	intron:mRNA:MtrunA17Chr8g0363111
263forw	TTGAAAATGTTTGTGTTCTTTGG	TTTAACATGTTGTTGTTCTTAGG	..*..*.....**.......	4	0.162504	0.0340909	MtrunA17Chr2	25369259	25369281	-	intergenic:mRNA:MtrunA17Chr2g0305571-mRNA:MtrunA17Chr2g0305591
263forw	TTGAAAATGTTTGTGTTCTTTGG	TTTAACATGTTGTTGTTCTTAGG	..*..*.....**.......	4	0.162504	0.0340909	MtrunA17Chr2	23038110	23038132	+	intergenic:mRNA:MtrunA17Chr2g0304601-mRNA:MtrunA17Chr2g0304611
263forw	TTGAAAATGTTTGTGTTCTTTGG	TTTAACATGTTGTTGTTCTTAGG	..*..*.....**.......	4	0.162504	0.0340909	MtrunA17Chr2	25431822	25431844	-	intergenic:mRNA:MtrunA17Chr2g0305571-mRNA:MtrunA17Chr2g0305591
263forw	TTGAAAATGTTTGTGTTCTTTGG	TTTAACATGTTGTTGTTCTTAGG	..*..*.....**.......	4	0.162504	0.0340909	MtrunA17Chr8	11819495	11819517	-	intergenic:mRNA:MtrunA17Chr8g0349321-mRNA:MtrunA17Chr8g0349331
263forw	TTGAAAATGTTTGTGTTCTTTGG	TTTAACATGTTGTTGTTCTTAGG	..*..*.....**.......	4	0.162504	0.0340909	MtrunA17Chr2	33236617	33236639	+	intergenic:mRNA:MtrunA17Chr2g0310381-mRNA:MtrunA17Chr2g0310391
263forw	TTGAAAATGTTTGTGTTCTTTGG	TTTAACATGTTGTTGTTCTTAGG	..*..*.....**.......	4	0.162504	0.0340909	MtrunA17Chr2	23060741	23060763	+	intergenic:mRNA:MtrunA17Chr2g0304601-mRNA:MtrunA17Chr2g0304611
263forw	TTGAAAATGTTTGTGTTCTTTGG	TTTAACATGTTGTTGTTCTTAGG	..*..*.....**.......	4	0.162504	0.0340909	MtrunA17Chr6	32518957	32518979	-	intergenic:mRNA:MtrunA17Chr6g0477741-mRNA:MtrunA17Chr6g0477751
263forw	TTGAAAATGTTTGTGTTCTTTGG	TTTAACATGTTGTTGTTCTTAGG	..*..*.....**.......	4	0.162504	0.0340909	MtrunA17Chr2	26346131	26346153	+	intergenic:mRNA:MtrunA17Chr2g0305901-mRNA:MtrunA17Chr2g0305921
263forw	TTGAAAATGTTTGTGTTCTTTGG	TTTAACATGTTGTTGTTCTTAGG	..*..*.....**.......	4	0.162504	0.0340909	MtrunA17Chr8	3991325	3991347	-	intergenic:mRNA:MtrunA17Chr8g0340021-mRNA:MtrunA17Chr8g0340031
263forw	TTGAAAATGTTTGTGTTCTTTGG	TTTAACATGTTGTTGTTCTTAGG	..*..*.....**.......	4	0.162504	0.0340909	MtrunA17Chr2	23043769	23043791	+	intergenic:mRNA:MtrunA17Chr2g0304601-mRNA:MtrunA17Chr2g0304611
263forw	TTGAAAATGTTTGTGTTCTTTGG	TTTAACATGTTGTTGTTCTTAGG	..*..*.....**.......	4	0.162504	0.0340909	MtrunA17Chr3	13769619	13769641	+	intergenic:mRNA:MtrunA17Chr3g0092391-mRNA:MtrunA17Chr3g0092401
263forw	TTGAAAATGTTTGTGTTCTTTGG	TTTAACATGTTGTTGTTCTTAGG	..*..*.....**.......	4	0.162504	0.0340909	MtrunA17Chr1	7864764	7864786	+	intergenic:mRNA:MtrunA17Chr1g0156321-mRNA:MtrunA17Chr1g0156331
263forw	TTGAAAATGTTTGTGTTCTTTGG	TTTAACATGTTGTTGTTCTTAGG	..*..*.....**.......	4	0.162504	0.0340909	MtrunA17Chr4	36364859	36364881	-	intergenic:mRNA:MtrunA17Chr4g0037921-mRNA:MtrunA17Chr4g0037931
263forw	TTGAAAATGTTTGTGTTCTTTGG	TTTAACATGTTGTTGTTCTTAGG	..*..*.....**.......	4	0.162504	0.0340909	MtrunA17Chr4	22186878	22186900	+	intergenic:mRNA:MtrunA17Chr4g0022471-mRNA:MtrunA17Chr4g0022481
263forw	TTGAAAATGTTTGTGTTCTTTGG	TTTAACATGTTGTTGTTCTTAGG	..*..*.....**.......	4	0.162504	0.0340909	MtrunA17Chr3	12415512	12415534	-	intergenic:mRNA:MtrunA17Chr3g0091141-mRNA:MtrunA17Chr3g0091151
263forw	TTGAAAATGTTTGTGTTCTTTGG	TTTAACATGTTGTTGTTCTTAGG	..*..*.....**.......	4	0.162504	0.0340909	MtrunA17Chr2	25359189	25359211	-	intergenic:mRNA:MtrunA17Chr2g0305571-mRNA:MtrunA17Chr2g0305591
263forw	TTGAAAATGTTTGTGTTCTTTGG	TTTAACATGTTGTTGTTCTTAGG	..*..*.....**.......	4	0.162504	0.0340909	MtrunA17Chr3	18562459	18562481	-	intergenic:mRNA:MtrunA17Chr3g0095231-mRNA:MtrunA17Chr3g0095241
263forw	TTGAAAATGTTTGTGTTCTTTGG	TTTAACATGTTGTTGTTCTTAGG	..*..*.....**.......	4	0.162504	0.0340909	MtrunA17Chr4	22195294	22195316	+	intergenic:mRNA:MtrunA17Chr4g0022471-mRNA:MtrunA17Chr4g0022481
263forw	TTGAAAATGTTTGTGTTCTTTGG	TTTAACATGTTGTTGTTCTTAGG	..*..*.....**.......	4	0.162504	0.0340909	MtrunA17Chr1	49219472	49219494	+	intergenic:mRNA:MtrunA17Chr1g0203361-mRNA:MtrunA17Chr1g0203371
263forw	TTGAAAATGTTTGTGTTCTTTGG	TTTAACATGTTGTTGTTCTTAGG	..*..*.....**.......	4	0.162504	0.0340909	MtrunA17Chr7	19859934	19859956	-	intergenic:mRNA:MtrunA17Chr7g0230691-mRNA:MtrunA17Chr7g0230721
263forw	TTGAAAATGTTTGTGTTCTTTGG	TTTAACATGTTGTTGTTCTTAGG	..*..*.....**.......	4	0.162504	0.0340909	MtrunA17Chr0c01	1116204	1116226	+	intergenic:mRNA:MtrunA17Chr0c01g0489611-mRNA:MtrunA17Chr0c01g0489631
263forw	TTGAAAATGTTTGTGTTCTTTGG	TTTAACATGTTGTTGTTCTTAGG	..*..*.....**.......	4	0.162504	0.0340909	MtrunA17Chr2	23066400	23066422	+	intergenic:mRNA:MtrunA17Chr2g0304601-mRNA:MtrunA17Chr2g0304611
263forw	TTGAAAATGTTTGTGTTCTTTGG	TTTAACATGTTGTTGTTCTTAGG	..*..*.....**.......	4	0.162504	0.0340909	MtrunA17Chr6	29454088	29454110	+	intergenic:mRNA:MtrunA17Chr6g0475251-mRNA:MtrunA17Chr6g0475271
263forw	TTGAAAATGTTTGTGTTCTTTGG	TTTAACATGTTGTTGTTCTTAGG	..*..*.....**.......	4	0.162504	0.0340909	MtrunA17Chr7	17955493	17955515	+	intergenic:mRNA:MtrunA17Chr7g0229991-mRNA:MtrunA17Chr7g0230011
263forw	TTGAAAATGTTTGTGTTCTTTGG	TTTAACATGTTGTTGTTCTTAGG	..*..*.....**.......	4	0.162504	0.0340909	MtrunA17Chr7	17536141	17536163	-	intergenic:mRNA:MtrunA17Chr7g0229761-mRNA:MtrunA17Chr7g0229801
263forw	TTGAAAATGTTTGTGTTCTTTGG	TTTAACATGTTGTTGTTCTTAGG	..*..*.....**.......	4	0.162504	0.0340909	MtrunA17Chr2	25388223	25388245	-	intergenic:mRNA:MtrunA17Chr2g0305571-mRNA:MtrunA17Chr2g0305591
263forw	TTGAAAATGTTTGTGTTCTTTGG	TTTAACATGTTGTTGTTCTTAGG	..*..*.....**.......	4	0.162504	0.0340909	MtrunA17Chr6	26572391	26572413	+	intergenic:mRNA:MtrunA17Chr6g0473561-mRNA:MtrunA17Chr6g0473591
263forw	TTGAAAATGTTTGTGTTCTTTGG	TTTAACATGTTGTTGTTCTTAGG	..*..*.....**.......	4	0.162504	0.0340909	MtrunA17Chr4	13167134	13167156	+	intergenic:mRNA:MtrunA17Chr4g0018051-mRNA:MtrunA17Chr4g0018061
263forw	TTGAAAATGTTTGTGTTCTTTGG	TTTAACATGTTGTTGTTCTTAGG	..*..*.....**.......	4	0.162504	0.0340909	MtrunA17Chr7	17952895	17952917	+	intergenic:mRNA:MtrunA17Chr7g0229991-mRNA:MtrunA17Chr7g0230011
263forw	TTGAAAATGTTTGTGTTCTTTGG	TTTAACATGTTGTTGTTCTTAGG	..*..*.....**.......	4	0.162504	0.0340909	MtrunA17Chr4	22780475	22780497	-	intergenic:mRNA:MtrunA17Chr4g0022811-mRNA:MtrunA17Chr4g0022841
263forw	TTGAAAATGTTTGTGTTCTTTGG	TTTAACATGTTGTTGTTCTTAGG	..*..*.....**.......	4	0.162504	0.0340909	MtrunA17Chr2	25395770	25395792	-	intergenic:mRNA:MtrunA17Chr2g0305571-mRNA:MtrunA17Chr2g0305591
263forw	TTGAAAATGTTTGTGTTCTTTGG	TTTAACATGTTGTTGTTCTTAGG	..*..*.....**.......	4	0.162504	0.0340909	MtrunA17Chr2	25424696	25424718	-	intergenic:mRNA:MtrunA17Chr2g0305571-mRNA:MtrunA17Chr2g0305591
263forw	TTGAAAATGTTTGTGTTCTTTGG	TTTAACATGTTGTTGTTCTTAGG	..*..*.....**.......	4	0.162504	0.0340909	MtrunA17Chr8	33220405	33220427	+	intergenic:mRNA:MtrunA17Chr8g0370051-mRNA:MtrunA17Chr8g0370061
263forw	TTGAAAATGTTTGTGTTCTTTGG	TTTAACATGTTGTTGTTCTTAGG	..*..*.....**.......	4	0.162504	0.0340909	MtrunA17Chr1	22479448	22479470	+	intergenic:mRNA:MtrunA17Chr1g0173161-mRNA:MtrunA17Chr1g0173171
263forw	TTGAAAATGTTTGTGTTCTTTGG	TTTAACATGTTGTTGTTCTTAGG	..*..*.....**.......	4	0.162504	0.0340909	MtrunA17Chr4	2730279	2730301	+	intergenic:mRNA:MtrunA17Chr4g0003591-mRNA:MtrunA17Chr4g0003601
263forw	TTGAAAATGTTTGTGTTCTTTGG	TTTAACATGTTGTTGTTCTTAGG	..*..*.....**.......	4	0.162504	0.0340909	MtrunA17Chr4	24449036	24449058	+	intergenic:ncRNA:MtrunA17Chr4g0023891-mRNA:MtrunA17Chr4g0023911
263forw	TTGAAAATGTTTGTGTTCTTTGG	TTTAACATGTTGTTGTTCTTAGG	..*..*.....**.......	4	0.162504	0.0340909	MtrunA17Chr6	22330393	22330415	-	intergenic:mRNA:MtrunA17Chr6g0471351-mRNA:MtrunA17Chr6g0471361
263forw	TTGAAAATGTTTGTGTTCTTTGG	TTTAACATGTTGTTGTTCTTAGG	..*..*.....**.......	4	0.162504	0.0340909	MtrunA17Chr7	14136690	14136712	+	intergenic:mRNA:MtrunA17Chr7g0228671-mRNA:MtrunA17Chr7g0228681
263forw	TTGAAAATGTTTGTGTTCTTTGG	TTTAACATGTTGTTGTTCTTAGG	..*..*.....**.......	4	0.162504	0.0340909	MtrunA17Chr4	19320951	19320973	+	intergenic:mRNA:MtrunA17Chr4g0021461-mRNA:MtrunA17Chr4g0021511
263forw	TTGAAAATGTTTGTGTTCTTTGG	TTTAACATGTTGTTGTTCTTAGG	..*..*.....**.......	4	0.162504	0.0340909	MtrunA17Chr8	16405059	16405081	-	intron:mRNA:MtrunA17Chr8g0354851
263forw	TTGAAAATGTTTGTGTTCTTTGG	TTTAACATGTTGTTGTTCTTAGG	..*..*.....**.......	4	0.162504	0.0340909	MtrunA17Chr2	25457033	25457055	-	intergenic:mRNA:MtrunA17Chr2g0305571-mRNA:MtrunA17Chr2g0305591
263forw	TTGAAAATGTTTGTGTTCTTTGG	TTTAACATGTTGTTGTTCTTAGG	..*..*.....**.......	4	0.162504	0.0340909	MtrunA17Chr2	20945863	20945885	+	intergenic:mRNA:MtrunA17Chr2g0303281-mRNA:MtrunA17Chr2g0303291
263forw	TTGAAAATGTTTGTGTTCTTTGG	TTTAACATGTTGTTGTTCTTAGG	..*..*.....**.......	4	0.162504	0.0340909	MtrunA17Chr2	22311268	22311290	+	intergenic:mRNA:MtrunA17Chr2g0304341-mRNA:MtrunA17Chr2g0304391
263forw	TTGAAAATGTTTGTGTTCTTTGG	TTTAACATGTTGTTGTTCTTAGG	..*..*.....**.......	4	0.162504	0.0340909	MtrunA17Chr2	22762859	22762881	-	intergenic:mRNA:MtrunA17Chr2g0304491-ncRNA:MtrunA17Chr2g0304521
263forw	TTGAAAATGTTTGTGTTCTTTGG	TTTAACATGTTGTTGTTCTTAGG	..*..*.....**.......	4	0.162504	0.0340909	MtrunA17Chr4	24455630	24455652	+	intergenic:ncRNA:MtrunA17Chr4g0023891-mRNA:MtrunA17Chr4g0023911
263forw	TTGAAAATGTTTGTGTTCTTTGG	TTTAACATGTTGTTGTTCTTAGG	..*..*.....**.......	4	0.162504	0.0340909	MtrunA17Chr2	25385753	25385775	-	intergenic:mRNA:MtrunA17Chr2g0305571-mRNA:MtrunA17Chr2g0305591
263forw	TTGAAAATGTTTGTGTTCTTTGG	TTTAACATGTTGTTGTTCTTAGG	..*..*.....**.......	4	0.162504	0.0340909	MtrunA17Chr7	2088423	2088445	+	intergenic:mRNA:MtrunA17Chr7g0216351-mRNA:MtrunA17Chr7g0216371
263forw	TTGAAAATGTTTGTGTTCTTTGG	TTTAACATGTTGTTGTTCTTAGG	..*..*.....**.......	4	0.162504	0.0340909	MtrunA17Chr2	23063570	23063592	+	intergenic:mRNA:MtrunA17Chr2g0304601-mRNA:MtrunA17Chr2g0304611
263forw	TTGAAAATGTTTGTGTTCTTTGG	TTTAACATGTTGTTGTTCTTAGG	..*..*.....**.......	4	0.162504	0.0340909	MtrunA17Chr3	5553790	5553812	-	intergenic:mRNA:MtrunA17Chr3g0083981-mRNA:MtrunA17Chr3g0083991
263forw	TTGAAAATGTTTGTGTTCTTTGG	TTTAACATGTTGTTGTTCTTAGG	..*..*.....**.......	4	0.162504	0.0340909	MtrunA17Chr4	18934218	18934240	-	intergenic:ncRNA:MtrunA17Chr4g0021381-mRNA:MtrunA17Chr4g0021441
263forw	TTGAAAATGTTTGTGTTCTTTGG	TTTAACATGTTGTTGTTCTTAGG	..*..*.....**.......	4	0.162504	0.0340909	MtrunA17Chr2	23055081	23055103	+	intergenic:mRNA:MtrunA17Chr2g0304601-mRNA:MtrunA17Chr2g0304611
263forw	TTGAAAATGTTTGTGTTCTTTGG	TTTAACATGTTGTTGTTCTTAGG	..*..*.....**.......	4	0.162504	0.0340909	MtrunA17Chr7	15079455	15079477	-	intergenic:mRNA:MtrunA17Chr7g0228991-mRNA:MtrunA17Chr7g0229061
263forw	TTGAAAATGTTTGTGTTCTTTGG	TTTAACATGTTGTTGTTCTTAGG	..*..*.....**.......	4	0.162504	0.0340909	MtrunA17Chr7	13867335	13867357	-	intergenic:mRNA:MtrunA17Chr7g0228481-mRNA:MtrunA17Chr7g0228501
263forw	TTGAAAATGTTTGTGTTCTTTGG	TTTAACATGTTGTTGTTCTTAGG	..*..*.....**.......	4	0.162504	0.0340909	MtrunA17Chr6	35068737	35068759	-	intergenic:mRNA:MtrunA17Chr6g0480211-mRNA:MtrunA17Chr6g0480231
263forw	TTGAAAATGTTTGTGTTCTTTGG	TTTAACATGTTGTTGTTCTTAGG	..*..*.....**.......	4	0.162504	0.0340909	MtrunA17Chr2	22659485	22659507	+	intergenic:mRNA:MtrunA17Chr2g0304461-mRNA:MtrunA17Chr2g0304481
263forw	TTGAAAATGTTTGTGTTCTTTGG	TTTAACATGTTGTTGTTCTTAGG	..*..*.....**.......	4	0.162504	0.0340909	MtrunA17Chr6	19177717	19177739	-	intergenic:mRNA:MtrunA17Chr6g0469441-mRNA:MtrunA17Chr6g0469491
263forw	TTGAAAATGTTTGTGTTCTTTGG	TTTAACATGTTGTTGTTCTTAGG	..*..*.....**.......	4	0.162504	0.0340909	MtrunA17Chr2	25366747	25366769	-	intergenic:mRNA:MtrunA17Chr2g0305571-mRNA:MtrunA17Chr2g0305591
263forw	TTGAAAATGTTTGTGTTCTTTGG	TTTAACATGTTGTTGTTCTTAGG	..*..*.....**.......	4	0.162504	0.0340909	MtrunA17Chr3	21347100	21347122	-	intergenic:mRNA:MtrunA17Chr3g0096901-mRNA:MtrunA17Chr3g0096941
263forw	TTGAAAATGTTTGTGTTCTTTGG	TTGACAATGTTGATGTTGTTAGG	....*......**....*..	4	0.0560969	0.0307692	MtrunA17Chr4	49994996	49995018	-	intergenic:mRNA:MtrunA17Chr4g0056541/ncRNA:MtrunA17Chr4g0056531-mRNA:MtrunA17Chr4g0056541
263forw	TTGAAAATGTTTGTGTTCTTTGG	ATGAAAATATTTGTGGTGTTGGG	*.......*......*.*..	4	0.0326136	0.0296703	MtrunA17Chr5	39511228	39511250	+	intergenic:mRNA:MtrunA17Chr5g0440951-mRNA:MtrunA17Chr5g0440971
263forw	TTGAAAATGTTTGTGTTCTTTGG	TTGAAGATGGTTGAGTTGTTTGG	.....*...*...*...*..	4	0.0244604	0.0294785	MtrunA17Chr1	35580176	35580198	+	intergenic:mRNA:MtrunA17Chr1g0185121-mRNA:MtrunA17Chr1g0185131
263forw	TTGAAAATGTTTGTGTTCTTTGG	TTGATAGTGTTTGTGTTTTGTGG	....*.*..........*.*	4	0.0883863	0.0291197	MtrunA17Chr4	43690854	43690876	-	intergenic:mRNA:MtrunA17Chr4g0047791-mRNA:MtrunA17Chr4g0047801
263forw	TTGAAAATGTTTGTGTTCTTTGG	CAGAAAATGTTTTTGTTGTTTGG	**..........*....*..	4	0.120099	0.029011	MtrunA17Chr3	30626201	30626223	+	intergenic:mRNA:MtrunA17Chr3g0107041-mRNA:MtrunA17Chr3g0107051
263forw	TTGAAAATGTTTGTGTTCTTTGG	TTGAAAATTTATGTGTAGTTTGG	........*.*.....**..	4	0.0366106	0.0284444	MtrunA17Chr2	7699566	7699588	-	intron:mRNA:MtrunA17Chr2g0287721
263forw	TTGAAAATGTTTGTGTTCTTTGG	TTGACAATTTTTGTTTCCTTCGG	....*...*.....*.*...	4	0.094764	0.0268908	MtrunA17Chr6	13599741	13599763	-	intergenic:mRNA:MtrunA17Chr6g0464411-mRNA:MtrunA17Chr6g0464421
263forw	TTGAAAATGTTTGTGTTCTTTGG	TTGCAAATGATTGATTTCTTTGG	...*.....*...**.....	4	0.0526182	0.0267536	MtrunA17Chr4	46907188	46907210	+	exon:mRNA:MtrunA17Chr4g0052921
263forw	TTGAAAATGTTTGTGTTCTTTGG	TTGACAAAGGTTGTGTTGTTGGG	....*..*.*.......*..	4	0.271345	0.0266667	MtrunA17Chr6	34218554	34218576	-	intergenic:mRNA:MtrunA17Chr6g0479581-mRNA:MtrunA17Chr6g0479591
263forw	TTGAAAATGTTTGTGTTCTTTGG	TAGAAAAAGTTTGTTTTCGTAGG	.*.....*......*...*.	4	0.133665	0.0241758	MtrunA17Chr6	7092950	7092972	+	intergenic:mRNA:MtrunA17Chr6g0457361-mRNA:MtrunA17Chr6g0457371
263forw	TTGAAAATGTTTGTGTTCTTTGG	TTGAACATGTTTTTCTTTTTGGG	.....*......*.*..*..	4	0.0184869	0.0239079	MtrunA17Chr3	52146292	52146314	+	intergenic:mRNA:MtrunA17Chr3g0136591-mRNA:MtrunA17Chr3g0136601
263forw	TTGAAAATGTTTGTGTTCTTTGG	TTGAATCTTTTTGTTTTCTTGGG	.....**.*.....*.....	4	0.0968072	0.0238095	MtrunA17Chr4	36848218	36848240	+	intron:mRNA:MtrunA17Chr4g0038571
263forw	TTGAAAATGTTTGTGTTCTTTGG	TGGACAATGTTTCTGTTGTTTGG	.*..*.......*....*..	4	0.120099	0.0235789	MtrunA17Chr2	42912690	42912712	+	intergenic:mRNA:MtrunA17Chr2g0322101-mRNA:MtrunA17Chr2g0322111
263forw	TTGAAAATGTTTGTGTTCTTTGG	ATGTAAATGTTTGTCTTGTTTGG	*..*..........*..*..	4	0.0831693	0.0231405	MtrunA17Chr4	10635866	10635888	-	exon:mRNA:MtrunA17Chr4g0013181
263forw	TTGAAAATGTTTGTGTTCTTTGG	TTGAATTTGTTGGTTTTCTTAGG	.....**....*..*.....	4	0.0779528	0.0223214	MtrunA17Chr8	8144850	8144872	+	exon:mRNA:MtrunA17Chr8g0345011
263forw	TTGAAAATGTTTGTGTTCTTTGG	TTGAAAGTGTTTGTGTTTCGAGG	......*..........***	4	0.026432	0.0220908	MtrunA17Chr6	15685828	15685850	+	intergenic:mRNA:MtrunA17Chr6g0466831-mRNA:MtrunA17Chr6g0466841
263forw	TTGAAAATGTTTGTGTTCTTTGG	TTGGAAATGTTTGTGATGATGGG	...*...........*.**.	4	0.0168139	0.021645	MtrunA17Chr3	23255668	23255690	-	intergenic:mRNA:MtrunA17Chr3g0098441-mRNA:MtrunA17Chr3g0098451
263forw	TTGAAAATGTTTGTGTTCTTTGG	TTAAAAATATTTGTTTTCATGGG	..*.....*.....*...*.	4	0.0805259	0.0196793	MtrunA17Chr5	35422591	35422613	-	intergenic:mRNA:MtrunA17Chr5g0435311-mRNA:MtrunA17Chr5g0435321
263forw	TTGAAAATGTTTGTGTTCTTTGG	TTGTAAATGTTTGTATGCCTCGG	...*..........*.*.*.	4	0.051461	0.0194379	MtrunA17Chr3	37579183	37579205	-	intergenic:mRNA:MtrunA17Chr3g0116321-mRNA:MtrunA17Chr3g0116331
263forw	TTGAAAATGTTTGTGTTCTTTGG	TTGTAAATGTTTGTATGCCTTGG	...*..........*.*.*.	4	0.051461	0.0194379	MtrunA17Chr3	37579513	37579535	-	intergenic:mRNA:MtrunA17Chr3g0116321-mRNA:MtrunA17Chr3g0116331
263forw	TTGAAAATGTTTGTGTTCTTTGG	TTGAAAATCTTTGTATTGATGGG	........*.....*..**.	4	0.0144643	0.0193062	MtrunA17Chr1	28536507	28536529	-	intergenic:mRNA:MtrunA17Chr1g0177011-mRNA:MtrunA17Chr1g0177021
263forw	TTGAAAATGTTTGTGTTCTTTGG	ATGAAAATGTATGTGTTGTGTGG	*.........*......*.*	4	0.0758683	0.0176471	MtrunA17Chr1	5431321	5431343	-	exon:mRNA:MtrunA17Chr1g0152771
263forw	TTGAAAATGTTTGTGTTCTTTGG	TTGAAAATTTTTCTCTTCATAGG	........*...*.*...*.	4	0.0285597	0.0174983	MtrunA17Chr5	15099668	15099690	+	intergenic:mRNA:MtrunA17Chr5g0413921-mRNA:MtrunA17Chr5g0413931
263forw	TTGAAAATGTTTGTGTTCTTTGG	TTGAAATTGTTTCTTTTTTTAGG	......*.....*.*..*..	4	0.0198645	0.0169173	MtrunA17Chr5	39459440	39459462	-	intergenic:mRNA:MtrunA17Chr5g0440851-mRNA:MtrunA17Chr5g0440861
263forw	TTGAAAATGTTTGTGTTCTTTGG	ATGATAATGTTTGTGGTGTTGGG	*...*..........*.*..	4	0.0533773	0.0167832	MtrunA17Chr8	12005861	12005883	-	intergenic:mRNA:MtrunA17Chr8g0349721-mRNA:MtrunA17Chr8g0349741
263forw	TTGAAAATGTTTGTGTTCTTTGG	ATGATAATGTTTGTGGTGTTGGG	*...*..........*.*..	4	0.0533773	0.0167832	MtrunA17Chr8	12368452	12368474	+	intergenic:mRNA:MtrunA17Chr8g0350291-mRNA:MtrunA17Chr8g0350311
263forw	TTGAAAATGTTTGTGTTCTTTGG	TTGAAAATGTTGCCCTTCTTGGG	...........****.....	4	0.00992177	0.0164046	MtrunA17Chr1	25976671	25976693	-	intergenic:mRNA:MtrunA17Chr1g0174701-mRNA:MtrunA17Chr1g0174761
263forw	TTGAAAATGTTTGTGTTCTTTGG	TTGAAGATTTTTTTTTTCTTTGG	.....*..*...*.*.....	4	0.0548527	0.0163265	MtrunA17Chr6	18017215	18017237	-	exon:mRNA:MtrunA17Chr6g0468771
263forw	TTGAAAATGTTTGTGTTCTTTGG	TTGAAAAAGTTGTTGTTGTTTGG	.......*...**....*..	4	0.0533934	0.016	MtrunA17Chr4	47755957	47755979	+	exon:mRNA:MtrunA17Chr4g0053901
263forw	TTGAAAATGTTTGTGTTCTTTGG	TTGCAAATGGTTGATTTCTTTGG	...*.....*...**.....	4	0.0526182	0.0156062	MtrunA17Chr2	14929550	14929572	-	exon:mRNA:MtrunA17Chr2g0296601
263forw	TTGAAAATGTTTGTGTTCTTTGG	TTGCAAATGGTTGATTTCTTTGG	...*.....*...**.....	4	0.0526182	0.0156062	MtrunA17Chr2	14920551	14920573	-	exon:mRNA:MtrunA17Chr2g0296591
263forw	TTGAAAATGTTTGTGTTCTTTGG	TTGAAGATCTTTGTGTTGCTGGG	.....*..*........**.	4	0.034306	0.0141468	MtrunA17Chr8	8678002	8678024	-	intergenic:mRNA:MtrunA17Chr8g0345691/ncRNA:MtrunA17Chr8g0345681-mRNA:MtrunA17Chr8g0345701
263forw	TTGAAAATGTTTGTGTTCTTTGG	TTGAAAAACTTTGTCTGCTTTGG	.......**.....*.*...	4	0.090197	0.0138215	MtrunA17Chr5	21289702	21289724	-	intergenic:mRNA:MtrunA17Chr5g0420781-mRNA:MtrunA17Chr5g0420791
263forw	TTGAAAATGTTTGTGTTCTTTGG	TTGAAAATGTGTTTTCTCTTCGG	..........*.*.**....	4	0.0129199	0.0114286	MtrunA17Chr5	10525018	10525040	+	intergenic:mRNA:MtrunA17Chr5g0408291-mRNA:MtrunA17Chr5g0408311
263forw	TTGAAAATGTTTGTGTTCTTTGG	TTGACAATGTCTGTGTTGGTGGG	....*.....*......**.	4	0.051507	0.0111111	MtrunA17Chr7	28807729	28807751	-	intergenic:mRNA:MtrunA17Chr7g0238701-mRNA:MtrunA17Chr7g0238731
263forw	TTGAAAATGTTTGTGTTCTTTGG	TTGCCAATGTTTCTTTTCTTTGG	...**.......*.*.....	4	0.148389	0.0106148	MtrunA17Chr7	38514769	38514791	-	intergenic:mRNA:MtrunA17Chr7g0251311-mRNA:MtrunA17Chr7g0251321
263forw	TTGAAAATGTTTGTGTTCTTTGG	TTTTTAATGTTTGTGTTCTCAGG	..***..............*	4	0.651007	0.0105184	MtrunA17Chr4	61048399	61048421	+	exon:mRNA:MtrunA17Chr4g0071861
263forw	TTGAAAATGTTTGTGTTCTTTGG	CAGATAATGCTTGTGTTCTTTGA	**..*....*..........	4	0.263539	0.00976801	MtrunA17Chr7	26353756	26353778	+	intron:mRNA:MtrunA17Chr7g0236041
263forw	TTGAAAATGTTTGTGTTCTTTGG	TTGAATATGTTGGTGTTCCCTGG	.....*.....*......**	4	0.0587724	0.00895656	MtrunA17Chr1	50661989	50662011	-	exon:mRNA:MtrunA17Chr1g0205451
263forw	TTGAAAATGTTTGTGTTCTTTGG	TTGTAAATGTTTTTTTTCCTTGG	...*........*.*...*.	4	0.0517284	0.00752351	MtrunA17Chr6	13789805	13789827	-	intergenic:mRNA:MtrunA17Chr6g0464551-mRNA:MtrunA17Chr6g0464561
263forw	TTGAAAATGTTTGTGTTCTTTGG	TTGAAATAGTTTGTGTGCTGGGG	......**........*..*	4	0.164825	0.00726644	MtrunA17Chr4	9572231	9572253	+	intergenic:mRNA:MtrunA17Chr4g0012001-mRNA:MtrunA17Chr4g0012011
263forw	TTGAAAATGTTTGTGTTCTTTGG	TTGAAAATTTTTGCTTTCCTAGG	........*....**...*.	4	0.0109958	0.00600516	MtrunA17Chr5	17472455	17472477	-	intron:mRNA:MtrunA17Chr5g0416711
263forw	TTGAAAATGTTTGTGTTCTTTGG	TTGAAAATTTTTGCTTTCCTAGG	........*....**...*.	4	0.0109958	0.00600516	MtrunA17Chr7	21357121	21357143	+	intron:mRNA:MtrunA17Chr7g0231751
263forw	TTGAAAATGTTTGTGTTCTTTGG	TTGAATATGTTTGTTTTATCTGG	.....*........*..*.*	4	0.01992	0.004995	MtrunA17Chr3	35899097	35899119	-	intergenic:mRNA:MtrunA17Chr3g0114361-mRNA:MtrunA17Chr3g0114371
263forw	TTGAAAATGTTTGTGTTCTTTGG	TTGAAAATGTTTATTTTGTGTGG	............*.*..*.*	4	0.0115705	0.00310278	MtrunA17Chr8	33229354	33229376	-	intergenic:mRNA:MtrunA17Chr8g0370051-mRNA:MtrunA17Chr8g0370061
263forw	TTGAAAATGTTTGTGTTCTTTGG	TTGAAAATGTTTTCTTTCTCTGG	............***....*	4	0.00879594	0.00111317	MtrunA17Chr2	37637314	37637336	+	intergenic:mRNA:MtrunA17Chr2g0315321-mRNA:MtrunA17Chr2g0315331
263forw	TTGAAAATGTTTGTGTTCTTTGG	TTGATTTTGTTTGGGTTCTTTGG	....***......*......	4	0.0880882	0	MtrunA17Chr2	38359957	38359979	+	intergenic:mRNA:MtrunA17Chr2g0316091-mRNA:MtrunA17Chr2g0316111
263forw	TTGAAAATGTTTGTGTTCTTTGG	TTGATTTTGTTTGGGTTCTTTGG	....***......*......	4	0.0880882	0	MtrunA17Chr8	17742074	17742096	+	intergenic:mRNA:MtrunA17Chr8g0356151-mRNA:MtrunA17Chr8g0356161
263forw	TTGAAAATGTTTGTGTTCTTTGG	TGGAAGATGTTTGGGTCCTTTGG	.*...*.......*..*...	4	0.0549509	0	MtrunA17Chr8	40064377	40064399	-	exon:mRNA:MtrunA17Chr8g0379351
263forw	TTGAAAATGTTTGTGTTCTTTGG	TTGTAAATATTTGGGTGCTTTGG	...*....*....*..*...	4	0.0526859	0	MtrunA17Chr6	19120499	19120521	-	intergenic:mRNA:MtrunA17Chr6g0469421-mRNA:MtrunA17Chr6g0469431
263forw	TTGAAAATGTTTGTGTTCTTTGG	TTGAAAATGTTGGGCATCTTTGG	...........*.***....	4	0.00440968	0	MtrunA17Chr5	12559942	12559964	-	intergenic:mRNA:MtrunA17Chr5g0410911-mRNA:MtrunA17Chr5g0410921
263forw	TTGAAAATGTTTGTGTTCTTTGG	ATGAAAATTTTTGGGTTGTTTGG	*.......*....*...*..	4	0.0282524	0	MtrunA17Chr3	14924356	14924378	+	exon:mRNA:MtrunA17Chr3g0093091
263forw	TTGAAAATGTTTGTGTTCTTTGG	TTCAAAATGTTTAGGTTTTTTGG	..*.........**...*..	4	0.0176442	0	MtrunA17Chr4	2990828	2990850	-	exon:mRNA:MtrunA17Chr4g0003911
263forw	TTGAAAATGTTTGTGTTCTTTGG	TTGAAGATGTTTGGGTTATCAGG	.....*.......*...*.*	4	0.0110749	0	MtrunA17Chr6	8367949	8367971	-	intron:mRNA:MtrunA17Chr6g0459101
263forw	TTGAAAATGTTTGTGTTCTTTGG	TGGAAGATGTTTGGGTCCTTTGG	.*...*.......*..*...	4	0.0549509	0	MtrunA17Chr8	34375460	34375482	-	exon:mRNA:MtrunA17Chr8g0371711
263forw	TTGAAAATGTTTGTGTTCTTTGG	TTGCTACTGTTTGGGTTCTTTGG	...**.*......*......	4	0.1456	0	MtrunA17Chr2	9796422	9796444	-	intergenic:mRNA:MtrunA17Chr2g0290521-mRNA:MtrunA17Chr2g0290531
263forw	TTGAAAATGTTTGTGTTCTTTGG	TTGCCTATGTTTGGGTTCTTTGG	...***.......*......	4	0.128973	0	MtrunA17Chr7	30308936	30308958	-	intergenic:mRNA:MtrunA17Chr7g0240451-mRNA:MtrunA17Chr7g0240461
263forw	TTGAAAATGTTTGTGTTCTTTGG	TTGTACATGTTTGGGTTATTCGG	...*.*.......*...*..	4	0.0265585	0	MtrunA17Chr1	40299741	40299763	+	intron:mRNA:MtrunA17Chr1g0191191
263forw	TTGAAAATGTTTGTGTTCTTTGG	TTGATTTTGTTTGGGTTCTTTGG	....***......*......	4	0.0880882	0	MtrunA17Chr0c01	370194	370216	-	intergenic:mRNA:MtrunA17Chr0c01g0489261-mRNA:MtrunA17Chr0c01g0489311
36rev	CAAGAAACAGGTGAACAAAAAGG	AAAGAAACAGGTGAAGAAAATGG	*..............*....	2	2.33429	0.153846	MtrunA17Chr7	41810253	41810275	-	exon:mRNA:MtrunA17Chr7g0255901
36rev	CAAGAAACAGGTGAACAAAAAGG	AAAGAAACAGGTGAATAAAAAAG	*..............*....	2	0.466857	0.0797721	MtrunA17Chr4	44895767	44895789	-	intron:mRNA:MtrunA17Chr4g0049641
36rev	CAAGAAACAGGTGAACAAAAAGG	CAAAAAACAGGTGAAAAAAATGA	...*...........*....	2	0.34766	0.0625	MtrunA17Chr5	18634841	18634863	+	intergenic:mRNA:MtrunA17Chr5g0418061-mRNA:MtrunA17Chr5g0418071
36rev	CAAGAAACAGGTGAACAAAAAGG	CAAAAAACAGGTGAAAAAAATGA	...*...........*....	2	0.34766	0.0625	MtrunA17Chr5	15240249	15240271	-	intergenic:mRNA:MtrunA17Chr5g0414161-mRNA:MtrunA17Chr5g0414171
36rev	CAAGAAACAGGTGAACAAAAAGG	GAAGAAACAGGTGAACAAAGTGA	*..................*	2	2.085	0.0484868	MtrunA17Chr2	43448950	43448972	+	intergenic:mRNA:MtrunA17Chr2g0322741-mRNA:MtrunA17Chr2g0322761
36rev	CAAGAAACAGGTGAACAAAAAGG	CAAGAAAAGGATGAACAAAAAGG	.......**.*.........	3	0.78669	0.433333	MtrunA17Chr6	13926350	13926372	+	exon:mRNA:MtrunA17Chr6g0464661
36rev	CAAGAAACAGGTGAACAAAAAGG	AAAGAATCAAGTGAACAAAAGGG	*.....*..*..........	3	1.68099	0.408333	MtrunA17Chr7	5292017	5292039	+	intergenic:mRNA:MtrunA17Chr7g0219951-mRNA:MtrunA17Chr7g0219961
36rev	CAAGAAACAGGTGAACAAAAAGG	AAAGAATCAAGTGAACAAAAGGG	*.....*..*..........	3	1.68099	0.408333	MtrunA17Chr6	42235266	42235288	-	intergenic:mRNA:MtrunA17Chr6g0488201-mRNA:MtrunA17Chr6g0488211
36rev	CAAGAAACAGGTGAACAAAAAGG	AAAGAATCAAGTGAACAAAAGGG	*.....*..*..........	3	1.68099	0.408333	MtrunA17Chr3	10103789	10103811	+	intergenic:mRNA:MtrunA17Chr3g0088881-mRNA:MtrunA17Chr3g0088891
36rev	CAAGAAACAGGTGAACAAAAAGG	AAAGAATCAAGTGAACAAAAGGG	*.....*..*..........	3	1.68099	0.408333	MtrunA17Chr6	25791414	25791436	-	intergenic:mRNA:MtrunA17Chr6g0473151-mRNA:MtrunA17Chr6g0473171
36rev	CAAGAAACAGGTGAACAAAAAGG	AAAGAATCAAGTGAACAAAAGGG	*.....*..*..........	3	1.68099	0.408333	MtrunA17Chr4	1266996	1267018	+	intergenic:mRNA:MtrunA17Chr4g0001751-mRNA:MtrunA17Chr4g0001761
36rev	CAAGAAACAGGTGAACAAAAAGG	AAAGAATCAAGTGAACAAAAGGG	*.....*..*..........	3	1.68099	0.408333	MtrunA17Chr2	40940604	40940626	+	intergenic:mRNA:MtrunA17Chr2g0319491-mRNA:MtrunA17Chr2g0319511
36rev	CAAGAAACAGGTGAACAAAAAGG	AAAGAATCAAGTGAACAAAAGGG	*.....*..*..........	3	1.68099	0.408333	MtrunA17Chr2	2172531	2172553	-	intergenic:mRNA:MtrunA17Chr2g0279861-mRNA:MtrunA17Chr2g0279871
36rev	CAAGAAACAGGTGAACAAAAAGG	CAAGAAATAGGGAAACAAAAAGG	.......*...**.......	3	0.462028	0.403846	MtrunA17Chr7	31105675	31105697	-	exon:mRNA:MtrunA17Chr7g0241541
36rev	CAAGAAACAGGTGAACAAAAAGG	CAAGAAATAGGGAAACAAAAAGG	.......*...**.......	3	0.462028	0.403846	MtrunA17Chr7	22145650	22145672	+	exon:mRNA:MtrunA17Chr7g0232231
36rev	CAAGAAACAGGTGAACAAAAAGG	CAGGAAAAAGGTGAAAAAAACGG	..*....*.......*....	3	0.504264	0.397222	MtrunA17Chr8	38633666	38633688	+	exon:mRNA:MtrunA17Chr8g0377291
36rev	CAAGAAACAGGTGAACAAAAAGG	GAAGAAACTGGTGAACAAATGGG	*.......*..........*	3	0.911667	0.328696	MtrunA17Chr5	13722605	13722627	+	exon:mRNA:MtrunA17Chr5g0412271
36rev	CAAGAAACAGGTGAACAAAAAGG	CAAGCAAGAGATGAACAAAAAGG	....*..*..*.........	3	1.41165	0.321429	MtrunA17Chr7	17905207	17905229	-	intergenic:mRNA:MtrunA17Chr7g0229981-mRNA:MtrunA17Chr7g0229991
36rev	CAAGAAACAGGTGAACAAAAAGG	GAAGAAACAGATTAACAAAAGGG	*.........*.*.......	3	0.638641	0.273913	MtrunA17Chr3	10402218	10402240	-	exon:mRNA:MtrunA17Chr3g0089281
36rev	CAAGAAACAGGTGAACAAAAAGG	GAAGAAACAGATTAACAAAAGGG	*.........*.*.......	3	0.638641	0.273913	MtrunA17Chr3	42282951	42282973	-	intergenic:mRNA:MtrunA17Chr3g0122951-mRNA:MtrunA17Chr3g0122961
36rev	CAAGAAACAGGTGAACAAAAAGG	AAAGAATCAAGTGAACAAAAGAG	*.....*..*..........	3	0.336197	0.105864	MtrunA17Chr5	24397663	24397685	-	intergenic:mRNA:MtrunA17Chr5g0422571-mRNA:MtrunA17Chr5g0422591
36rev	CAAGAAACAGGTGAACAAAAAGG	CAAGAAGAAGGTGAACACAATGG	......**.........*..	3	0.376814	0.087395	MtrunA17Chr2	17218235	17218257	+	exon:mRNA:MtrunA17Chr2g0299261
36rev	CAAGAAACAGGTGAACAAAAAGG	CAAGAATCAGGTGAAACAAATGG	......*........**...	3	0.127309	0.0772059	MtrunA17Chr1	11445097	11445119	+	exon:mRNA:MtrunA17Chr1g0161151
36rev	CAAGAAACAGGTGAACAAAAAGG	CAAGAAACATGGGAAGAAAATGG	.........*.*...*....	3	0.198238	0.0625	MtrunA17Chr2	13051152	13051174	-	intron:mRNA:MtrunA17Chr2g0294351
36rev	CAAGAAACAGGTGAACAAAAAGG	CAAGAAACTGGTGAAGAAATTGG	........*......*...*	3	0.123355	0.0553846	MtrunA17Chr2	42456380	42456402	+	exon:mRNA:MtrunA17Chr2g0321491
36rev	CAAGAAACAGGTGAACAAAAAGG	GAAGAAGCAGATGAACAAAATGA	*.....*...*.........	3	0.2134	0.044757	MtrunA17Chr5	802272	802294	-	intergenic:mRNA:MtrunA17Chr5g0394371-mRNA:MtrunA17Chr5g0394381
36rev	CAAGAAACAGGTGAACAAAAAGG	GAAGAAGCAGATGAACAAAATGA	*.....*...*.........	3	0.2134	0.044757	MtrunA17Chr2	14302675	14302697	-	exon:mRNA:MtrunA17Chr2g0295911
36rev	CAAGAAACAGGTGAACAAAAAGG	GAAGAAACATGTGAACAAAGTGA	*........*.........*	3	0.274843	0.0393955	MtrunA17Chr1	17510520	17510542	-	intergenic:mRNA:MtrunA17Chr1g0168651-mRNA:MtrunA17Chr1g0168661
36rev	CAAGAAACAGGTGAACAAAAAGG	GAAGAAACATGTGAACAAAGTGA	*........*.........*	3	0.274843	0.0393955	MtrunA17Chr6	33201389	33201411	+	intergenic:mRNA:MtrunA17Chr6g0478581-mRNA:MtrunA17Chr6g0478591
36rev	CAAGAAACAGGTGAACAAAAAGG	GAAGAAACATGTGAACAAAGTGA	*........*.........*	3	0.274843	0.0393955	MtrunA17Chr4	44971259	44971281	+	intergenic:mRNA:MtrunA17Chr4g0049731-mRNA:MtrunA17Chr4g0049741
36rev	CAAGAAACAGGTGAACAAAAAGG	GAAGAAACATGTGAACAAAGTGA	*........*.........*	3	0.274843	0.0393955	MtrunA17Chr8	359601	359623	-	intergenic:mRNA:MtrunA17Chr8g0334661-mRNA:MtrunA17Chr8g0334671
36rev	CAAGAAACAGGTGAACAAAAAGG	AAAGAAGCAGGTGAACAAAGTGA	*.....*............*	3	0.20382	0.0374856	MtrunA17Chr3	18538178	18538200	+	intron:mRNA:MtrunA17Chr3g0095221
36rev	CAAGAAACAGGTGAACAAAAAGG	GAAGAAGCAGGTGAACAAAGTGA	*.....*............*	3	0.20382	0.034226	MtrunA17Chr3	39017248	39017270	-	intron:mRNA:MtrunA17Chr3g0118331
36rev	CAAGAAACAGGTGAACAAAAAGG	GAAGAAGCAGGTGAACAAAGTGA	*.....*............*	3	0.20382	0.034226	MtrunA17Chr1	54614157	54614179	-	intergenic:mRNA:MtrunA17Chr1g0210911-mRNA:MtrunA17Chr1g0210921
36rev	CAAGAAACAGGTGAACAAAAAGG	GAAGAAGCAGGTGAACAAAGTGA	*.....*............*	3	0.20382	0.034226	MtrunA17Chr5	19140319	19140341	+	intron:mRNA:MtrunA17Chr5g0418671
36rev	CAAGAAACAGGTGAACAAAAAGG	GAAGAAGCAGGTGAACAAAGTGA	*.....*............*	3	0.20382	0.034226	MtrunA17Chr1	13057545	13057567	-	exon:mRNA:MtrunA17Chr1g0163341
36rev	CAAGAAACAGGTGAACAAAAAGG	GAAGAAGCAGGTGAACAAAGTGA	*.....*............*	3	0.20382	0.034226	MtrunA17Chr7	25846215	25846237	-	intergenic:mRNA:MtrunA17Chr7g0235481-mRNA:MtrunA17Chr7g0235501
36rev	CAAGAAACAGGTGAACAAAAAGG	AAAGAAAAAGGTGAACAAATTGA	*......*...........*	3	0.298418	0.0270833	MtrunA17Chr8	12049230	12049252	-	intron:mRNA:MtrunA17Chr8g0349791
36rev	CAAGAAACAGGTGAACAAAAAGG	CAAACAACAGCTGAACAAAATGA	...**.....*.........	3	0.282329	0.0133929	MtrunA17Chr1	10091490	10091512	-	intergenic:mRNA:MtrunA17Chr1g0159391-mRNA:MtrunA17Chr1g0159401
36rev	CAAGAAACAGGTGAACAAAAAGG	CAATAATAAGGTGAACAAAATGA	...*..**............	3	0.331469	0.00718119	MtrunA17Chr2	23311313	23311335	-	intergenic:mRNA:MtrunA17Chr2g0304751-mRNA:MtrunA17Chr2g0304761
36rev	CAAGAAACAGGTGAACAAAAAGG	CAATAATGAGGTGAACAAAATGA	...*..**............	3	0.331469	0.00710227	MtrunA17Chr3	41958557	41958579	+	intergenic:mRNA:MtrunA17Chr3g0122431-mRNA:MtrunA17Chr3g0122441
36rev	CAAGAAACAGGTGAACAAAAAGG	CAAAAAATAGATAAACAAAATGG	...*...*..*.*.......	4	0.307298	0.726923	MtrunA17Chr7	45934728	45934750	-	intron:mRNA:MtrunA17Chr7g0261491
36rev	CAAGAAACAGGTGAACAAAAAGG	TTAGAAACAAATGAACAAAATGG	**.......**.........	4	0.731321	0.678788	MtrunA17Chr8	46557992	46558014	+	intron:mRNA:MtrunA17Chr8g0388901
36rev	CAAGAAACAGGTGAACAAAAAGG	TTAGAAACAAATGAACAAAATGG	**.......**.........	4	0.731321	0.678788	MtrunA17Chr8	46557957	46557979	+	intron:mRNA:MtrunA17Chr8g0388901
36rev	CAAGAAACAGGTGAACAAAAAGG	AAAAAAACAAGAGAACAAAAAGG	*..*.....*.*........	4	0.648306	0.672	MtrunA17Chr5	37932155	37932177	+	intergenic:mRNA:MtrunA17Chr5g0438831-mRNA:MtrunA17Chr5g0438841
36rev	CAAGAAACAGGTGAACAAAAAGG	TAAAAGATAGGTGAACAAAATGG	*..*.*.*............	4	0.82579	0.5625	MtrunA17Chr8	35886676	35886698	-	intergenic:mRNA:MtrunA17Chr8g0373781-mRNA:MtrunA17Chr8g0373791
36rev	CAAGAAACAGGTGAACAAAAAGG	CGAGAAAAAAGTGAAAAAAATGG	.*.....*.*.....*....	4	0.238119	0.485333	MtrunA17Chr4	34779698	34779720	-	exon:mRNA:MtrunA17Chr4g0035371
36rev	CAAGAAACAGGTGAACAAAAAGG	CATAAAACAAGAGAACAAAAAGG	..**.....*.*........	4	0.63923	0.474353	MtrunA17Chr8	795602	795624	-	intergenic:mRNA:MtrunA17Chr8g0335221-mRNA:MtrunA17Chr8g0335231
36rev	CAAGAAACAGGTGAACAAAAAGG	CAAAAAACAGGCAAACAAATTGG	...*.......**......*	4	0.125714	0.472227	MtrunA17Chr7	21516729	21516751	-	intergenic:mRNA:MtrunA17Chr7g0231881-mRNA:MtrunA17Chr7g0231891
36rev	CAAGAAACAGGTGAACAAAAAGG	GATGAAAAAGATGAACAAAATGG	*.*....*..*.........	4	0.782934	0.418926	MtrunA17Chr8	4042713	4042735	-	intergenic:mRNA:MtrunA17Chr8g0340081-mRNA:MtrunA17Chr8g0340091
36rev	CAAGAAACAGGTGAACAAAAAGG	CAAGAAATAGAGAAACAAAAAGG	.......*..***.......	4	0.137899	0.403846	MtrunA17Chr6	27970478	27970500	+	exon:mRNA:MtrunA17Chr6g0474261
36rev	CAAGAAACAGGTGAACAAAAAGG	AAAGATACAAGTGAACAAATTGG	*....*...*.........*	4	0.388621	0.4	MtrunA17Chr5	40245845	40245867	-	intergenic:mRNA:MtrunA17Chr5g0441941-mRNA:MtrunA17Chr5g0441951
36rev	CAAGAAACAGGTGAACAAAAAGG	CAGGAAAAAAGTGAAAAAAACGG	..*....*.*.....*....	4	0.234786	0.370741	MtrunA17Chr4	41034663	41034685	+	exon:ncRNA:MtrunA17Chr4g0044161
36rev	CAAGAAACAGGTGAACAAAAAGG	CAGAAAACTGGTAAACAAAAGGG	..**....*...*.......	4	0.333568	0.304615	MtrunA17Chr8	6544342	6544364	+	exon:mRNA:MtrunA17Chr8g0343111
36rev	CAAGAAACAGGTGAACAAAAAGG	AAAGCAAAAAGTGAACAAAAGGG	*...*..*.*..........	4	1.3177	0.303333	MtrunA17Chr2	48797984	48798006	-	intergenic:mRNA:MtrunA17Chr2g0329891-mRNA:MtrunA17Chr2g0329901
36rev	CAAGAAACAGGTGAACAAAAAGG	CAAGAAAAAAGGGAAAAAAAAGG	.......*.*.*...*....	4	0.106382	0.303333	MtrunA17Chr4	14495089	14495111	+	intergenic:mRNA:MtrunA17Chr4g0019131-mRNA:MtrunA17Chr4g0019141
36rev	CAAGAAACAGGTGAACAAAAAGG	AATGAATCAGGTAAACAAAATGG	*.*...*.....*.......	4	0.391756	0.285068	MtrunA17Chr3	7011702	7011724	-	intergenic:mRNA:MtrunA17Chr3g0085561-mRNA:MtrunA17Chr3g0085591
36rev	CAAGAAACAGGTGAACAAAAAGG	AATGAATCAGGTAAACAAAATGG	*.*...*.....*.......	4	0.391756	0.285068	MtrunA17Chr3	7012021	7012043	-	intergenic:mRNA:MtrunA17Chr3g0085561-mRNA:MtrunA17Chr3g0085591
36rev	CAAGAAACAGGTGAACAAAAAGG	GAAGAATTATGTGAACAAAAGGG	*.....**.*..........	4	0.899986	0.283989	MtrunA17Chr8	24496554	24496576	-	exon:mRNA:MtrunA17Chr8g0360391
36rev	CAAGAAACAGGTGAACAAAAAGG	GAAGAATTATGTGAACAAAAGGG	*.....**.*..........	4	0.899986	0.283989	MtrunA17Chr2	22914289	22914311	+	intergenic:ncRNA:MtrunA17Chr2g0304521-mRNA:MtrunA17Chr2g0304531
36rev	CAAGAAACAGGTGAACAAAAAGG	GAAGAATTATGTGAACAAAAGGG	*.....**.*..........	4	0.899986	0.283989	MtrunA17Chr7	34636714	34636736	-	intergenic:mRNA:MtrunA17Chr7g0245631-mRNA:MtrunA17Chr7g0245641
36rev	CAAGAAACAGGTGAACAAAAAGG	GAAGAATTATGTGAACAAAAGGG	*.....**.*..........	4	0.899986	0.283989	MtrunA17Chr2	22859448	22859470	+	intergenic:mRNA:MtrunA17Chr2g0304491-ncRNA:MtrunA17Chr2g0304521
36rev	CAAGAAACAGGTGAACAAAAAGG	GAAGAATTATGTGAACAAAAGGG	*.....**.*..........	4	0.899986	0.283989	MtrunA17Chr6	33515946	33515968	+	exon:mRNA:MtrunA17Chr6g0478951
36rev	CAAGAAACAGGTGAACAAAAAGG	CAGGGAAAAAGTGAACAAAATGG	..*.*..*.*..........	4	1.23951	0.266933	MtrunA17Chr2	17244772	17244794	+	exon:mRNA:MtrunA17Chr2g0299291
36rev	CAAGAAACAGGTGAACAAAAAGG	AAAGAAAAAGTTGAAAAAAATGG	*......*..*....*....	4	0.151145	0.25	MtrunA17Chr3	200846	200868	+	exon:mRNA:MtrunA17Chr3g0077351
36rev	CAAGAAACAGGTGAACAAAAAGG	GATGAAACAAGTGAACAAGAGGG	*.*......*........*.	4	0.478434	0.225575	MtrunA17Chr8	37165593	37165615	-	intron:mRNA:MtrunA17Chr8g0375291
36rev	CAAGAAACAGGTGAACAAAAAGG	CAAGAATGAGGAGAAAAAAATGG	......**...*...*....	4	0.0826932	0.225	MtrunA17Chr5	1752792	1752814	+	intergenic:mRNA:MtrunA17Chr5g0396041-mRNA:MtrunA17Chr5g0396051
36rev	CAAGAAACAGGTGAACAAAAAGG	CAAAAAAAAAGTGAACAGAAAGG	...*...*.*.......*..	4	0.271345	0.2184	MtrunA17Chr8	16090836	16090858	-	intron:mRNA:MtrunA17Chr8g0354561
36rev	CAAGAAACAGGTGAACAAAAAGG	CTAAAAACATTTGAACAAAATGG	.*.*.....**.........	4	0.731321	0.204545	MtrunA17Chr3	52619310	52619332	-	intergenic:mRNA:MtrunA17Chr3g0137211-mRNA:MtrunA17Chr3g0137241
36rev	CAAGAAACAGGTGAACAAAAAGG	TAAGAAATAGGGGGACAAAAGGG	*......*...*.*......	4	0.110194	0.204167	MtrunA17Chr2	27327194	27327216	+	intergenic:ncRNA:MtrunA17Chr2g0306121-mRNA:MtrunA17Chr2g0306131/mRNA:MtrunA17Chr2g0306141
36rev	CAAGAAACAGGTGAACAAAAAGG	CAAAAATCTTGTGAACAAAATGG	...*..*.**..........	4	0.524609	0.191953	MtrunA17Chr1	54388130	54388152	+	intergenic:mRNA:MtrunA17Chr1g0210701-mRNA:MtrunA17Chr1g0210711
36rev	CAAGAAACAGGTGAACAAAAAGG	AAAGAAACATTTGAACAAATTGG	*........**........*	4	0.356504	0.1875	MtrunA17Chr2	41384030	41384052	+	intron:mRNA:MtrunA17Chr2g0320041
36rev	CAAGAAACAGGTGAACAAAAAGG	CAAGACATAGGGAAACAAAAAGG	.....*.*...**.......	4	0.157234	0.183566	MtrunA17Chr7	27669589	27669611	-	exon:mRNA:MtrunA17Chr7g0237541
36rev	CAAGAAACAGGTGAACAAAAAGG	CAAGACATAGGGAAACAAAAAGG	.....*.*...**.......	4	0.157234	0.183566	MtrunA17Chr7	27668954	27668976	-	exon:mRNA:MtrunA17Chr7g0237531
36rev	CAAGAAACAGGTGAACAAAAAGG	CAAGAAACAATGGAAAAAAATGG	.........***...*....	4	0.0590419	0.179487	MtrunA17Chr7	6353422	6353444	-	intergenic:mRNA:MtrunA17Chr7g0220921-mRNA:MtrunA17Chr7g0220931
36rev	CAAGAAACAGGTGAACAAAAAGG	AAAGAAAAAGATGACCAAAAAGG	*......*..*...*.....	4	0.223581	0.177273	MtrunA17Chr5	33162178	33162200	+	exon:mRNA:MtrunA17Chr5g0432451
36rev	CAAGAAACAGGTGAACAAAAAGG	TAAAAAAAAGGTTAACAAAAAGG	*..*...*....*.......	4	0.581725	0.1755	MtrunA17Chr5	21653202	21653224	-	intergenic:mRNA:MtrunA17Chr5g0421011/mRNA:MtrunA17Chr5g0421001-mRNA:MtrunA17Chr5g0421011
36rev	CAAGAAACAGGTGAACAAAAAGG	CAAAAAAAAGATTAACAAAATGG	...*...*..*.*.......	4	0.307298	0.1755	MtrunA17Chr2	46374309	46374331	+	intergenic:mRNA:MtrunA17Chr2g0326681-mRNA:MtrunA17Chr2g0326691
36rev	CAAGAAACAGGTGAACAAAAAGG	AAAGAAAAGCGTGAACAAAATGG	*......***..........	4	0.805112	0.173333	MtrunA17Chr8	10950488	10950510	+	intergenic:mRNA:MtrunA17Chr8g0348271-mRNA:MtrunA17Chr8g0348281
36rev	CAAGAAACAGGTGAACAAAAAGG	GAAGAAAAAGGCGAATAAAAAGG	*......*...*...*....	4	0.133988	0.172998	MtrunA17Chr4	10318581	10318603	-	intergenic:mRNA:MtrunA17Chr4g0012921-mRNA:MtrunA17Chr4g0012931
36rev	CAAGAAACAGGTGAACAAAAAGG	CCAGGAATAGGTGAATAAAAAGG	.*..*..*.......*....	4	0.258544	0.152308	MtrunA17Chr4	5180730	5180752	+	intergenic:mRNA:MtrunA17Chr4g0006501-mRNA:MtrunA17Chr4g0006511
36rev	CAAGAAACAGGTGAACAAAAAGG	CATCAAACATGGGAACAAAAAGG	..**.....*.*........	4	0.63923	0.151817	MtrunA17Chr5	16395425	16395447	-	intergenic:mRNA:MtrunA17Chr5g0415611-mRNA:MtrunA17Chr5g0415621
36rev	CAAGAAACAGGTGAACAAAAAGG	CATCAAACATGGGAACAAAAAGG	..**.....*.*........	4	0.63923	0.151817	MtrunA17Chr7	7048409	7048431	-	intergenic:mRNA:MtrunA17Chr7g0221531-mRNA:MtrunA17Chr7g0221541
36rev	CAAGAAACAGGTGAACAAAAAGG	CATCAAACATGGGAACAAAAAGG	..**.....*.*........	4	0.63923	0.151817	MtrunA17Chr3	4139381	4139403	+	intergenic:mRNA:MtrunA17Chr3g0082311-mRNA:MtrunA17Chr3g0082321
36rev	CAAGAAACAGGTGAACAAAAAGG	CATCAAACATGGGAACAAAAAGG	..**.....*.*........	4	0.63923	0.151817	MtrunA17Chr8	9190432	9190454	-	intergenic:mRNA:MtrunA17Chr8g0346161-mRNA:MtrunA17Chr8g0346171
36rev	CAAGAAACAGGTGAACAAAAAGG	CATCAAACATGGGAACAAAAAGG	..**.....*.*........	4	0.63923	0.151817	MtrunA17Chr3	31863501	31863523	+	intergenic:mRNA:MtrunA17Chr3g0108551-mRNA:MtrunA17Chr3g0108561
36rev	CAAGAAACAGGTGAACAAAAAGG	CATCAAACATGGGAACAAAAAGG	..**.....*.*........	4	0.63923	0.151817	MtrunA17Chr3	41415596	41415618	-	intergenic:mRNA:MtrunA17Chr3g0121631-mRNA:MtrunA17Chr3g0121651
36rev	CAAGAAACAGGTGAACAAAAAGG	CATCAAACATGGGAACAAAAAGG	..**.....*.*........	4	0.63923	0.151817	MtrunA17Chr4	56566600	56566622	-	intergenic:mRNA:MtrunA17Chr4g0065461-mRNA:MtrunA17Chr4g0065471
36rev	CAAGAAACAGGTGAACAAAAAGG	TAATAAGCCGGTGAACAAAATGG	*..*..*.*...........	4	0.569608	0.146677	MtrunA17Chr6	2342226	2342248	+	intergenic:ncRNA:MtrunA17Chr6g0451861-mRNA:MtrunA17Chr6g0451881
36rev	CAAGAAACAGGTGAACAAAAAGG	TAATAAGCCGGTGAACAAAATGG	*..*..*.*...........	4	0.569608	0.146677	MtrunA17Chr6	2341995	2342017	+	intergenic:ncRNA:MtrunA17Chr6g0451861-mRNA:MtrunA17Chr6g0451881
36rev	CAAGAAACAGGTGAACAAAAAGG	TAAGAAAAAGATGAACAACATGG	*......*..*.......*.	4	0.292401	0.134483	MtrunA17Chr6	13958030	13958052	+	intergenic:mRNA:MtrunA17Chr6g0464681-mRNA:MtrunA17Chr6g0464691
36rev	CAAGAAACAGGTGAACAAAAAGG	TAAGAAAAAGATGAACAACAAGG	*......*..*.......*.	4	0.292401	0.134483	MtrunA17Chr6	13941605	13941627	-	exon:mRNA:MtrunA17Chr6g0464671
36rev	CAAGAAACAGGTGAACAAAAAGG	CAAGCAAGAGATGAACAGAAAGG	....*..*..*......*..	4	0.163514	0.128571	MtrunA17Chr6	27067268	27067290	-	intergenic:mRNA:MtrunA17Chr6g0473701-mRNA:MtrunA17Chr6g0473721
36rev	CAAGAAACAGGTGAACAAAAAGG	CAAGAAACACCAAAACAAAACGG	.........****.......	4	0.127005	0.126593	MtrunA17Chr2	15007965	15007987	-	intergenic:mRNA:MtrunA17Chr2g0296651-mRNA:MtrunA17Chr2g0296661
36rev	CAAGAAACAGGTGAACAAAAAGG	GTAAAAACATGTGAACAAAAAAG	**.*.....*..........	4	0.263539	0.125889	MtrunA17Chr1	34690860	34690882	-	intergenic:mRNA:MtrunA17Chr1g0184121-mRNA:MtrunA17Chr1g0184131
36rev	CAAGAAACAGGTGAACAAAAAGG	GTAAAAACATGTGAACAAAAAAG	**.*.....*..........	4	0.263539	0.125889	MtrunA17Chr3	20156207	20156229	-	intergenic:mRNA:MtrunA17Chr3g0096201-mRNA:MtrunA17Chr3g0096231
36rev	CAAGAAACAGGTGAACAAAAAGG	GTAAAAACATGTGAACAAAAAAG	**.*.....*..........	4	0.263539	0.125889	MtrunA17Chr4	9037250	9037272	+	intergenic:ncRNA:MtrunA17Chr4g0011521-mRNA:MtrunA17Chr4g0011531
36rev	CAAGAAACAGGTGAACAAAAAGG	CAAGAAATAGGGAAATAAAAAGG	.......*...**..*....	4	0.0447012	0.12426	MtrunA17Chr2	20522073	20522095	-	exon:mRNA:MtrunA17Chr2g0302891
36rev	CAAGAAACAGGTGAACAAAAAGG	AAAAAAAGAGGTGATCAAAATGG	*..*...*......*.....	4	0.402848	0.115714	MtrunA17Chr1	38345090	38345112	-	intergenic:mRNA:MtrunA17Chr1g0188641-mRNA:MtrunA17Chr1g0188651
36rev	CAAGAAACAGGTGAACAAAAAGG	CAAGAAACACATAAATAAAATGG	.........**.*..*....	4	0.0464415	0.113609	MtrunA17Chr4	48424565	48424587	-	intergenic:mRNA:MtrunA17Chr4g0054621-mRNA:MtrunA17Chr4g0054631
36rev	CAAGAAACAGGTGAACAAAAAGG	GAAGAAACAGAAGAAGAAAAAGG	*.........**...*....	4	0.0743633	0.112375	MtrunA17Chr1	7144313	7144335	+	exon:mRNA:MtrunA17Chr1g0155251
36rev	CAAGAAACAGGTGAACAAAAAGG	CAAAAAAGAGGTGAACATGAAGG	...*...*.........**.	4	0.097755	0.108482	MtrunA17Chr3	3161903	3161925	-	exon:mRNA:MtrunA17Chr3g0081121
36rev	CAAGAAACAGGTGAACAAAAAGG	GGAGAAACAAGTGAAGAAAATGG	**.......*.....*....	4	0.250819	0.104883	MtrunA17Chr2	22126659	22126681	-	exon:mRNA:MtrunA17Chr2g0304261
36rev	CAAGAAACAGGTGAACAAAAAGG	CACAAAAAACGTGAACAAAAAGG	..**...*.*..........	4	1.23951	0.100286	MtrunA17Chr8	14241233	14241255	-	intergenic:mRNA:MtrunA17Chr8g0352301-mRNA:MtrunA17Chr8g0352311
36rev	CAAGAAACAGGTGAACAAAAAGG	GAAGAAACAGCAGAATAAAACGG	*.........**...*....	4	0.0743633	0.0963211	MtrunA17Chr1	18279660	18279682	-	intron:mRNA:MtrunA17Chr1g0169651
36rev	CAAGAAACAGGTGAACAAAAAGG	CACTAAAAAAGTGAACAAAACGG	..**...*.*..........	4	1.23951	0.0945455	MtrunA17Chr4	63630665	63630687	+	intron:mRNA:MtrunA17Chr4g0075331
36rev	CAAGAAACAGGTGAACAAAAAGG	CAAGAAAAGGATGAACAACAAGG	.......**.*.......*.	4	0.152827	0.0896552	MtrunA17Chr6	13913856	13913878	+	intergenic:mRNA:MtrunA17Chr6g0464641-mRNA:MtrunA17Chr6g0464651
36rev	CAAGAAACAGGTGAACAAAAAGG	AATGAAACAGGAGAAGAAAAAGG	*.*........*...*....	4	0.132112	0.0868778	MtrunA17Chr4	59365242	59365264	+	exon:mRNA:MtrunA17Chr4g0069441
36rev	CAAGAAACAGGTGAACAAAAAGG	GAAGAAAGAAGTGAAGAAAAAGG	*......*.*.....*....	4	0.250819	0.0842809	MtrunA17Chr2	9761745	9761767	+	exon:mRNA:MtrunA17Chr2g0290481
36rev	CAAGAAACAGGTGAACAAAAAGG	CAAGAAACAAATCCACAAAAGGG	.........**.**......	4	0.0384629	0.0842105	MtrunA17Chr7	7022721	7022743	-	intergenic:mRNA:MtrunA17Chr7g0221501-mRNA:MtrunA17Chr7g0221511
36rev	CAAGAAACAGGTGAACAAAAAGG	GAACAAACACCTGAACAAAAGGG	*..*.....**.........	4	0.731321	0.0828645	MtrunA17Chr1	2392933	2392955	-	intergenic:mRNA:MtrunA17Chr1g0149111-ncRNA:MtrunA17Chr1g0149121
36rev	CAAGAAACAGGTGAACAAAAAGG	GAACAAACACTTGAACAAAAGGG	*..*.....**.........	4	0.731321	0.0743655	MtrunA17Chr8	14694856	14694878	-	intergenic:mRNA:MtrunA17Chr8g0352871-mRNA:MtrunA17Chr8g0352881
36rev	CAAGAAACAGGTGAACAAAAAGG	GGAGAAAAAGGTGAAGAAAATGG	**.....*.......*....	4	0.272333	0.0730435	MtrunA17Chr1	30804754	30804776	+	exon:mRNA:MtrunA17Chr1g0179471
36rev	CAAGAAACAGGTGAACAAAAAGG	GTAGAAGCAGGTGAAGAAAAAGG	**....*........*....	4	0.186004	0.072112	MtrunA17Chr7	23934308	23934330	-	intergenic:mRNA:MtrunA17Chr7g0233441-ncRNA:MtrunA17Chr7g0233461
36rev	CAAGAAACAGGTGAACAAAAAGG	GTAGAAGCAGGTGAAGAAAAAGG	**....*........*....	4	0.186004	0.072112	MtrunA17Chr2	44244078	44244100	-	intergenic:mRNA:MtrunA17Chr2g0323851-mRNA:MtrunA17Chr2g0323861
36rev	CAAGAAACAGGTGAACAAAAAGG	GAAGAAAGAGGTGATCAATATGG	*......*......*...*.	4	0.141195	0.0632107	MtrunA17Chr4	23996252	23996274	+	intergenic:mRNA:MtrunA17Chr4g0023391-ncRNA:MtrunA17Chr4g0023401
36rev	CAAGAAACAGGTGAACAAAAAGG	CAAGGAGAAGGTGAACACAATGG	....*.**.........*..	4	0.201226	0.0629244	MtrunA17Chr2	17203331	17203353	+	intergenic:mRNA:MtrunA17Chr2g0299191-mRNA:MtrunA17Chr2g0299201
36rev	CAAGAAACAGGTGAACAAAAAGG	CAAGAAACAAGTCTCCAAAAAGG	.........*..***.....	4	0.0185731	0.0571611	MtrunA17Chr2	39259797	39259819	+	intergenic:mRNA:MtrunA17Chr2g0317341-mRNA:MtrunA17Chr2g0317351
36rev	CAAGAAACAGGTGAACAAAAAGG	CAAGCACCAGCTGAACAAATTGG	....*.*...*........*	4	0.250278	0.05625	MtrunA17Chr5	14594862	14594884	-	intron:mRNA:MtrunA17Chr5g0413371
36rev	CAAGAAACAGGTGAACAAAAAGG	CAAAAAACAAGTGAACTTAAAGG	...*.....*......**..	4	0.104468	0.056	MtrunA17Chr5	38696221	38696243	-	intergenic:mRNA:MtrunA17Chr5g0439981-mRNA:MtrunA17Chr5g0439991
36rev	CAAGAAACAGGTGAACAAAAAGG	AAGGAAATACGTGAACAAAAGAG	*.*....*.*..........	4	0.25985	0.0554527	MtrunA17Chr1	10194765	10194787	-	exon:mRNA:MtrunA17Chr1g0159511
36rev	CAAGAAACAGGTGAACAAAAAGG	TAAGAAACTGGTGAAGAAATTGG	*.......*......*...*	4	0.0732961	0.0553846	MtrunA17Chr1	47920342	47920364	-	exon:mRNA:MtrunA17Chr1g0201601
36rev	CAAGAAACAGGTGAACAAAAAGG	GAAGAAAATGGTGAAGAAAAGGG	*......**......*....	4	0.166396	0.0547826	MtrunA17Chr5	10444158	10444180	+	exon:mRNA:MtrunA17Chr5g0408181
36rev	CAAGAAACAGGTGAACAAAAAGG	AAATAAATAGGTGAAGAAAATGG	*..*...*.......*....	4	0.272333	0.048951	MtrunA17Chr3	15977167	15977189	-	intergenic:mRNA:MtrunA17Chr3g0093761-mRNA:MtrunA17Chr3g0093771
36rev	CAAGAAACAGGTGAACAAAAAGG	CAAGCAGAAGGTGAACACAATGG	....*.**.........*..	4	0.201226	0.0436975	MtrunA17Chr2	17208135	17208157	+	exon:ncRNA:MtrunA17Chr2g0299211
36rev	CAAGAAACAGGTGAACAAAAAGG	CAAGAAAGACTTCAACAAAATGG	.......*.**.*.......	4	0.25814	0.0416426	MtrunA17Chr4	45480744	45480766	-	exon:mRNA:MtrunA17Chr4g0050551
36rev	CAAGAAACAGGTGAACAAAAAGG	CAAGAAAGACTTCAACAAAATGG	.......*.**.*.......	4	0.25814	0.0416426	MtrunA17Chr6	4215027	4215049	+	intergenic:mRNA:MtrunA17Chr6g0453961-mRNA:MtrunA17Chr6g0453971
36rev	CAAGAAACAGGTGAACAAAAAGG	CTTGAAACACGTGAACACAAAGG	.**......*.......*..	4	0.281816	0.0391138	MtrunA17Chr1	49052956	49052978	+	intron:mRNA:MtrunA17Chr1g0203131
36rev	CAAGAAACAGGTGAACAAAAAGG	GAAGAAACAGGTGTACTAATAGG	*............*..*..*	4	0.0400091	0.0389565	MtrunA17Chr2	48528036	48528058	-	exon:mRNA:MtrunA17Chr2g0329541
36rev	CAAGAAACAGGTGAACAAAAAGG	CAAGAAAATGGTGAAGAAATTGG	.......**......*...*	4	0.0658737	0.036	MtrunA17Chr8	32983871	32983893	-	exon:mRNA:MtrunA17Chr8g0369791
36rev	CAAGAAACAGGTGAACAAAAAGG	CAATAAATATGTGAACTAAAAGG	...*...*.*......*...	4	0.533	0.0344697	MtrunA17Chr6	33218589	33218611	-	intergenic:mRNA:MtrunA17Chr6g0478581-mRNA:MtrunA17Chr6g0478591
36rev	CAAGAAACAGGTGAACAAAAAGG	CATGAAACATGTGCTCAAAAGGG	..*......*...**.....	4	0.0545085	0.0245798	MtrunA17Chr2	22743381	22743403	-	exon:mRNA:MtrunA17Chr2g0304481
36rev	CAAGAAACAGGTGAACAAAAAGG	CATGAAACATGTGCTCAAAAGGG	..*......*...**.....	4	0.0545085	0.0245798	MtrunA17Chr2	22179704	22179726	+	exon:mRNA:MtrunA17Chr2g0304281
36rev	CAAGAAACAGGTGAACAAAAAGG	CAATAAACACCTGAACAAGAGGG	...*.....**.......*.	4	0.254939	0.0233766	MtrunA17Chr7	2760461	2760483	-	intergenic:mRNA:MtrunA17Chr7g0217251-mRNA:MtrunA17Chr7g0217261
36rev	CAAGAAACAGGTGAACAAAAAGG	AAAGAAACCGGTGAAGAAACCGG	*.......*......*...*	4	0.0732961	0.01998	MtrunA17Chr7	6413233	6413255	+	exon:mRNA:MtrunA17Chr7g0220931
36rev	CAAGAAACAGGTGAACAAAAAGG	CAAGAAAAAGATGAAGACAATGG	.......*..*....*.*..	4	0.0267691	0.0190476	MtrunA17Chr5	21158770	21158792	-	intergenic:mRNA:MtrunA17Chr5g0420701-mRNA:MtrunA17Chr5g0420711
36rev	CAAGAAACAGGTGAACAAAAAGG	TAAGAAACAGGTCACGAAAATGG	*...........*.**....	4	0.0282453	0.0176665	MtrunA17Chr1	10775319	10775341	-	intergenic:mRNA:MtrunA17Chr1g0160241-mRNA:MtrunA17Chr1g0160251
36rev	CAAGAAACAGGTGAACAAAAAGG	CAAGAAACATGAGAAGTAAATGG	.........*.*...**...	4	0.040957	0.0133333	MtrunA17Chr7	48013698	48013720	+	intron:mRNA:MtrunA17Chr7g0264491
36rev	CAAGAAACAGGTGAACAAAAAGG	CAAAAAACAGTTGATCGAAAGGG	...*......*...*.*...	4	0.0860786	0.0122172	MtrunA17Chr5	843883	843905	-	intergenic:mRNA:MtrunA17Chr5g0394411-mRNA:MtrunA17Chr5g0394421
48rev	CGAAGATTACAACAAGAAACAGG	CGATGATGACAACAAGAAACCAG	...*...*............	2	1.20253	0.120988	MtrunA17Chr7	26361287	26361309	-	exon:mRNA:MtrunA17Chr7g0236051
48rev	CGAAGATTACAACAAGAAACAGG	CGAAGATGAAGACAAGAAACAGA	.......*.**.........	3	0.237166	0.0286883	MtrunA17Chr7	53068867	53068889	+	intergenic:mRNA:MtrunA17Chr7g0271701-mRNA:MtrunA17Chr7g0271711
48rev	CGAAGATTACAACAAGAAACAGG	TCAAGATTAGAACAAGAAACAGA	**.......*..........	3	0.492236	0.0186966	MtrunA17Chr1	48443190	48443212	+	intergenic:mRNA:MtrunA17Chr1g0202191-mRNA:MtrunA17Chr1g0202201
48rev	CGAAGATTACAACAAGAAACAGG	CGAAGATTACATCAACATACAGG	...........*...*.*..	3	0.0421874	0	MtrunA17Chr7	45442190	45442212	+	exon:mRNA:MtrunA17Chr7g0260731
48rev	CGAAGATTACAACAAGAAACAGG	TGAAGAACACAACAAAAAACAGG	*.....**.......*....	4	0.186004	0.875	MtrunA17Chr3	15978200	15978222	+	exon:mRNA:MtrunA17Chr3g0093771
48rev	CGAAGATTACAACAAGAAACAGG	TGAAGATAATGACAAGAAACAGG	*......*.**.........	4	0.731321	0.489412	MtrunA17Chr1	39708258	39708280	+	intron:mRNA:MtrunA17Chr1g0190471
48rev	CGAAGATTACAACAAGAAACAGG	GTAAGATTATAACAAGAAAAAGG	**.......*.........*	4	0.642349	0.273425	MtrunA17Chr1	50381955	50381977	-	intron:mRNA:MtrunA17Chr1g0205061
48rev	CGAAGATTACAACAAGAAACAGG	ACAAGCCTACAACAAGAAACTGG	**...**.............	4	0.564015	0.216346	MtrunA17Chr8	33581044	33581066	-	exon:mRNA:MtrunA17Chr8g0370431
48rev	CGAAGATTACAACAAGAAACAGG	AAAAGGTTACAACAAGAAATAGG	**...*.............*	4	0.421956	0.181319	MtrunA17Chr8	25479967	25479989	-	exon:mRNA:MtrunA17Chr8g0361201
48rev	CGAAGATTACAACAAGAAACAGG	TGAAGATTATGACAAGACACAGG	*........**......*..	4	0.158628	0.116527	MtrunA17Chr5	7665919	7665941	-	exon:mRNA:MtrunA17Chr5g0403951
48rev	CGAAGATTACAACAAGAAACAGG	TGAAGAGTATAACAAGCAACCGG	*.....*..*......*...	4	0.383454	0.0977	MtrunA17Chr3	38357416	38357438	-	intron:mRNA:MtrunA17Chr3g0117411
48rev	CGAAGATTACAACAAGAAACAGG	CCTAAATTAAAACAAGAAACCAG	.**.*....*..........	4	0.247902	0.0951634	MtrunA17Chr4	31360778	31360800	+	intergenic:mRNA:MtrunA17Chr4g0030651-mRNA:MtrunA17Chr4g0030661
48rev	CGAAGATTACAACAAGAAACAGG	CGACGTTTAAAAAAAGAAACAGG	...*.*...*..*.......	4	0.308519	0.0840336	MtrunA17Chr5	3835300	3835322	+	intergenic:mRNA:MtrunA17Chr5g0399221-mRNA:MtrunA17Chr5g0399231
48rev	CGAAGATTACAACAAGAAACAGG	CTAAGATTTCAAAAAGAAAATGG	.*......*...*......*	4	0.164916	0.0734266	MtrunA17Chr4	40913302	40913324	-	intron:mRNA:MtrunA17Chr4g0043931
48rev	CGAAGATTACAACAAGAAACAGG	GGAGGATTACATAAAGAAACAGG	*..*.......**.......	4	0.286209	0.0731605	MtrunA17Chr1	36192927	36192949	+	exon:mRNA:MtrunA17Chr1g0185871
48rev	CGAAGATTACAACAAGAAACAGG	CGCAGAATAGAAAAAGAAACTGG	..*...*..*..*.......	4	0.343419	0.0560897	MtrunA17Chr1	52793155	52793177	+	exon:mRNA:MtrunA17Chr1g0208631
48rev	CGAAGATTACAACAAGAAACAGG	CGAAAATTACAGCAAGGAAAAGG	....*......*....*..*	4	0.125065	0.0552288	MtrunA17Chr7	40523795	40523817	-	intergenic:mRNA:MtrunA17Chr7g0254181-mRNA:MtrunA17Chr7g0254191
48rev	CGAAGATTACAACAAGAAACAGG	CGTCGACTACAACAAGAAATAGG	..**..*............*	4	0.444637	0.0513841	MtrunA17Chr7	22145638	22145660	+	exon:mRNA:MtrunA17Chr7g0232231
48rev	CGAAGATTACAACAAGAAACAGG	CGCAGAATTCAACAAGAACCTGG	..*...*.*.........*.	4	0.205221	0.0465517	MtrunA17Chr1	31649795	31649817	+	exon:mRNA:MtrunA17Chr1g0180511
48rev	CGAAGATTACAACAAGAAACAGG	GCAAGATAAAAACAAGAAACTGA	**.....*.*..........	4	0.263539	0.0304348	MtrunA17Chr3	44697387	44697409	+	intergenic:mRNA:MtrunA17Chr3g0126341-mRNA:MtrunA17Chr3g0126361
48rev	CGAAGATTACAACAAGAAACAGG	CGAAGAATTCAACAAGCAATTGG	......*.*.......*..*	4	0.100708	0.0277941	MtrunA17Chr8	23115060	23115082	-	exon:mRNA:MtrunA17Chr8g0359541
48rev	CGAAGATTACAACAAGAAACAGG	CGAAGATGAAAAGAAGAAATTGG	.......*.*..*......*	4	0.223415	0.026	MtrunA17Chr8	6227566	6227588	-	exon:mRNA:MtrunA17Chr8g0342791
48rev	CGAAGATTACAACAAGAAACAGG	AGTGGATTACAACAAGAAAGGGG	*.**...............*	4	0.687683	0.0259516	MtrunA17Chr8	9017164	9017186	+	intergenic:mRNA:MtrunA17Chr8g0346001-mRNA:MtrunA17Chr8g0346011
48rev	CGAAGATTACAACAAGAAACAGG	AGAAGATTAAAAGCAGAAACCGG	*........*..**......	4	0.0798295	0.0253247	MtrunA17Chr4	62211936	62211958	+	intergenic:mRNA:MtrunA17Chr4g0073241-mRNA:MtrunA17Chr4g0073251
48rev	CGAAGATTACAACAAGAAACAGG	CAAAGCATACAACAAGAAAGAGG	.*...**............*	4	0.288196	0.0197964	MtrunA17Chr7	39315178	39315200	+	exon:mRNA:MtrunA17Chr7g0252361
48rev	CGAAGATTACAACAAGAAACAGG	CGAAGATTCCATGAAGAAGCTGG	........*..**.....*.	4	0.0524304	0.00974026	MtrunA17Chr3	56346320	56346342	-	exon:mRNA:MtrunA17Chr3g0142361
48rev	CGAAGATTACAACAAGAAACAGG	GGAATATTACAAGCAGAAACAGG	*...*.......**......	4	0.086677	0.00800395	MtrunA17Chr2	4293197	4293219	+	exon:mRNA:MtrunA17Chr2g0282961
48rev	CGAAGATTACAACAAGAAACAGG	CTAAAATTACAACAATAAATAGG	.*..*..........*...*	4	0.119961	0	MtrunA17Chr1	53081394	53081416	+	intergenic:mRNA:MtrunA17Chr1g0208991-mRNA:MtrunA17Chr1g0209001
48rev	CGAAGATTACAACAAGAAACAGG	CGAAGATTTCAAAAACATACGGG	........*...*..*.*..	4	0.0114049	0	MtrunA17Chr2	34509347	34509369	-	intergenic:mRNA:MtrunA17Chr2g0311481-mRNA:MtrunA17Chr2g0311491
78forw	GTTGTAATCTTCGAAGATATAGG	GATATAATATTCGAAGATATTGG	.*.*....*...........	3	1.55408	0.652747	MtrunA17Chr6	37547685	37547707	+	intergenic:mRNA:MtrunA17Chr6g0482991-mRNA:MtrunA17Chr6g0483001
78forw	GTTGTAATCTTCGAAGATATAGG	GTAGTAATCTACGAAGATAACGG	..*.......*........*	3	0.764674	0.301339	MtrunA17Chr2	4508059	4508081	-	exon:mRNA:MtrunA17Chr2g0283231
78forw	GTTGTAATCTTCGAAGATATAGG	CTTGTAAACATCGAAGATATGGA	*......*.*..........	3	0.492236	0.0340136	MtrunA17Chr4	22548103	22548125	-	intergenic:mRNA:MtrunA17Chr4g0022691-mRNA:MtrunA17Chr4g0022701
78forw	GTTGTAATCTTCGAAGATATAGG	CATGTAATCTTCAAAAATATTGG	**..........*..*....	4	0.105393	0.557904	MtrunA17Chr2	28772135	28772157	-	intergenic:mRNA:MtrunA17Chr2g0306681-mRNA:MtrunA17Chr2g0306691
78forw	GTTGTAATCTTCGAAGATATAGG	TTTGTCATATTCGAAAATATAGG	*....*..*......*....	4	0.100669	0.38961	MtrunA17Chr4	58181220	58181242	-	intergenic:mRNA:MtrunA17Chr4g0067901-mRNA:MtrunA17Chr4g0067911
78forw	GTTGTAATCTTCGAAGATATAGG	TTTGTAAATTTTGAAGATATTGG	*......**..*........	4	0.430092	0.376923	MtrunA17Chr4	19949921	19949943	-	intergenic:mRNA:MtrunA17Chr4g0021591-mRNA:MtrunA17Chr4g0021601
78forw	GTTGTAATCTTCGAAGATATAGG	TTTGTAAATTTTGAAGATATTGG	*......**..*........	4	0.430092	0.376923	MtrunA17Chr3	21788997	21789019	+	intergenic:mRNA:MtrunA17Chr3g0097181-mRNA:MtrunA17Chr3g0097191
78forw	GTTGTAATCTTCGAAGATATAGG	TTTGTAAATTTTGAAGATATTGG	*......**..*........	4	0.430092	0.376923	MtrunA17Chr4	20646438	20646460	-	intergenic:mRNA:MtrunA17Chr4g0021841-mRNA:MtrunA17Chr4g0021861
78forw	GTTGTAATCTTCGAAGATATAGG	TTTGTAAATTTTGAAGATATTGG	*......**..*........	4	0.430092	0.376923	MtrunA17Chr4	19956545	19956567	-	intergenic:mRNA:MtrunA17Chr4g0021591-mRNA:MtrunA17Chr4g0021601
78forw	GTTGTAATCTTCGAAGATATAGG	TTTGTAAATTTTGAAGATATTGG	*......**..*........	4	0.430092	0.376923	MtrunA17Chr4	20639795	20639817	-	intergenic:mRNA:MtrunA17Chr4g0021841-mRNA:MtrunA17Chr4g0021861
78forw	GTTGTAATCTTCGAAGATATAGG	TTTGTAAATTTTGAAGATATTGG	*......**..*........	4	0.430092	0.376923	MtrunA17Chr8	18360179	18360201	-	intergenic:mRNA:MtrunA17Chr8g0356791-mRNA:MtrunA17Chr8g0356821
78forw	GTTGTAATCTTCGAAGATATAGG	TTTGTAAATTTTGAAGATATTGG	*......**..*........	4	0.430092	0.376923	MtrunA17Chr3	21827616	21827638	+	intergenic:mRNA:MtrunA17Chr3g0097181-mRNA:MtrunA17Chr3g0097191
78forw	GTTGTAATCTTCGAAGATATAGG	TTTGTAAATTTTGAAGATATTGG	*......**..*........	4	0.430092	0.376923	MtrunA17Chr8	18353556	18353578	-	intergenic:mRNA:MtrunA17Chr8g0356791-mRNA:MtrunA17Chr8g0356821
78forw	GTTGTAATCTTCGAAGATATAGG	TTTGTAAATTTTGAAGATATTGG	*......**..*........	4	0.430092	0.376923	MtrunA17Chr6	36468074	36468096	-	intergenic:mRNA:MtrunA17Chr6g0481601-mRNA:MtrunA17Chr6g0481621
78forw	GTTGTAATCTTCGAAGATATAGG	TTTGTAAATTTTGAAGATATTGG	*......**..*........	4	0.430092	0.376923	MtrunA17Chr6	9602538	9602560	+	intergenic:mRNA:MtrunA17Chr6g0460371-mRNA:MtrunA17Chr6g0460381
78forw	GTTGTAATCTTCGAAGATATAGG	TTTGTAAATTTTGAAGATATTGG	*......**..*........	4	0.430092	0.376923	MtrunA17Chr5	26604290	26604312	+	intergenic:mRNA:MtrunA17Chr5g0424581-mRNA:MtrunA17Chr5g0424621
78forw	GTTGTAATCTTCGAAGATATAGG	GTTGAAATAATCAAAGATATTGG	....*...**..*.......	4	0.297253	0.339089	MtrunA17Chr6	41362058	41362080	-	intergenic:mRNA:MtrunA17Chr6g0486951-mRNA:MtrunA17Chr6g0486961
78forw	GTTGTAATCTTCGAAGATATAGG	GTAGAAATATTCAAAGATATTGG	..*.*...*...*.......	4	0.333568	0.282575	MtrunA17Chr1	29874085	29874107	-	intron:mRNA:MtrunA17Chr1g0178301
78forw	GTTGTAATCTTCGAAGATATAGG	GTTATGTTCTTCGAAAATATGGG	...*.**........*....	4	0.106834	0.28125	MtrunA17Chr6	34320	34342	-	exon:mRNA:MtrunA17Chr6g0448821
78forw	GTTGTAATCTTCGAAGATATAGG	GTTGTTAGCTTCAAAGATTTCGG	.....*.*....*.....*.	4	0.110862	0.260355	MtrunA17Chr1	36657446	36657468	+	exon:mRNA:MtrunA17Chr1g0186391
78forw	GTTGTAATCTTCGAAGATATAGG	CTTGTAATTTTAGAAGATTTCGG	*.......*..*......*.	4	0.158377	0.240385	MtrunA17Chr6	31355820	31355842	+	intergenic:mRNA:MtrunA17Chr6g0476511-mRNA:MtrunA17Chr6g0476521
78forw	GTTGTAATCTTCGAAGATATAGG	GTTGTAAGTTTTCAAGATATTGG	.......**..**.......	4	0.151813	0.145479	MtrunA17Chr7	10952707	10952729	+	intergenic:mRNA:MtrunA17Chr7g0225831-mRNA:MtrunA17Chr7g0225841
78forw	GTTGTAATCTTCGAAGATATAGG	GTTGTAATTTTAAATGATATTGG	........*..**.*.....	4	0.0425566	0.115385	MtrunA17Chr1	3884550	3884572	-	intron:mRNA:MtrunA17Chr1g0150921
78forw	GTTGTAATCTTCGAAGATATAGG	GGTGTTATCTTGGAAGAGATGGG	.*...*.....*.....*..	4	0.0923738	0.0888889	MtrunA17Chr6	19535309	19535331	-	intergenic:mRNA:MtrunA17Chr6g0469741-mRNA:MtrunA17Chr6g0469751
78forw	GTTGTAATCTTCGAAGATATAGG	GCTTTACTCTTTGAAGATATTGG	.*.*..*....*........	4	0.480774	0.0734266	MtrunA17Chr4	17853441	17853463	-	exon:mRNA:MtrunA17Chr4g0021061
78forw	GTTGTAATCTTCGAAGATATAGG	TTTATAACCATCGAAGATATTGA	*..*...*.*..........	4	0.263539	0.0535714	MtrunA17Chr7	35744308	35744330	+	intergenic:mRNA:MtrunA17Chr7g0247261-mRNA:MtrunA17Chr7g0247271
78forw	GTTGTAATCTTCGAAGATATAGG	GATGTAATCTTCCAAGTAATAGG	.*..........*...**..	4	0.0462381	0.0316689	MtrunA17Chr4	44468862	44468884	-	exon:mRNA:MtrunA17Chr4g0048951
78forw	GTTGTAATCTTCGAAGATATAGG	GTAGTAATCTTCCAACATCTTGG	..*.........*..*..*.	4	0.032734	0	MtrunA17Chr7	11067805	11067827	-	exon:mRNA:MtrunA17Chr7g0225951/mRNA:MtrunA17Chr7g0225961
78forw	GTTGTAATCTTCGAAGATATAGG	GTTGTGATCTCCTAATATATAGG	.....*....*.*..*....	4	0.0319774	0	MtrunA17Chr4	27312676	27312698	+	intergenic:mRNA:MtrunA17Chr4g0026371-mRNA:MtrunA17Chr4g0026391

## Sheet: NCRnew35_offtargets
Supplementary Data 2. The target site predictions performed by the CRISPOR online tool for the regions of gene NCR-new35. The used guide RNAs, along with their predicted off-target sites, are highlighted in green.
# Name
# Sequence	ATGCAAAGGAAGAAAAATATGGCTCACATTCTCATGTTTGTTTATGCTTTGATTATCTTTCTTTCTCCGTTTTTGATTGGAAGGAAAGGAGGACCACCAGGAGGAAGAAGTATGTCATTTTTCACACCATTTTATAATCTATCTTATACACAGTATTTTATCACCTCTTAATAACATTTATTTTTCTTATTTGAAATGCAGCTTACATTCCTTGCATTTCTGATGATGATTGCATTGTGGCACAACCTCCTTATGTTTTGCTATGCGTTAATAACTTTTGCACATACTTTAGGGACGATGATTTACCTCAAAGATAG
# Genome	faMedTrunA17r5
# PAM	NGG
# Position	MtrunA17Chr4:16267846-16268163:-
# Version	CRISPOR 4.99, 2022-08-09T16:36:22CEST
# Results	http://crispor.org/crispor.py?batchId=m7EeLnQab4wwPwNa1p4g
guideId	guideSeq	offtargetSeq	mismatchPos	mismatchCount	mitOfftargetScore	cfdOfftargetScore	chrom	start	end	strand	locusDesc
102forw	AGGAAAGGAGGACCACCAGGAGG	TAGAAAGAAGTACCACCAGGAGG	**.....*..*.........	4	0.794051	0.325444	MtrunA17Chr4	55448740	55448762	-	exon:mRNA:MtrunA17Chr4g0064031
102forw	AGGAAAGGAGGACCACCAGGAGG	GGGAGGGGAGGACCACCAGCGGG	*...**.............*	4	0.421956	0.220408	MtrunA17Chr7	28933420	28933442	+	intergenic:mRNA:MtrunA17Chr7g0238801-ncRNA:MtrunA17Chr7g0238811
102forw	AGGAAAGGAGGACCACCAGGAGG	GGGAAAGGAATACCACCAGCAGG	*........**........*	4	0.356504	0.153846	MtrunA17Chr4	31953321	31953343	-	intron:mRNA:MtrunA17Chr4g0031531
102forw	AGGAAAGGAGGACCACCAGGAGG	AGGAAAGGAAGAACACCACTAGG	.........*..*.....**	4	0.0669843	0.112644	MtrunA17Chr7	5609247	5609269	-	exon:mRNA:MtrunA17Chr7g0220261
102forw	AGGAAAGGAGGACCACCAGGAGG	CGGAAAGGAGGTTCACTAGGGGG	*..........**...*...	4	0.116067	0.0933333	MtrunA17Chr5	25286085	25286107	-	intergenic:mRNA:MtrunA17Chr5g0423481-mRNA:MtrunA17Chr5g0423491
102forw	AGGAAAGGAGGACCACCAGGAGG	CGGAAAGGAAGACAATCAGGAGG	*........*...*.*....	4	0.037372	0.0861538	MtrunA17Chr7	50019451	50019473	+	exon:mRNA:MtrunA17Chr7g0267191
102forw	AGGAAAGGAGGACCACCAGGAGG	CGGAAAGGAAGACAATCAGGAGG	*........*...*.*....	4	0.037372	0.0861538	MtrunA17Chr4	61585728	61585750	+	intergenic:mRNA:MtrunA17Chr4g0072531-mRNA:MtrunA17Chr4g0072541/mRNA:MtrunA17Chr4g0072551
102forw	AGGAAAGGAGGACCACCAGGAGG	AGGAAAGGAGGTCCACAATTTGG	...........*....*.**	4	0.0339615	0.0725926	MtrunA17Chr1	34007379	34007401	+	exon:mRNA:MtrunA17Chr1g0183201
102forw	AGGAAAGGAGGACCACCAGGAGG	GGGAAAGGAGGACCCTCAGTGGG	*.............**...*	4	0.0321495	0.0587413	MtrunA17Chr7	53734434	53734456	-	exon:mRNA:MtrunA17Chr7g0272761
102forw	AGGAAAGGAGGACCACCAGGAGG	AGGAGAGGAGGACATGCAGGAGG	....*........***....	4	0.00982664	0.00775385	MtrunA17Chr3	53800615	53800637	+	intergenic:mRNA:MtrunA17Chr3g0138981-mRNA:MtrunA17Chr3g0138991/mRNA:MtrunA17Chr3g0139001
102forw	AGGAAAGGAGGACCACCAGGAGG	CGGAAAGGAGGACGAGGAGGTGG	*............*.**...	4	0.0156224	0	MtrunA17Chr5	44475515	44475537	+	intergenic:mRNA:MtrunA17Chr5g0448461-mRNA:MtrunA17Chr5g0448471
127rev	GTATAAGATAGATTATAAAATGG	TTATAAGATTTATTATAAAAAGG	*........**.........	3	1.43881	0.339367	MtrunA17Chr3	11373764	11373786	+	intergenic:mRNA:MtrunA17Chr3g0090061-mRNA:MtrunA17Chr3g0090071
127rev	GTATAAGATAGATTATAAAATGG	ATATAAAATAAATTATAAAATAG	*.....*...*.........	3	0.2134	0.233333	MtrunA17Chr4	28941677	28941699	+	intergenic:mRNA:MtrunA17Chr4g0027811-mRNA:MtrunA17Chr4g0027821
127rev	GTATAAGATAGATTATAAAATGG	GTATAATTTAGATAATAAAAAGG	......**.....*......	3	0.258845	0.151603	MtrunA17Chr7	7583458	7583480	+	intergenic:mRNA:MtrunA17Chr7g0222361-mRNA:MtrunA17Chr7g0222371
127rev	GTATAAGATAGATTATAAAATGG	GTAGAAAAAAGATTATAAAAAAG	...*..*.*...........	3	0.202527	0.150463	MtrunA17Chr7	41635892	41635914	-	intron:mRNA:MtrunA17Chr7g0255691
127rev	GTATAAGATAGATTATAAAATGG	GTATAACTTCGATTATAAAAAGG	......**.*..........	3	1.45932	0.0982143	MtrunA17Chr8	45888138	45888160	+	intergenic:mRNA:MtrunA17Chr8g0387801-mRNA:MtrunA17Chr8g0387811
127rev	GTATAAGATAGATTATAAAATGG	GTACAAGATATTTTATAAAAGGG	...*......**........	3	0.729696	0.0829563	MtrunA17Chr7	44589335	44589357	+	intron:mRNA:MtrunA17Chr7g0259621
127rev	GTATAAGATAGATTATAAAATGG	TTATGAAATAGATTATAAAATGA	*...*.*.............	3	0.347443	0.05	MtrunA17Chr8	40204649	40204671	-	intron:mRNA:MtrunA17Chr8g0379571
127rev	GTATAAGATAGATTATAAAATGG	GTATAAGTTATATTTTAAAAAGG	.......*..*...*.....	3	0.378321	0.032967	MtrunA17Chr6	37221495	37221517	+	intron:mRNA:MtrunA17Chr6g0482571
127rev	GTATAAGATAGATTATAAAATGG	GAAAAAGATAAATTATAAAATGA	.*.*......*.........	3	0.296624	0.0279813	MtrunA17Chr3	28940091	28940113	+	intergenic:mRNA:MtrunA17Chr3g0104881-mRNA:MtrunA17Chr3g0104891
127rev	GTATAAGATAGATTATAAAATGG	CTATAGTATAGATTATAAAATGA	*....**.............	3	0.210203	0.0202462	MtrunA17Chr8	48040980	48041002	-	intron:mRNA:MtrunA17Chr8g0391071
127rev	GTATAAGATAGATTATAAAATGG	GTAACAGATAGACTATAAAATGA	...**.......*.......	3	0.206835	0.0130535	MtrunA17Chr8	17486808	17486830	+	intergenic:mRNA:MtrunA17Chr8g0355881-mRNA:MtrunA17Chr8g0355891
127rev	GTATAAGATAGATTATAAAATGG	GTAACAGATAGACTATAAAATGA	...**.......*.......	3	0.206835	0.0130535	MtrunA17Chr3	21213069	21213091	-	intergenic:mRNA:MtrunA17Chr3g0096831-mRNA:MtrunA17Chr3g0096851
127rev	GTATAAGATAGATTATAAAATGG	GAAAAAGATATATTATAAAAAGA	.*.*......*.........	3	0.296624	0.010762	MtrunA17Chr7	37015797	37015819	-	intergenic:mRNA:MtrunA17Chr7g0249121-mRNA:MtrunA17Chr7g0249131
127rev	GTATAAGATAGATTATAAAATGG	GTCTCAGATAGATTATCAAAAGA	..*.*...........*...	3	0.239224	0.00262605	MtrunA17Chr4	43124832	43124854	+	intergenic:mRNA:MtrunA17Chr4g0046991-mRNA:MtrunA17Chr4g0047001
127rev	GTATAAGATAGATTATAAAATGG	GTATATGAAAAATTAAAAAAAGG	.....*..*.*....*....	4	0.0504863	0.602968	MtrunA17Chr8	15612372	15612394	-	intergenic:mRNA:MtrunA17Chr8g0353951-mRNA:MtrunA17Chr8g0353961
127rev	GTATAAGATAGATTATAAAATGG	TAACAAAATAGATTATAAAATGG	**.*..*.............	4	0.932256	0.547511	MtrunA17Chr3	4654835	4654857	+	intergenic:mRNA:MtrunA17Chr3g0082881-mRNA:MtrunA17Chr3g0082891
127rev	GTATAAGATAGATTATAAAATGG	ATATGAGATTGATTAAAAAATGG	*...*....*.....*....	4	0.250819	0.519786	MtrunA17Chr8	7135299	7135321	+	intergenic:mRNA:MtrunA17Chr8g0343811-mRNA:MtrunA17Chr8g0343821
127rev	GTATAAGATAGATTATAAAATGG	GGACAAGAAAAATTATAAAAGGG	.*.*....*.*.........	4	0.485165	0.504706	MtrunA17Chr8	13430701	13430723	-	intron:mRNA:MtrunA17Chr8g0351251
127rev	GTATAAGATAGATTATAAAATGG	ATATAAAAAAGATTATAAATAGG	*.....*.*..........*	4	0.291054	0.501429	MtrunA17Chr7	15933753	15933775	-	intergenic:mRNA:MtrunA17Chr7g0229111-mRNA:MtrunA17Chr7g0229131
127rev	GTATAAGATAGATTATAAAATGG	ATATAAGATAAACAATAAAAAGG	*.........*.**......	4	0.0481057	0.43985	MtrunA17Chr4	53579604	53579626	-	intron:mRNA:MtrunA17Chr4g0061481
127rev	GTATAAGATAGATTATAAAATGG	GTATAAAATAAAAAATAAAAAGG	......*...*.**......	4	0.0298349	0.428571	MtrunA17Chr5	40602388	40602410	+	intergenic:mRNA:MtrunA17Chr5g0442441-mRNA:MtrunA17Chr5g0442451
127rev	GTATAAGATAGATTATAAAATGG	GTATAAAAATTATTATAAAATGG	......*.***.........	4	0.27836	0.315126	MtrunA17Chr3	1718102	1718124	+	intergenic:mRNA:MtrunA17Chr3g0079381/mRNA:MtrunA17Chr3g0079391-mRNA:MtrunA17Chr3g0079401/mRNA:MtrunA17Chr3g0079391
127rev	GTATAAGATAGATTATAAAATGG	ATATAAAATATATTAAAAAATGG	*.....*...*....*....	4	0.103232	0.314685	MtrunA17Chr0c29	11448	11470	-	intergenic:mRNA:MtrunA17Chr0c29g0494001-mRNA:MtrunA17Chr0c29g0494011
127rev	GTATAAGATAGATTATAAAATGG	ATATAAAATATATTAAAAAATGG	*.....*...*....*....	4	0.103232	0.314685	MtrunA17Chr7	37773999	37774021	-	intergenic:mRNA:MtrunA17Chr7g0250261-mRNA:MtrunA17Chr7g0250271
127rev	GTATAAGATAGATTATAAAATGG	ATATAAGATAGATAAAAAATTGG	*............*.*...*	4	0.0178742	0.303896	MtrunA17Chr6	37691290	37691312	-	intergenic:mRNA:MtrunA17Chr6g0483141-mRNA:MtrunA17Chr6g0483151
127rev	GTATAAGATAGATTATAAAATGG	GTGTGAGATAAATTGTAAAATGG	..*.*.....*...*.....	4	0.220451	0.286	MtrunA17Chr7	44847732	44847754	-	intergenic:mRNA:MtrunA17Chr7g0259911-mRNA:MtrunA17Chr7g0259921
127rev	GTATAAGATAGATTATAAAATGG	TTATATAATATATTATAAAAGGG	*....**...*.........	4	0.328114	0.274725	MtrunA17Chr2	4714678	4714700	-	intergenic:mRNA:MtrunA17Chr2g0283581-mRNA:MtrunA17Chr2g0283591
127rev	GTATAAGATAGATTATAAAATGG	GAATAAGATTGATTACAATAAGG	.*.......*.....*..*.	4	0.079008	0.268013	MtrunA17Chr2	34365273	34365295	+	intergenic:mRNA:MtrunA17Chr2g0311361-mRNA:MtrunA17Chr2g0311371
127rev	GTATAAGATAGATTATAAAATGG	GAATAAGATTAATTAGAAAATGG	.*.......**....*....	4	0.132156	0.258441	MtrunA17Chr4	30545730	30545752	-	intron:mRNA:MtrunA17Chr4g0029881
127rev	GTATAAGATAGATTATAAAATGG	TTTTAAGAAATATTATAAAAAGG	*.*.....*.*.........	4	0.478373	0.252101	MtrunA17Chr7	32541160	32541182	+	intergenic:mRNA:MtrunA17Chr7g0243191-mRNA:MtrunA17Chr7g0243201
127rev	GTATAAGATAGATTATAAAATGG	CTTTATCATAGATTATAAAAGGG	*.*..**.............	4	0.556119	0.247599	MtrunA17Chr3	36774054	36774076	-	intergenic:mRNA:MtrunA17Chr3g0115461-mRNA:MtrunA17Chr3g0115471
127rev	GTATAAGATAGATTATAAAATGG	GTAAAAGATGAATTAAAAAAGGG	...*.....**....*....	4	0.132156	0.2405	MtrunA17Chr2	5626841	5626863	-	intergenic:mRNA:MtrunA17Chr2g0284981-mRNA:MtrunA17Chr2g0284991
127rev	GTATAAGATAGATTATAAAATGG	GTAAGAAATAGAATATAAAATGG	...**.*.....*.......	4	0.37817	0.237363	MtrunA17Chr3	4950776	4950798	+	exon:mRNA:MtrunA17Chr3g0083331
127rev	GTATAAGATAGATTATAAAATGG	GTACAAGATTGAATATAAATGGG	...*.....*..*......*	4	0.235331	0.237157	MtrunA17Chr5	12501073	12501095	-	intron:mRNA:MtrunA17Chr5g0410831
127rev	GTATAAGATAGATTATAAAATGG	GAAGAAGATAGAAAATAAAATGG	.*.*........**......	4	0.086677	0.226648	MtrunA17Chr7	55806865	55806887	-	intergenic:mRNA:MtrunA17Chr7g0276111-mRNA:MtrunA17Chr7g0276121
127rev	GTATAAGATAGATTATAAAATGG	GTATAACTTAGACTAAAAAAAGG	......**....*..*....	4	0.0650453	0.211466	MtrunA17Chr3	37680919	37680941	-	intron:mRNA:MtrunA17Chr3g0116421
127rev	GTATAAGATAGATTATAAAATGG	TTATGAGATACATTGTAAAAAGG	*...*.....*...*.....	4	0.223581	0.200571	MtrunA17Chr4	23322712	23322734	-	intergenic:mRNA:MtrunA17Chr4g0022931-mRNA:MtrunA17Chr4g0022951
127rev	GTATAAGATAGATTATAAAATGG	GATTAAAATAGTTTATAAAAAGG	.**...*....*........	4	0.474044	0.199095	MtrunA17Chr4	35359576	35359598	+	intergenic:mRNA:MtrunA17Chr4g0036141-mRNA:MtrunA17Chr4g0036151
127rev	GTATAAGATAGATTATAAAATGG	GAATAATAAACATTATAAAAAGG	.*....*.*.*.........	4	0.331368	0.19242	MtrunA17Chr4	41303300	41303322	-	intergenic:mRNA:MtrunA17Chr4g0044421-mRNA:MtrunA17Chr4g0044431
127rev	GTATAAGATAGATTATAAAATGG	CTATAAAATAACTTATAAAAGGG	*.....*...**........	4	0.26683	0.18797	MtrunA17Chr2	15119545	15119567	-	intergenic:mRNA:MtrunA17Chr2g0296801-mRNA:MtrunA17Chr2g0296811
127rev	GTATAAGATAGATTATAAAATGG	AGATAGGATAGATTAGAAAATGG	**...*.........*....	4	0.164762	0.186923	MtrunA17Chr5	28001135	28001157	-	intergenic:mRNA:MtrunA17Chr5g0426041-mRNA:MtrunA17Chr5g0426051
127rev	GTATAAGATAGATTATAAAATGG	GAATACGAGAGATTATAAAGTGG	.*...*..*..........*	4	0.257815	0.182073	MtrunA17Chr1	11972999	11973021	+	intergenic:mRNA:MtrunA17Chr1g0161911-mRNA:MtrunA17Chr1g0161921
127rev	GTATAAGATAGATTATAAAATGG	ATATAAAATAGTTTATAAATGGG	*.....*....*.......*	4	0.234367	0.18	MtrunA17Chr5	35697866	35697888	-	intergenic:mRNA:MtrunA17Chr5g0435681-mRNA:MtrunA17Chr5g0435691
127rev	GTATAAGATAGATTATAAAATGG	GTCCAAGAAAGAATATAAAAAGG	..**....*...*.......	4	0.333568	0.178271	MtrunA17Chr4	15850867	15850889	-	intergenic:mRNA:MtrunA17Chr4g0020081-mRNA:MtrunA17Chr4g0020101
127rev	GTATAAGATAGATTATAAAATGG	GTAAAAGATTGATTATAATGTGG	...*.....*........**	4	0.191548	0.17301	MtrunA17Chr5	37009341	37009363	+	intergenic:mRNA:MtrunA17Chr5g0437401-mRNA:MtrunA17Chr5g0437411
127rev	GTATAAGATAGATTATAAAATGG	ATTTTTGATAGATTATAAAAAGG	*.*.**..............	4	0.778439	0.165011	MtrunA17Chr4	46855611	46855633	+	intergenic:mRNA:MtrunA17Chr4g0052851-mRNA:MtrunA17Chr4g0052861
127rev	GTATAAGATAGATTATAAAATGG	TTATATTATAGATTATAGAAGGG	*....**..........*..	4	0.128234	0.163265	MtrunA17Chr4	7731359	7731381	+	intergenic:mRNA:MtrunA17Chr4g0009891-mRNA:MtrunA17Chr4g0009901
127rev	GTATAAGATAGATTATAAAATGG	GTAAAATATAAATTATAAATTGG	...*..*...*........*	4	0.250278	0.163265	MtrunA17Chr3	15985425	15985447	-	intergenic:mRNA:MtrunA17Chr3g0093771-mRNA:MtrunA17Chr3g0093781
127rev	GTATAAGATAGATTATAAAATGG	ATATAAGAAAAATTATACAACGG	*.......*.*......*..	4	0.105236	0.159184	MtrunA17Chr1	10812491	10812513	-	intergenic:ncRNA:MtrunA17Chr1g0160281-mRNA:MtrunA17Chr1g0160291
127rev	GTATAAGATAGATTATAAAATGG	GTATATGATGGATTGTAAATTGG	.....*...*....*....*	4	0.0936036	0.154762	MtrunA17Chr3	13992872	13992894	-	intergenic:mRNA:MtrunA17Chr3g0092441-mRNA:MtrunA17Chr3g0092491
127rev	GTATAAGATAGATTATAAAATGG	GTATATGATGGATTGTAAATTGG	.....*...*....*....*	4	0.0936036	0.154762	MtrunA17Chr7	15638869	15638891	+	intergenic:mRNA:MtrunA17Chr7g0229061-mRNA:MtrunA17Chr7g0229101
127rev	GTATAAGATAGATTATAAAATGG	GTATGACAAAGTTTATAAAACGG	....*.*.*..*........	4	0.280247	0.153214	MtrunA17Chr4	23654949	23654971	+	exon:mRNA:MtrunA17Chr4g0023171
127rev	GTATAAGATAGATTATAAAATGG	ATAAAAGAAATATTATAAAAGGG	*..*....*.*.........	4	0.485165	0.153061	MtrunA17Chr4	7637108	7637130	-	intergenic:mRNA:MtrunA17Chr4g0009791-mRNA:MtrunA17Chr4g0009801
127rev	GTATAAGATAGATTATAAAATGG	GTTTCAGCTAAATTATAAAAAGG	..*.*..*..*.........	4	0.746938	0.151261	MtrunA17Chr8	34302608	34302630	-	exon:mRNA:MtrunA17Chr8g0371551
127rev	GTATAAGATAGATTATAAAATGG	ATATAAGTAAGATTATAAGATGG	*......**.........*.	4	0.321904	0.134311	MtrunA17Chr7	15609442	15609464	-	intergenic:mRNA:MtrunA17Chr7g0229061-mRNA:MtrunA17Chr7g0229101
127rev	GTATAAGATAGATTATAAAATGG	GTAGAAGATAAATTAGAAATCGG	...*......*....*...*	4	0.0630275	0.129808	MtrunA17Chr8	42150992	42151014	+	intergenic:mRNA:MtrunA17Chr8g0382551-mRNA:MtrunA17Chr8g0382561
127rev	GTATAAGATAGATTATAAAATGG	GAATAATATACATAATAAAAAGG	.*....*...*..*......	4	0.0848998	0.12828	MtrunA17Chr3	36197365	36197387	-	intron:mRNA:MtrunA17Chr3g0114801
127rev	GTATAAGATAGATTATAAAATGG	GTATAAGACTTATTATAGAATGG	........***......*..	4	0.0875801	0.125305	MtrunA17Chr8	40092998	40093020	-	intergenic:mRNA:MtrunA17Chr8g0379351-mRNA:MtrunA17Chr8g0379441
127rev	GTATAAGATAGATTATAAAATGG	ATATAACATAAATTTTAAAAAGG	*.....*...*...*.....	4	0.152706	0.12375	MtrunA17Chr3	52485808	52485830	-	intergenic:mRNA:MtrunA17Chr3g0137081-mRNA:MtrunA17Chr3g0137091
127rev	GTATAAGATAGATTATAAAATGG	ATATATGACAGATTATAACATGG	*....*..*.........*.	4	0.194752	0.122774	MtrunA17Chr5	42005084	42005106	-	intergenic:mRNA:MtrunA17Chr5g0444621-mRNA:MtrunA17Chr5g0444631
127rev	GTATAAGATAGATTATAAAATGG	GTATAATATAAATAAGAAAATGG	......*...*..*.*....	4	0.013899	0.122449	MtrunA17Chr1	16763256	16763278	+	intron:mRNA:MtrunA17Chr1g0167841
127rev	GTATAAGATAGATTATAAAATGG	GTTCAAGATATAATATAAAAAGG	..**......*.*.......	4	0.302996	0.121619	MtrunA17Chr3	31351454	31351476	-	intergenic:mRNA:MtrunA17Chr3g0107911-mRNA:MtrunA17Chr3g0107921
127rev	GTATAAGATAGATTATAAAATGG	ATTTAAGAAAGATTTTAAAACGG	*.*.....*.....*.....	4	0.242694	0.117983	MtrunA17Chr4	47753062	47753084	-	intergenic:mRNA:MtrunA17Chr4g0053891-mRNA:MtrunA17Chr4g0053901
127rev	GTATAAGATAGATTATAAAATGG	CTCTAAAATATATTATAAAATGG	*.*...*...*.........	4	0.534744	0.117739	MtrunA17Chr8	35641784	35641806	-	intergenic:mRNA:MtrunA17Chr8g0373531-mRNA:MtrunA17Chr8g0373541
127rev	GTATAAGATAGATTATAAAATGG	GTGTAAAATAGATTCCAAAATGG	..*...*.......**....	4	0.0466624	0.111111	MtrunA17Chr8	732723	732745	-	intron:mRNA:MtrunA17Chr8g0335121
127rev	GTATAAGATAGATTATAAAATGG	GAAAATGATATATTATAAAACGG	.*.*.*....*.........	4	0.480401	0.110695	MtrunA17Chr7	39046828	39046850	-	intron:mRNA:MtrunA17Chr7g0252021
127rev	GTATAAGATAGATTATAAAATGG	GCATATGAGAGATCATAAAATGG	.*...*..*....*......	4	0.0827922	0.108288	MtrunA17Chr3	36508865	36508887	+	intron:mRNA:MtrunA17Chr3g0115161
127rev	GTATAAGATAGATTATAAAATGG	GTTTAAGTAATATTATAAAAAGG	..*....**.*.........	4	0.456379	0.108043	MtrunA17Chr3	50865307	50865329	+	intergenic:mRNA:MtrunA17Chr3g0134671-mRNA:MtrunA17Chr3g0134681
127rev	GTATAAGATAGATTATAAAATGG	ATATAAAATAGATTTTAAATGGG	*.....*.......*....*	4	0.127664	0.108	MtrunA17Chr7	27813704	27813726	+	intergenic:mRNA:MtrunA17Chr7g0237741-mRNA:MtrunA17Chr7g0237761
127rev	GTATAAGATAGATTATAAAATGG	ATATAAAATAGATTTTAAATGGG	*.....*.......*....*	4	0.127664	0.108	MtrunA17Chr6	12316069	12316091	-	intergenic:mRNA:MtrunA17Chr6g0463211-ncRNA:MtrunA17Chr6g0463221
127rev	GTATAAGATAGATTATAAAATGG	GTATAAGATAGAAAGTAAGATGG	............***...*.	4	0.00664442	0.104464	MtrunA17Chr4	24517024	24517046	-	intergenic:mRNA:MtrunA17Chr4g0023951-mRNA:MtrunA17Chr4g0023961/mRNA:MtrunA17Chr4g0023971
127rev	GTATAAGATAGATTATAAAATGG	GTATAATTGAGATAATAAAAAGG	......***....*......	4	0.0848716	0.0938498	MtrunA17Chr1	31992749	31992771	+	intergenic:mRNA:MtrunA17Chr1g0180941-mRNA:MtrunA17Chr1g0180951
127rev	GTATAAGATAGATTATAAAATGG	GTATAATTGAGATAATAAAAAGG	......***....*......	4	0.0848716	0.0938498	MtrunA17Chr4	29217618	29217640	-	intergenic:mRNA:MtrunA17Chr4g0028251-mRNA:MtrunA17Chr4g0028261
127rev	GTATAAGATAGATTATAAAATGG	GTATAATATAAATTAAGAAAAGG	......*...*....**...	4	0.0359136	0.091673	MtrunA17Chr1	17515182	17515204	+	exon:mRNA:MtrunA17Chr1g0168661
127rev	GTATAAGATAGATTATAAAATGG	GTATAGGATAGTTTATATAGCGG	.....*.....*.....*.*	4	0.0365695	0.0910364	MtrunA17Chr5	12475459	12475481	+	intron:mRNA:MtrunA17Chr5g0410791
127rev	GTATAAGATAGATTATAAAATGG	ATATGACATAGATTTTAAAAAGG	*...*.*.......*.....	4	0.275145	0.0891	MtrunA17Chr4	40964308	40964330	-	exon:mRNA:MtrunA17Chr4g0043991
127rev	GTATAAGATAGATTATAAAATGG	GTATATGATAAATTGTACAATGG	.....*....*...*..*..	4	0.0265122	0.0884354	MtrunA17Chr7	52033753	52033775	+	intron:mRNA:MtrunA17Chr7g0270251
127rev	GTATAAGATAGATTATAAAATGG	GGATAAGATATACTAGAAAATGG	.*........*.*..*....	4	0.0555314	0.0882903	MtrunA17Chr7	43619635	43619657	-	intron:mRNA:MtrunA17Chr7g0258251
127rev	GTATAAGATAGATTATAAAATGG	CTATAACATAGCTAATAAAAAGG	*.....*....*.*......	4	0.0752625	0.0799991	MtrunA17Chr4	19843329	19843351	+	intron:mRNA:MtrunA17Chr4g0021561
127rev	GTATAAGATAGATTATAAAATGG	GTATTAGATGCACTATAAAAGGG	....*....**.*.......	4	0.270009	0.0683527	MtrunA17Chr6	41824757	41824779	+	intergenic:mRNA:MtrunA17Chr6g0487481-mRNA:MtrunA17Chr6g0487491
127rev	GTATAAGATAGATTATAAAATGG	GTATAATATAAATTATACATGGG	......*...*......*.*	4	0.0465707	0.0653061	MtrunA17Chr2	49233225	49233247	+	intergenic:mRNA:MtrunA17Chr2g0330521-mRNA:MtrunA17Chr2g0330531
127rev	GTATAAGATAGATTATAAAATGG	GTAGTAAATAGATCATAAAATGG	...**.*......*......	4	0.1456	0.0649351	MtrunA17Chr3	47983585	47983607	-	intron:mRNA:MtrunA17Chr3g0130941
127rev	GTATAAGATAGATTATAAAATGG	GTATAAGATAGATATAATAAGGG	.............***.*..	4	0.0017567	0.0562771	MtrunA17Chr3	3374052	3374074	+	intergenic:mRNA:MtrunA17Chr3g0081371-mRNA:MtrunA17Chr3g0081391
127rev	GTATAAGATAGATTATAAAATGG	GTATAAAATAGTGAATAAAATGG	......*....***......	4	0.0264483	0.0538302	MtrunA17Chr4	42071341	42071363	+	intergenic:mRNA:MtrunA17Chr4g0045391-mRNA:MtrunA17Chr4g0045401
127rev	GTATAAGATAGATTATAAAATGG	GTATATGATAGATTAGAGTAAGG	.....*.........*.**.	4	0.00965733	0.0532544	MtrunA17Chr4	23061355	23061377	-	intergenic:mRNA:MtrunA17Chr4g0022891-mRNA:MtrunA17Chr4g0022901
127rev	GTATAAGATAGATTATAAAATGG	GTTGAAGTTAGATTCTAAAATGG	..**...*......*.....	4	0.397208	0.0515661	MtrunA17Chr6	3358896	3358918	-	intergenic:mRNA:MtrunA17Chr6g0453041-mRNA:MtrunA17Chr6g0453051
127rev	GTATAAGATAGATTATAAAATGG	ATAGACGATAGATTTTAAAATGG	*..*.*........*.....	4	0.243723	0.0511364	MtrunA17Chr7	49964017	49964039	-	intergenic:mRNA:MtrunA17Chr7g0267101-mRNA:MtrunA17Chr7g0267111
127rev	GTATAAGATAGATTATAAAATGG	GCATAAGATGTATTATAAACGGG	.*.......**........*	4	0.356504	0.041625	MtrunA17Chr1	16114365	16114387	+	intergenic:mRNA:MtrunA17Chr1g0166761-mRNA:MtrunA17Chr1g0166771
127rev	GTATAAGATAGATTATAAAATGG	GAATAAGACATATTATTAAAAGG	.*......*.*.....*...	4	0.206713	0.0400546	MtrunA17Chr1	55500531	55500553	-	intergenic:mRNA:MtrunA17Chr1g0212151-mRNA:MtrunA17Chr1g0212171
127rev	GTATAAGATAGATTATAAAATGG	GTATAATATAAATTTGAAAATGG	......*...*...**....	4	0.0249996	0.0395604	MtrunA17Chr7	39503785	39503807	-	intron:mRNA:MtrunA17Chr7g0252671
127rev	GTATAAGATAGATTATAAAATGG	GTACTAGGTTGATTATAAAATAG	...**..*.*..........	4	0.251422	0.039472	MtrunA17Chr1	36030834	36030856	+	intergenic:mRNA:MtrunA17Chr1g0185631-mRNA:MtrunA17Chr1g0185641
127rev	GTATAAGATAGATTATAAAATGG	GTATAAGATGTATTTAAAAAGGG	.........**...**....	4	0.0321611	0.03885	MtrunA17Chr4	56948712	56948734	-	intron:mRNA:MtrunA17Chr4g0065981
127rev	GTATAAGATAGATTATAAAATGG	ATATAAGATAGATAATTTAACGG	*............*..**..	4	0.0178023	0.0371429	MtrunA17Chr3	44642819	44642841	-	intergenic:mRNA:MtrunA17Chr3g0126291-mRNA:MtrunA17Chr3g0126321
127rev	GTATAAGATAGATTATAAAATGG	GTACAAGCTAGATATTAAAATGG	...*...*.....**.....	4	0.0571316	0.0343337	MtrunA17Chr4	63626273	63626295	-	intergenic:mRNA:MtrunA17Chr4g0075321-mRNA:MtrunA17Chr4g0075331
127rev	GTATAAGATAGATTATAAAATGG	GTACAAGCTAGATATTAAAATGG	...*...*.....**.....	4	0.0571316	0.0343337	MtrunA17Chr4	63646052	63646074	+	intergenic:mRNA:MtrunA17Chr4g0075331-mRNA:MtrunA17Chr4g0075341
127rev	GTATAAGATAGATTATAAAATGG	GTAAAAGATAAATTTGAAAAGGG	...*......*...**....	4	0.0384559	0.032967	MtrunA17Chr7	29846240	29846262	-	intron:mRNA:MtrunA17Chr7g0239951
127rev	GTATAAGATAGATTATAAAATGG	GTATAAGATAAACTTTAACACGG	..........*.*.*...*.	4	0.0247493	0.0326679	MtrunA17Chr2	11073842	11073864	-	intergenic:mRNA:MtrunA17Chr2g0292001-mRNA:MtrunA17Chr2g0292011
127rev	GTATAAGATAGATTATAAAATGG	GTATATGATAGATTTTAAGTCGG	.....*........*...**	4	0.0320142	0.0321429	MtrunA17Chr3	31819337	31819359	+	exon:mRNA:MtrunA17Chr3g0108421
127rev	GTATAAGATAGATTATAAAATGG	GTATATGATAGATTTTAAGTCGG	.....*........*...**	4	0.0320142	0.0321429	MtrunA17Chr3	31827149	31827171	+	exon:mRNA:MtrunA17Chr3g0108471
127rev	GTATAAGATAGATTATAAAATGG	GTATATGATAGATTTTAAGTCGG	.....*........*...**	4	0.0320142	0.0321429	MtrunA17Chr3	31834964	31834986	+	exon:mRNA:MtrunA17Chr3g0108501
127rev	GTATAAGATAGATTATAAAATGG	GAATAAGAGACATTATTAAATGG	.*......*.*.....*...	4	0.206713	0.029932	MtrunA17Chr2	39192681	39192703	-	intergenic:mRNA:MtrunA17Chr2g0317201-mRNA:MtrunA17Chr2g0317211
127rev	GTATAAGATAGATTATAAAATGG	GAATAAGAGACATTATTAAATGG	.*......*.*.....*...	4	0.206713	0.029932	MtrunA17Chr4	9652525	9652547	+	intron:mRNA:MtrunA17Chr4g0012101
127rev	GTATAAGATAGATTATAAAATGG	ATATAAGCTACATTATCAAAAGG	*......*..*.....*...	4	0.338319	0.0291717	MtrunA17Chr1	40596739	40596761	+	intergenic:mRNA:MtrunA17Chr1g0191631-mRNA:MtrunA17Chr1g0191641
127rev	GTATAAGATAGATTATAAAATGG	GTATAAGTTTTATTTTAAAAAGG	.......*.**...*.....	4	0.186983	0.0290886	MtrunA17Chr5	29097465	29097487	-	intergenic:mRNA:MtrunA17Chr5g0427251-mRNA:MtrunA17Chr5g0427261
127rev	GTATAAGATAGATTATAAAATGG	GAATAAGATTGATTTTGAAAGGG	.*.......*....*.*...	4	0.150462	0.0263508	MtrunA17Chr1	12833913	12833935	+	intergenic:mRNA:MtrunA17Chr1g0163041-mRNA:MtrunA17Chr1g0163051
127rev	GTATAAGATAGATTATAAAATGG	GTAAAAGATGTATTATAAACAGG	...*.....**........*	4	0.33749	0.023125	MtrunA17Chr3	58704019	58704041	-	intergenic:mRNA:MtrunA17Chr3g0145781-mRNA:MtrunA17Chr3g0145791
127rev	GTATAAGATAGATTATAAAATGG	GTAAAAGATGTATTATAAACAGG	...*.....**........*	4	0.33749	0.023125	MtrunA17Chr6	12375639	12375661	-	intergenic:mRNA:MtrunA17Chr6g0463261-mRNA:MtrunA17Chr6g0463271
127rev	GTATAAGATAGATTATAAAATGG	AGGTGAGATAGATTATAAAAAGA	***.*...............	4	0.257335	0.0231	MtrunA17Chr3	52443234	52443256	-	intergenic:mRNA:MtrunA17Chr3g0137011-mRNA:MtrunA17Chr3g0137021
127rev	GTATAAGATAGATTATAAAATGG	GTATAAGGTAGGTTTTGAAAAGG	.......*...*..*.*...	4	0.07263	0.0186928	MtrunA17Chr5	9506218	9506240	-	intergenic:mRNA:MtrunA17Chr5g0406751-mRNA:MtrunA17Chr5g0406761
127rev	GTATAAGATAGATTATAAAATGG	GCCCAAGATTGATTATAAAATGA	.***.....*..........	4	0.247902	0.0145646	MtrunA17Chr7	21275290	21275312	+	intergenic:mRNA:MtrunA17Chr7g0231591-mRNA:MtrunA17Chr7g0231601
127rev	GTATAAGATAGATTATAAAATGG	GTACAAGATATATCATCAAAAGG	...*......*..*..*...	4	0.0478571	0.012548	MtrunA17Chr7	1478982	1479004	-	intron:mRNA:MtrunA17Chr7g0215451
127rev	GTATAAGATAGATTATAAAATGG	GCCCAAGGTAGATTATAAAATGA	.***...*............	4	0.269167	0.0121048	MtrunA17Chr5	17573282	17573304	-	intergenic:mRNA:MtrunA17Chr5g0416871-mRNA:MtrunA17Chr5g0416881
127rev	GTATAAGATAGATTATAAAATGG	GTATAAGAAAGATGATCAGAAGG	........*....*..*.*.	4	0.0157963	0	MtrunA17Chr6	17831697	17831719	-	intergenic:mRNA:MtrunA17Chr6g0468571-mRNA:MtrunA17Chr6g0468581
127rev	GTATAAGATAGATTATAAAATGG	GTTTAAGATAATTGATAAAATGG	..*.......**.*......	4	0.0573954	0	MtrunA17Chr1	32333945	32333967	+	intergenic:mRNA:MtrunA17Chr1g0181301-mRNA:MtrunA17Chr1g0181311
127rev	GTATAAGATAGATTATAAAATGG	GTATAAAATAGAGGATAAATAGG	......*.....**.....*	4	0.0246866	0	MtrunA17Chr7	26141414	26141436	-	intergenic:mRNA:MtrunA17Chr7g0235771-mRNA:MtrunA17Chr7g0235781
164rev	GAAAAATAAATGTTATTAAGAGG	GAAAAAAAAATGTTAATAAGCGG	......*........*....	2	0.945781	0.795455	MtrunA17Chr3	45334339	45334361	+	intergenic:mRNA:MtrunA17Chr3g0127171-mRNA:MtrunA17Chr3g0127191
164rev	GAAAAATAAATGTTATTAAGAGG	GAAAAATGAATGTTATTAAAAAG	.......*...........*	2	0.842872	0.178241	MtrunA17Chr4	30531550	30531572	-	intron:mRNA:MtrunA17Chr4g0029831
164rev	GAAAAATAAATGTTATTAAGAGG	GAAAAAGAGATGTTATTAAGAAG	......*.*...........	2	0.455687	0.10167	MtrunA17Chr5	17793378	17793400	+	intron:mRNA:MtrunA17Chr5g0417141
164rev	GAAAAATAAATGTTATTAAGAGG	GAAAATTAAATTTTATTAAGAGA	.....*.....*........	2	0.398277	0.0190781	MtrunA17Chr4	4373472	4373494	+	intergenic:mRNA:MtrunA17Chr4g0005571/mRNA:MtrunA17Chr4g0005561-mRNA:MtrunA17Chr4g0005581
164rev	GAAAAATAAATGTTATTAAGAGG	GCAAAATAAATGTTTTTAAGTGA	.*............*.....	2	0.592093	0.0109127	MtrunA17Chr6	6202910	6202932	-	intergenic:mRNA:MtrunA17Chr6g0456221-mRNA:MtrunA17Chr6g0456231
164rev	GAAAAATAAATGTTATTAAGAGG	GAAAAAAAAATATTGTTAAGGGG	......*....*..*.....	3	0.24066	0.530833	MtrunA17Chr7	7457898	7457920	+	intergenic:mRNA:MtrunA17Chr7g0222241-mRNA:MtrunA17Chr7g0222251
164rev	GAAAAATAAATGTTATTAAGAGG	GAAAAAGAAATGTTAATAAAAGG	......*........*...*	3	0.145659	0.501337	MtrunA17Chr2	23343382	23343404	-	intron:mRNA:MtrunA17Chr2g0304801
164rev	GAAAAATAAATGTTATTAAGAGG	AAAAAATAAATGTTATAAAAAGG	*...............*..*	3	0.574455	0.45	MtrunA17Chr1	15167642	15167664	+	intergenic:mRNA:MtrunA17Chr1g0165661-mRNA:MtrunA17Chr1g0165671
164rev	GAAAAATAAATGTTATTAAGAGG	GAAAAATACATGATATTAAAGGG	........*...*......*	3	0.277548	0.370879	MtrunA17Chr1	32291807	32291829	+	intron:mRNA:MtrunA17Chr1g0181231
164rev	GAAAAATAAATGTTATTAAGAGG	GAGAAATAAATATAATTAAGTGG	..*........*.*......	3	0.20346	0.353086	MtrunA17Chr1	37757226	37757248	+	intergenic:mRNA:MtrunA17Chr1g0187921-mRNA:MtrunA17Chr1g0187941
164rev	GAAAAATAAATGTTATTAAGAGG	GAAAAATAAATGATATAAAATGG	............*...*..*	3	0.15803	0.346154	MtrunA17Chr6	23981818	23981840	-	intergenic:mRNA:MtrunA17Chr6g0472241-mRNA:MtrunA17Chr6g0472261
164rev	GAAAAATAAATGTTATTAAGAGG	GAATAATATTTGTTATTAAGGGG	...*....**..........	3	1.43131	0.336898	MtrunA17Chr1	5558211	5558233	-	intergenic:mRNA:MtrunA17Chr1g0152941-mRNA:MtrunA17Chr1g0152951
164rev	GAAAAATAAATGTTATTAAGAGG	GTAAAAGAAATGATATTAAGAGG	.*....*.....*.......	3	0.744015	0.296174	MtrunA17Chr3	34124429	34124451	-	intergenic:mRNA:MtrunA17Chr3g0112061-mRNA:MtrunA17Chr3g0112071
164rev	GAAAAATAAATGTTATTAAGAGG	GAAAAATAGGTGTTGTTAAGAGG	........**....*.....	3	0.383591	0.240741	MtrunA17Chr7	42398397	42398419	-	intron:mRNA:MtrunA17Chr7g0256581
164rev	GAAAAATAAATGTTATTAAGAGG	GAAAAATAATTGTTATTTTGAGG	.........*.......**.	3	0.151953	0.237557	MtrunA17Chr5	19724858	19724880	+	intergenic:mRNA:MtrunA17Chr5g0419421-mRNA:MtrunA17Chr5g0419431
164rev	GAAAAATAAATGTTATTAAGAGG	GAAAAATAGATGATATTGAGAGG	........*...*....*..	3	0.123849	0.184615	MtrunA17Chr8	5961575	5961597	+	intergenic:mRNA:MtrunA17Chr8g0342511-mRNA:MtrunA17Chr8g0342521
164rev	GAAAAATAAATGTTATTAAGAGG	GAAAAATAAACGATATTGAGGGG	..........*.*....*..	3	0.107076	0.184615	MtrunA17Chr8	13538001	13538023	+	intron:mRNA:MtrunA17Chr8g0351421
164rev	GAAAAATAAATGTTATTAAGAGG	AAAAAAAAATTGTTATTAAGTAG	*.....*..*..........	3	0.336197	0.180147	MtrunA17Chr8	1383231	1383253	+	intergenic:mRNA:MtrunA17Chr8g0336031-mRNA:MtrunA17Chr8g0336041
164rev	GAAAAATAAATGTTATTAAGAGG	GAAAAATACATGTTCTTAAAAGG	........*.....*....*	3	0.192204	0.146104	MtrunA17Chr4	57915774	57915796	-	intergenic:mRNA:MtrunA17Chr4g0067501-mRNA:MtrunA17Chr4g0067511
164rev	GAAAAATAAATGTTATTAAGAGG	AAAAAAAAAATGTTATTAATAAG	*.....*............*	3	0.20382	0.142917	MtrunA17Chr2	24199370	24199392	+	intergenic:mRNA:MtrunA17Chr2g0305311-mRNA:MtrunA17Chr2g0305341
164rev	GAAAAATAAATGTTATTAAGAGG	CAAAAATAAATATTTTTAAGAGG	*..........*..*.....	3	0.415467	0.133333	MtrunA17Chr3	41118028	41118050	-	exon:mRNA:MtrunA17Chr3g0121201
164rev	GAAAAATAAATGTTATTAAGAGG	GAAAAATAGATTTTATTTAGTGG	........*..*.....*..	3	0.157451	0.128205	MtrunA17Chr2	51523676	51523698	+	intergenic:mRNA:MtrunA17Chr2g0333811-mRNA:MtrunA17Chr2g0333821
164rev	GAAAAATAAATGTTATTAAGAGG	GAAATATATATGTTATTTAGTGG	....*...*........*..	3	0.356082	0.109091	MtrunA17Chr4	10438816	10438838	+	intergenic:mRNA:MtrunA17Chr4g0013031-mRNA:MtrunA17Chr4g0013041
164rev	GAAAAATAAATGTTATTAAGAGG	AAAAAATAAATGTTATGAAATGG	*...............*..*	3	0.574455	0.0992647	MtrunA17Chr5	29245293	29245315	-	intron:mRNA:MtrunA17Chr5g0427401
164rev	GAAAAATAAATGTTATTAAGAGG	GAAATATCAATGTTATTAAATAG	....*..*...........*	3	0.262786	0.0378788	MtrunA17Chr2	28921701	28921723	+	intron:mRNA:MtrunA17Chr2g0306801
164rev	GAAAAATAAATGTTATTAAGAGG	ATAAAATAAAAGTTATTAAGGGA	**........*.........	3	0.312444	0.0340909	MtrunA17Chr7	12909593	12909615	+	intergenic:mRNA:MtrunA17Chr7g0227861-mRNA:MtrunA17Chr7g0227881
164rev	GAAAAATAAATGTTATTAAGAGG	ATAAAATAAAAGTTATTAAGGGA	**........*.........	3	0.312444	0.0340909	MtrunA17Chr7	12937655	12937677	+	intergenic:mRNA:MtrunA17Chr7g0227861-mRNA:MtrunA17Chr7g0227881
164rev	GAAAAATAAATGTTATTAAGAGG	ATAAAATAAAAGTTATTAAGGGA	**........*.........	3	0.312444	0.0340909	MtrunA17Chr7	12913267	12913289	+	intergenic:mRNA:MtrunA17Chr7g0227861-mRNA:MtrunA17Chr7g0227881
164rev	GAAAAATAAATGTTATTAAGAGG	GAAAAATAAATTTTATTCACGGG	...........*.....*.*	3	0.107459	0.0313972	MtrunA17Chr7	21269575	21269597	+	intergenic:mRNA:MtrunA17Chr7g0231591-mRNA:MtrunA17Chr7g0231601
164rev	GAAAAATAAATGTTATTAAGAGG	AAAAGATAAATGATATTAAGTGA	*...*.......*.......	3	0.230141	0.0311538	MtrunA17Chr1	27461900	27461922	-	intergenic:mRNA:MtrunA17Chr1g0175941-mRNA:MtrunA17Chr1g0175951
164rev	GAAAAATAAATGTTATTAAGAGG	AAAAGATAAATGATATTAAGTGA	*...*.......*.......	3	0.230141	0.0311538	MtrunA17Chr4	31913256	31913278	+	intergenic:mRNA:MtrunA17Chr4g0031501-mRNA:MtrunA17Chr4g0031511
164rev	GAAAAATAAATGTTATTAAGAGG	AAAAGATAAATGATATTAAGTGA	*...*.......*.......	3	0.230141	0.0311538	MtrunA17Chr1	27430041	27430063	-	intergenic:mRNA:MtrunA17Chr1g0175921-mRNA:MtrunA17Chr1g0175931
164rev	GAAAAATAAATGTTATTAAGAGG	CAAAAAAAAATGTTATTAATAGA	*.....*............*	3	0.20382	0.0303819	MtrunA17Chr2	31592654	31592676	+	intron:mRNA:MtrunA17Chr2g0308711
164rev	GAAAAATAAATGTTATTAAGAGG	AAAAGAGAAATGTTATTAAGTGA	*...*.*.............	3	0.347443	0.0264706	MtrunA17Chr4	30816422	30816444	-	intergenic:mRNA:MtrunA17Chr4g0030181-mRNA:MtrunA17Chr4g0030191
164rev	GAAAAATAAATGTTATTAAGAGG	AAAAAATTAATGATATTAAGTGA	*......*....*.......	3	0.230141	0.018544	MtrunA17Chr2	44731439	44731461	-	intergenic:mRNA:MtrunA17Chr2g0324571-mRNA:MtrunA17Chr2g0324581
164rev	GAAAAATAAATGTTATTAAGAGG	GAAAAATTATTGTTATTAATTGA	.......*.*.........*	3	0.228391	0.0183824	MtrunA17Chr4	42800	42822	-	intergenic:Gap-mRNA:MtrunA17Chr4g0000031
164rev	GAAAAATAAATGTTATTAAGAGG	GAATAATTAATGTTATTAATTGA	...*...*...........*	3	0.279471	0.0132576	MtrunA17Chr7	20432854	20432876	-	intergenic:mRNA:MtrunA17Chr7g0230901-ncRNA:MtrunA17Chr7g0230941
164rev	GAAAAATAAATGTTATTAAGAGG	GAAGAATTAATGTTATTAATTGA	...*...*...........*	3	0.279471	0.0130208	MtrunA17Chr0c01	734694	734716	+	intergenic:mRNA:MtrunA17Chr0c01g0489441-mRNA:MtrunA17Chr0c01g0489451
164rev	GAAAAATAAATGTTATTAAGAGG	GAAGAATTAATGTTATTAATTGA	...*...*...........*	3	0.279471	0.0130208	MtrunA17Chr6	16282695	16282717	-	intergenic:mRNA:MtrunA17Chr6g0467381-mRNA:MtrunA17Chr6g0467391
164rev	GAAAAATAAATGTTATTAAGAGG	GAAGAATTAATGTTATTAATTGA	...*...*...........*	3	0.279471	0.0130208	MtrunA17Chr8	79937	79959	-	intergenic:mRNA:MtrunA17Chr8g0334371-mRNA:MtrunA17Chr8g0334391
164rev	GAAAAATAAATGTTATTAAGAGG	GAAGAATTAATGTTATTAATTGA	...*...*...........*	3	0.279471	0.0130208	MtrunA17Chr7	51390709	51390731	-	intergenic:mRNA:MtrunA17Chr7g0269391-mRNA:MtrunA17Chr7g0269401
164rev	GAAAAATAAATGTTATTAAGAGG	GAAGAATTAATGTTATTAATTGA	...*...*...........*	3	0.279471	0.0130208	MtrunA17Chr3	15395025	15395047	-	intergenic:mRNA:MtrunA17Chr3g0093411-ncRNA:MtrunA17Chr3g0093431
164rev	GAAAAATAAATGTTATTAAGAGG	GAAGAATTAATGTTATTAATTGA	...*...*...........*	3	0.279471	0.0130208	MtrunA17Chr6	16245056	16245078	-	intergenic:mRNA:MtrunA17Chr6g0467361-mRNA:MtrunA17Chr6g0467371
164rev	GAAAAATAAATGTTATTAAGAGG	GATATATAAACGTTATTAAGTGA	..*.*.....*.........	3	0.292472	0.0118835	MtrunA17Chr1	43672987	43673009	-	intergenic:mRNA:MtrunA17Chr1g0195951-mRNA:MtrunA17Chr1g0195971
164rev	GAAAAATAAATGTTATTAAGAGG	AAAATATAAATTTTATTAAGGGA	*...*......*........	3	0.276978	0.00874126	MtrunA17Chr3	47313431	47313453	-	intron:mRNA:MtrunA17Chr3g0129941
164rev	GAAAAATAAATGTTATTAAGAGG	GAAGAATCAATTTTATTAAGAGA	...*...*...*........	3	0.262954	0.0071543	MtrunA17Chr4	39220343	39220365	-	intergenic:mRNA:MtrunA17Chr4g0041641-mRNA:MtrunA17Chr4g0041651
164rev	GAAAAATAAATGTTATTAAGAGG	GAAAAATAAATTGGATTAAGTGG	...........***......	3	0.0658161	0	MtrunA17Chr7	41258403	41258425	-	intergenic:mRNA:MtrunA17Chr7g0255241-mRNA:MtrunA17Chr7g0255251
164rev	GAAAAATAAATGTTATTAAGAGG	AAAAAAAAAATATTATTAAAAGG	*.....*....*.......*	4	0.234367	0.689062	MtrunA17Chr5	37088677	37088699	-	intergenic:mRNA:MtrunA17Chr5g0437531-mRNA:MtrunA17Chr5g0437541
164rev	GAAAAATAAATGTTATTAAGAGG	AAAAAAAAATTGTTAATAAGCGG	*.....*..*.....*....	4	0.171309	0.631684	MtrunA17Chr5	34328542	34328564	-	intergenic:mRNA:MtrunA17Chr5g0434101-mRNA:MtrunA17Chr5g0434111
164rev	GAAAAATAAATGTTATTAAGAGG	ACAAAATAAATGTTAATAAAAGG	**.............*...*	4	0.119961	0.602679	MtrunA17Chr7	9546065	9546087	+	intergenic:mRNA:MtrunA17Chr7g0224341-mRNA:MtrunA17Chr7g0224341/mRNA:MtrunA17Chr7g0224351
164rev	GAAAAATAAATGTTATTAAGAGG	TAAAAAAAAATGTTATCAAACGG	*.....*.........*..*	4	0.183397	0.579044	MtrunA17Chr2	3343340	3343362	-	intergenic:mRNA:MtrunA17Chr2g0281621-mRNA:MtrunA17Chr2g0281631
164rev	GAAAAATAAATGTTATTAAGAGG	ACAAAAAAAATATTATTAAGGGG	**....*....*........	4	0.480774	0.5775	MtrunA17Chr3	41421088	41421110	-	intergenic:mRNA:MtrunA17Chr3g0121631-mRNA:MtrunA17Chr3g0121651
164rev	GAAAAATAAATGTTATTAAGAGG	ATAAAATAATTGTTATTAAAAGG	**.......*.........*	4	0.642349	0.541444	MtrunA17Chr2	36949110	36949132	-	intron:mRNA:MtrunA17Chr2g0314521
164rev	GAAAAATAAATGTTATTAAGAGG	AAAAAAAGAATGTTATTAAAAGG	*.....**...........*	4	0.476356	0.541406	MtrunA17Chr8	29319618	29319640	-	intron:mRNA:MtrunA17Chr8g0365091
164rev	GAAAAATAAATGTTATTAAGAGG	AAAAAAAAAAAGTTAATAAGTGG	*.....*...*....*....	4	0.103232	0.536932	MtrunA17Chr2	12202147	12202169	-	intron:mRNA:MtrunA17Chr2g0293421
164rev	GAAAAATAAATGTTATTAAGAGG	AAAAAAAAAATATTATTAATGGG	*.....*....*.......*	4	0.234367	0.5145	MtrunA17Chr1	32580570	32580592	-	intergenic:mRNA:MtrunA17Chr1g0181481-mRNA:MtrunA17Chr1g0181491
164rev	GAAAAATAAATGTTATTAAGAGG	GCAAAAAGAATGTTATTAAAAGG	.*....**...........*	4	0.476356	0.472656	MtrunA17Chr2	19909537	19909559	+	intron:mRNA:MtrunA17Chr2g0302371
164rev	GAAAAATAAATGTTATTAAGAGG	GAAAAAAATATGTTAATAAAAGG	......*.*......*...*	4	0.0449918	0.447443	MtrunA17Chr6	35307055	35307077	-	intergenic:mRNA:MtrunA17Chr6g0480571-mRNA:MtrunA17Chr6g0480571/mRNA:MtrunA17Chr6g0480581
164rev	GAAAAATAAATGTTATTAAGAGG	ACAAAATAAATGTTACTAAAAGG	**.............*...*	4	0.119961	0.441964	MtrunA17Chr7	9549064	9549086	+	intron:mRNA:MtrunA17Chr7g0224351
164rev	GAAAAATAAATGTTATTAAGAGG	ACAAAATAAATGTTACTAAAAGG	**.............*...*	4	0.119961	0.441964	MtrunA17Chr2	36975505	36975527	-	intron:mRNA:MtrunA17Chr2g0314551
164rev	GAAAAATAAATGTTATTAAGAGG	AATAAATGAATGTTATTAAAAGG	*.*....*...........*	4	0.687683	0.436765	MtrunA17Chr4	30506059	30506081	-	intron:mRNA:MtrunA17Chr4g0029741
164rev	GAAAAATAAATGTTATTAAGAGG	AAAAAATAAATATTATAAAAAGG	*..........*....*..*	4	0.13211	0.42	MtrunA17Chr7	40020733	40020755	-	intergenic:mRNA:MtrunA17Chr7g0253391-mRNA:MtrunA17Chr7g0253401
164rev	GAAAAATAAATGTTATTAAGAGG	GAAAAATAAAAATTGATAAGGGG	..........**..**....	4	0.0164253	0.413636	MtrunA17Chr3	39475803	39475825	+	intergenic:mRNA:MtrunA17Chr3g0118991-mRNA:MtrunA17Chr3g0119001
164rev	GAAAAATAAATGTTATTAAGAGG	AAAAAAAAAGTGTTATTAAAAGG	*.....*..*.........*	4	0.438724	0.410156	MtrunA17Chr7	10489408	10489430	+	intergenic:ncRNA:MtrunA17Chr7g0225411/ncRNA:MtrunA17Chr7g0225421-ncRNA:MtrunA17Chr7g0225421
164rev	GAAAAATAAATGTTATTAAGAGG	GAAAATAAAATAATATTAAGTGG	.....**....**.......	4	0.107391	0.403846	MtrunA17Chr3	18148180	18148202	-	intergenic:mRNA:MtrunA17Chr3g0094861-mRNA:MtrunA17Chr3g0094871
164rev	GAAAAATAAATGTTATTAAGAGG	CAAAAATGAATGCTATTAAAGGG	*......*....*......*	4	0.269912	0.387688	MtrunA17Chr2	31085634	31085656	-	intergenic:mRNA:MtrunA17Chr2g0308241-mRNA:MtrunA17Chr2g0308251
164rev	GAAAAATAAATGTTATTAAGAGG	CTAAAATAAATGCTATTAAAGGG	**..........*......*	4	0.269912	0.384484	MtrunA17Chr6	29681886	29681908	+	intergenic:mRNA:MtrunA17Chr6g0475421-mRNA:MtrunA17Chr6g0475431
164rev	GAAAAATAAATGTTATTAAGAGG	AAAAAAAAATTGTTATAAAGGGG	*.....*..*......*...	4	0.383454	0.370588	MtrunA17Chr4	34985302	34985324	-	intron:mRNA:MtrunA17Chr4g0035661
164rev	GAAAAATAAATGTTATTAAGAGG	ATAAAAGAAATGTTATTAAAAGG	**....*............*	4	0.476356	0.360963	MtrunA17Chr2	36938274	36938296	+	exon:mRNA:MtrunA17Chr2g0314491
164rev	GAAAAATAAATGTTATTAAGAGG	AAAAAATAAATAAAATTAAGAGG	*..........***......	4	0.0426451	0.36	MtrunA17Chr4	61607257	61607279	-	intergenic:mRNA:MtrunA17Chr4g0072541/mRNA:MtrunA17Chr4g0072551-mRNA:MtrunA17Chr4g0072561
164rev	GAAAAATAAATGTTATTAAGAGG	GGAAAAAAAATATTATAAAGAGG	.*....*....*....*...	4	0.204842	0.348444	MtrunA17Chr1	10296743	10296765	-	intergenic:mRNA:MtrunA17Chr1g0159671-mRNA:MtrunA17Chr1g0159681
164rev	GAAAAATAAATGTTATTAAGAGG	AAAAAATAGATGTAATTAAAGGG	*.......*....*.....*	4	0.0634949	0.348214	MtrunA17Chr5	36172652	36172674	-	intergenic:mRNA:MtrunA17Chr5g0436271-mRNA:MtrunA17Chr5g0436281
164rev	GAAAAATAAATGTTATTAAGAGG	CAAAAAAAAAAGTTATTAATTGG	*.....*...*........*	4	0.264378	0.328125	MtrunA17Chr3	57718329	57718351	-	intergenic:mRNA:MtrunA17Chr3g0144321-mRNA:MtrunA17Chr3g0144331
164rev	GAAAAATAAATGTTATTAAGAGG	GAAAAAAAAAAGTTATAAAAAGG	......*...*.....*..*	4	0.0914781	0.328125	MtrunA17Chr6	5203152	5203174	+	intergenic:mRNA:MtrunA17Chr6g0455011-mRNA:MtrunA17Chr6g0455021
164rev	GAAAAATAAATGTTATTAAGAGG	GAAAAAAAAAAATTATAAAGAGG	......*...**....*...	4	0.102729	0.326667	MtrunA17Chr3	10770004	10770026	-	intergenic:mRNA:MtrunA17Chr3g0089561-mRNA:MtrunA17Chr3g0089591
164rev	GAAAAATAAATGTTATTAAGAGG	CAAAAATAAATATTAATATGAGG	*..........*...*..*.	4	0.044584	0.32634	MtrunA17Chr7	43308005	43308027	+	intergenic:mRNA:MtrunA17Chr7g0257821-mRNA:MtrunA17Chr7g0257831
164rev	GAAAAATAAATGTTATTAAGAGG	GAAAAATATTTGTTGTTAAAAGG	........**....*....*	4	0.0899761	0.32261	MtrunA17Chr8	5397376	5397398	+	intergenic:mRNA:MtrunA17Chr8g0341951/mRNA:MtrunA17Chr8g0341961-mRNA:MtrunA17Chr8g0341971
164rev	GAAAAATAAATGTTATTAAGAGG	GTAAAATAAATGATAATAATTGG	.*..........*..*...*	4	0.0464249	0.320407	MtrunA17Chr1	37433903	37433925	-	intron:mRNA:MtrunA17Chr1g0187381
164rev	GAAAAATAAATGTTATTAAGAGG	ATAAAATAAATGATATTAATAGG	**..........*......*	4	0.269912	0.317203	MtrunA17Chr5	22065458	22065480	-	intergenic:mRNA:MtrunA17Chr5g0421201-mRNA:MtrunA17Chr5g0421211
164rev	GAAAAATAAATGTTATTAAGAGG	GAAAAAGAATTATTGTTAAGAGG	......*..*.*..*.....	4	0.113213	0.314879	MtrunA17Chr6	9589807	9589829	+	intron:mRNA:MtrunA17Chr6g0460371
164rev	GAAAAATAAATGTTATTAAGAGG	AAAAAATAAATCTTAACAAGAGG	*..........*...**...	4	0.0515854	0.305757	MtrunA17Chr8	42405758	42405780	+	intron:mRNA:MtrunA17Chr8g0382961
164rev	GAAAAATAAATGTTATTAAGAGG	AAAAAAGGAAAGTTATTAAGAGG	*.....**..*.........	4	0.542337	0.291176	MtrunA17Chr4	27145768	27145790	-	intron:mRNA:MtrunA17Chr4g0026161
164rev	GAAAAATAAATGTTATTAAGAGG	GAGAATAAAAAGTTATTAAGAGG	..*..**...*.........	4	0.308646	0.286458	MtrunA17Chr4	12500052	12500074	+	intergenic:mRNA:MtrunA17Chr4g0015201-mRNA:MtrunA17Chr4g0015211
164rev	GAAAAATAAATGTTATTAAGAGG	AAAAAACAGATGATATTAAGAGG	*.....*.*...*.......	4	0.242761	0.285577	MtrunA17Chr8	49015407	49015429	-	intergenic:mRNA:MtrunA17Chr8g0392341-mRNA:MtrunA17Chr8g0392371
164rev	GAAAAATAAATGTTATTAAGAGG	AAAAAACAGATGATATTAAGAGG	*.....*.*...*.......	4	0.242761	0.285577	MtrunA17Chr8	49014480	49014502	+	intergenic:mRNA:MtrunA17Chr8g0392341-mRNA:MtrunA17Chr8g0392371
164rev	GAAAAATAAATGTTATTAAGAGG	GAAAAATAAATAAAATCAAGAGG	...........***..*...	4	0.0142533	0.282353	MtrunA17Chr3	40926392	40926414	+	intergenic:mRNA:MtrunA17Chr3g0120931-mRNA:MtrunA17Chr3g0120941
164rev	GAAAAATAAATGTTATTAAGAGG	GAAAAATAAATAAAATCAAGAGG	...........***..*...	4	0.0142533	0.282353	MtrunA17Chr7	16366433	16366455	-	intergenic:mRNA:MtrunA17Chr7g0229191-mRNA:MtrunA17Chr7g0229201
164rev	GAAAAATAAATGTTATTAAGAGG	GAAAAATAAATAAAATCAAGAGG	...........***..*...	4	0.0142533	0.282353	MtrunA17Chr5	22938641	22938663	+	intergenic:mRNA:MtrunA17Chr5g0421661-mRNA:MtrunA17Chr5g0421681
164rev	GAAAAATAAATGTTATTAAGAGG	GAAAAATAAATAAAATCAAGAGG	...........***..*...	4	0.0142533	0.282353	MtrunA17Chr7	26507714	26507736	+	intergenic:mRNA:MtrunA17Chr7g0236241-mRNA:MtrunA17Chr7g0236251
164rev	GAAAAATAAATGTTATTAAGAGG	GAAAAATAAATAAAATCAAGAGG	...........***..*...	4	0.0142533	0.282353	MtrunA17Chr6	13108866	13108888	+	intergenic:mRNA:MtrunA17Chr6g0463911-mRNA:MtrunA17Chr6g0463941
164rev	GAAAAATAAATGTTATTAAGAGG	GAAAAATAAATAAAATCAAGAGG	...........***..*...	4	0.0142533	0.282353	MtrunA17Chr5	41204884	41204906	+	intergenic:mRNA:MtrunA17Chr5g0443361-mRNA:MtrunA17Chr5g0443371
164rev	GAAAAATAAATGTTATTAAGAGG	GAAAAATAAATAAAATCAAGAGG	...........***..*...	4	0.0142533	0.282353	MtrunA17Chr2	33172845	33172867	-	intergenic:mRNA:MtrunA17Chr2g0310341-mRNA:MtrunA17Chr2g0310351
164rev	GAAAAATAAATGTTATTAAGAGG	GAAAAATAAATAAAATCAAGAGG	...........***..*...	4	0.0142533	0.282353	MtrunA17Chr7	12319859	12319881	+	intergenic:mRNA:MtrunA17Chr7g0227191-mRNA:MtrunA17Chr7g0227211
164rev	GAAAAATAAATGTTATTAAGAGG	GAAAAATAAATAAAATCAAGAGG	...........***..*...	4	0.0142533	0.282353	MtrunA17Chr7	51420122	51420144	-	intergenic:mRNA:MtrunA17Chr7g0269421-mRNA:MtrunA17Chr7g0269431
164rev	GAAAAATAAATGTTATTAAGAGG	GAAAAATAAATAAAATCAAGAGG	...........***..*...	4	0.0142533	0.282353	MtrunA17Chr3	20971638	20971660	-	intergenic:mRNA:MtrunA17Chr3g0096671-mRNA:MtrunA17Chr3g0096681
164rev	GAAAAATAAATGTTATTAAGAGG	GAAAAATAAATAAAATCAAGAGG	...........***..*...	4	0.0142533	0.282353	MtrunA17Chr2	33171735	33171757	-	intergenic:mRNA:MtrunA17Chr2g0310341-mRNA:MtrunA17Chr2g0310351
164rev	GAAAAATAAATGTTATTAAGAGG	GAAAAATAAATAAAATCAAGAGG	...........***..*...	4	0.0142533	0.282353	MtrunA17Chr3	16110533	16110555	-	intergenic:mRNA:MtrunA17Chr3g0093871-mRNA:MtrunA17Chr3g0093881
164rev	GAAAAATAAATGTTATTAAGAGG	GAAAAATAAATAAAATCAAGAGG	...........***..*...	4	0.0142533	0.282353	MtrunA17Chr1	19963405	19963427	+	intergenic:mRNA:MtrunA17Chr1g0171101-mRNA:MtrunA17Chr1g0171111
164rev	GAAAAATAAATGTTATTAAGAGG	GAAAAATAAATAAAATCAAGAGG	...........***..*...	4	0.0142533	0.282353	MtrunA17Chr3	16122383	16122405	-	intergenic:mRNA:MtrunA17Chr3g0093871-mRNA:MtrunA17Chr3g0093881
164rev	GAAAAATAAATGTTATTAAGAGG	GAAAAATAAATAAAATCAAGAGG	...........***..*...	4	0.0142533	0.282353	MtrunA17Chr3	14359785	14359807	-	intergenic:mRNA:MtrunA17Chr3g0092751-mRNA:MtrunA17Chr3g0092771
164rev	GAAAAATAAATGTTATTAAGAGG	GAAAAATAAATAAAATCAAGAGG	...........***..*...	4	0.0142533	0.282353	MtrunA17Chr6	36953330	36953352	-	intergenic:mRNA:MtrunA17Chr6g0482211/mRNA:MtrunA17Chr6g0482221-mRNA:MtrunA17Chr6g0482231
164rev	GAAAAATAAATGTTATTAAGAGG	GAAAAATAAATAAAATCAAGAGG	...........***..*...	4	0.0142533	0.282353	MtrunA17Chr6	34152198	34152220	+	intergenic:mRNA:MtrunA17Chr6g0479451-mRNA:MtrunA17Chr6g0479461
164rev	GAAAAATAAATGTTATTAAGAGG	GAAAAATAAATAAAATCAAGAGG	...........***..*...	4	0.0142533	0.282353	MtrunA17Chr6	28454088	28454110	-	intergenic:mRNA:MtrunA17Chr6g0474541-mRNA:MtrunA17Chr6g0474551
164rev	GAAAAATAAATGTTATTAAGAGG	GAAAAATAAATAAAATCAAGAGG	...........***..*...	4	0.0142533	0.282353	MtrunA17Chr1	19956264	19956286	+	intergenic:mRNA:MtrunA17Chr1g0171101-mRNA:MtrunA17Chr1g0171111
164rev	GAAAAATAAATGTTATTAAGAGG	GAAAAATAAATAAAATCAAGAGG	...........***..*...	4	0.0142533	0.282353	MtrunA17Chr6	28447734	28447756	-	intergenic:mRNA:MtrunA17Chr6g0474541-mRNA:MtrunA17Chr6g0474551
164rev	GAAAAATAAATGTTATTAAGAGG	GAAAAATAAATAAAATCAAGAGG	...........***..*...	4	0.0142533	0.282353	MtrunA17Chr7	12325904	12325926	+	intergenic:mRNA:MtrunA17Chr7g0227191-mRNA:MtrunA17Chr7g0227211
164rev	GAAAAATAAATGTTATTAAGAGG	GAAAAATAAATAAAATCAAGAGG	...........***..*...	4	0.0142533	0.282353	MtrunA17Chr5	39409929	39409951	-	intergenic:mRNA:MtrunA17Chr5g0440791-mRNA:MtrunA17Chr5g0440801
164rev	GAAAAATAAATGTTATTAAGAGG	GAAAAATAAATAAAATCAAGAGG	...........***..*...	4	0.0142533	0.282353	MtrunA17Chr8	23719201	23719223	-	intergenic:mRNA:MtrunA17Chr8g0359891-mRNA:MtrunA17Chr8g0359921
164rev	GAAAAATAAATGTTATTAAGAGG	GAAAAATAAATAAAATCAAGAGG	...........***..*...	4	0.0142533	0.282353	MtrunA17Chr3	14273755	14273777	+	intergenic:mRNA:MtrunA17Chr3g0092711-mRNA:MtrunA17Chr3g0092731
164rev	GAAAAATAAATGTTATTAAGAGG	TAAAAAGAATTCTTATTAAGTGG	*.....*..*.*........	4	0.442793	0.274781	MtrunA17Chr8	46899955	46899977	-	exon:mRNA:MtrunA17Chr8g0389281
164rev	GAAAAATAAATGTTATTAAGAGG	GAAAAAAAGAAGTAATTAAGAGG	......*.*.*..*......	4	0.0471038	0.270833	MtrunA17Chr7	31687918	31687940	+	intron:mRNA:MtrunA17Chr7g0242161
164rev	GAAAAATAAATGTTATTAAGAGG	TAAAAATACATATTATTTAGTGG	*.......*..*.....*..	4	0.0932899	0.266667	MtrunA17Chr3	55858214	55858236	+	intergenic:mRNA:MtrunA17Chr3g0141761-mRNA:MtrunA17Chr3g0141771
164rev	GAAAAATAAATGTTATTAAGAGG	GAAAAAGAAATATTAAAAAGGGG	......*....*...**...	4	0.0318369	0.266191	MtrunA17Chr2	39194850	39194872	+	intergenic:mRNA:MtrunA17Chr2g0317211-mRNA:MtrunA17Chr2g0317221
164rev	GAAAAATAAATGTTATTAAGAGG	AAAAAATATATGTTAAAAAGAGG	*.......*......**...	4	0.0640623	0.261818	MtrunA17Chr7	34133349	34133371	+	intron:mRNA:MtrunA17Chr7g0244981
164rev	GAAAAATAAATGTTATTAAGAGG	GAAAATTAGTTGTAATTAAGAGG	.....*..**...*......	4	0.06924	0.260104	MtrunA17Chr4	9850051	9850073	+	exon:mRNA:MtrunA17Chr4g0012491
164rev	GAAAAATAAATGTTATTAAGAGG	TAAAAACAAAGATTATTAAGGGG	*.....*...**........	4	0.26683	0.256667	MtrunA17Chr1	39390516	39390538	-	intergenic:mRNA:MtrunA17Chr1g0190101-mRNA:MtrunA17Chr1g0190111
164rev	GAAAAATAAATGTTATTAAGAGG	AAGAAATAGATGATATTAAGAGG	*.*.....*...*.......	4	0.350458	0.253846	MtrunA17Chr1	9385991	9386013	-	intron:mRNA:MtrunA17Chr1g0158411
164rev	GAAAAATAAATGTTATTAAGAGG	GGAAAATAAATGTTACTTAAAGG	.*.............*.*.*	4	0.0235123	0.25	MtrunA17Chr7	14123919	14123941	+	intron:mRNA:MtrunA17Chr7g0228671
164rev	GAAAAATAAATGTTATTAAGAGG	CAAAAATAAATAATATTATGGGG	*..........**.....*.	4	0.100314	0.248521	MtrunA17Chr8	14606410	14606432	-	intron:mRNA:MtrunA17Chr8g0352721
164rev	GAAAAATAAATGTTATTAAGAGG	GAAAAATATTTGTTATTTAATGG	........**.......*.*	4	0.0658034	0.248162	MtrunA17Chr1	31574540	31574562	-	intron:mRNA:MtrunA17Chr1g0180411
164rev	GAAAAATAAATGTTATTAAGAGG	GAAAATTAAATGTTAATATTTGG	.....*.........*..**	4	0.0205465	0.244755	MtrunA17Chr2	1983538	1983560	+	exon:mRNA:MtrunA17Chr2g0279601
164rev	GAAAAATAAATGTTATTAAGAGG	GAAAAAAGAATGATATTATGTGG	......**....*.....*.	4	0.125155	0.239201	MtrunA17Chr1	50538958	50538980	-	intergenic:mRNA:MtrunA17Chr1g0205241-mRNA:MtrunA17Chr1g0205251/mRNA:MtrunA17Chr1g0205261
164rev	GAAAAATAAATGTTATTAAGAGG	ATAAAATAAATGTTAATGAGTGG	**.............*.*..	4	0.0533773	0.238017	MtrunA17Chr2	36951040	36951062	-	exon:mRNA:MtrunA17Chr2g0314521
164rev	GAAAAATAAATGTTATTAAGAGG	AAAAAAAAAAAGTTATTGAGGGG	*.....*...*......*..	4	0.117637	0.23625	MtrunA17Chr1	206990	207012	+	intergenic:mRNA:MtrunA17Chr1g0146271-mRNA:MtrunA17Chr1g0146281
164rev	GAAAAATAAATGTTATTAAGAGG	GTATGATAAATGTTATTAATAGG	.*.**..............*	4	0.697447	0.233256	MtrunA17Chr4	52091961	52091983	-	intron:mRNA:MtrunA17Chr4g0059441
164rev	GAAAAATAAATGTTATTAAGAGG	CAAAAAAATATGTAATTAAGGGG	*.....*.*....*......	4	0.0934662	0.232143	MtrunA17Chr6	20311642	20311664	+	intron:mRNA:MtrunA17Chr6g0470321
164rev	GAAAAATAAATGTTATTAAGAGG	GTAAAAAAAGTGTTGTTAAGAGG	.*....*..*....*.....	4	0.253409	0.229798	MtrunA17Chr5	10931661	10931683	-	intron:mRNA:MtrunA17Chr5g0409041
164rev	GAAAAATAAATGTTATTAAGAGG	GAAAAAAAAAAGTTGTTATGGGG	......*...*...*...*.	4	0.0481023	0.229687	MtrunA17Chr1	33875608	33875630	+	intergenic:mRNA:MtrunA17Chr1g0183031-mRNA:MtrunA17Chr1g0183041
164rev	GAAAAATAAATGTTATTAAGAGG	AAGGAATAAATGTTACTAAGAGG	*.**...........*....	4	0.268521	0.229167	MtrunA17Chr1	26906305	26906327	-	intron:mRNA:MtrunA17Chr1g0175511
164rev	GAAAAATAAATGTTATTAAGAGG	TAAAAATAAATGAAATAAAGTGG	*...........**..*...	4	0.0351504	0.228571	MtrunA17Chr5	10421524	10421546	+	intergenic:mRNA:MtrunA17Chr5g0408171-mRNA:MtrunA17Chr5g0408181
164rev	GAAAAATAAATGTTATTAAGAGG	CAAAAATTAATGCTATTAAAGGG	*......*....*......*	4	0.269912	0.226571	MtrunA17Chr0c01	803693	803715	+	intergenic:mRNA:MtrunA17Chr0c01g0489451-mRNA:MtrunA17Chr0c01g0489461
164rev	GAAAAATAAATGTTATTAAGAGG	GAAAAAAAAATACTAGTAAGGGG	......*....**..*....	4	0.0320023	0.223178	MtrunA17Chr5	24349564	24349586	-	intergenic:mRNA:MtrunA17Chr5g0422571-mRNA:MtrunA17Chr5g0422591
164rev	GAAAAATAAATGTTATTAAGAGG	CAAAAAAAAATATTATTAGGTGG	*.....*....*......*.	4	0.17704	0.21875	MtrunA17Chr3	18837993	18838015	+	intergenic:ncRNA:MtrunA17Chr3g0095431-mRNA:MtrunA17Chr3g0095441
164rev	GAAAAATAAATGTTATTAAGAGG	GAAAAAAAAAAGTAATTATGTGG	......*...*..*....*.	4	0.0267434	0.21875	MtrunA17Chr1	7890987	7891009	-	intergenic:mRNA:MtrunA17Chr1g0156331-mRNA:MtrunA17Chr1g0156341
164rev	GAAAAATAAATGTTATTAAGAGG	GAAAATTAAATGAAATCAAGAGG	.....*......**..*...	4	0.0192163	0.216086	MtrunA17Chr4	48889339	48889361	-	intergenic:mRNA:MtrunA17Chr4g0055181-mRNA:MtrunA17Chr4g0055191
164rev	GAAAAATAAATGTTATTAAGAGG	GAAAATTAAATGAAATCAAGAGG	.....*......**..*...	4	0.0192163	0.216086	MtrunA17Chr4	48887728	48887750	-	intergenic:mRNA:MtrunA17Chr4g0055181-mRNA:MtrunA17Chr4g0055191
164rev	GAAAAATAAATGTTATTAAGAGG	GAAAATTAAATGAAATCAAGAGG	.....*......**..*...	4	0.0192163	0.216086	MtrunA17Chr4	48886130	48886152	-	intergenic:mRNA:MtrunA17Chr4g0055181-mRNA:MtrunA17Chr4g0055191
164rev	GAAAAATAAATGTTATTAAGAGG	AGAAAATATATGTTATTTAGTGG	**......*........*..	4	0.189614	0.216	MtrunA17Chr3	22787250	22787272	+	intergenic:mRNA:MtrunA17Chr3g0097991-mRNA:MtrunA17Chr3g0098001
164rev	GAAAAATAAATGTTATTAAGAGG	GAAAAATAAATAAAATAAAGAGG	...........***..*...	4	0.0142533	0.213333	MtrunA17Chr6	30298649	30298671	+	intergenic:mRNA:MtrunA17Chr6g0475731-mRNA:MtrunA17Chr6g0475741
164rev	GAAAAATAAATGTTATTAAGAGG	GAGAAACAAGTGTTAATAAGTGG	..*...*..*.....*....	4	0.160359	0.212191	MtrunA17Chr8	4536396	4536418	+	intergenic:mRNA:MtrunA17Chr8g0340791-mRNA:MtrunA17Chr8g0340801
164rev	GAAAAATAAATGTTATTAAGAGG	GAAATAAAAATGATATTAAATGG	....*.*.....*......*	4	0.174518	0.206512	MtrunA17Chr4	61555968	61555990	+	intergenic:mRNA:MtrunA17Chr4g0072491-mRNA:MtrunA17Chr4g0072501
164rev	GAAAAATAAATGTTATTAAGAGG	GTAAAAAAAATGTTAGTAAAAGG	.*....*........*...*	4	0.0819333	0.206512	MtrunA17Chr3	23365386	23365408	+	intergenic:mRNA:MtrunA17Chr3g0098541-mRNA:MtrunA17Chr3g0098581
164rev	GAAAAATAAATGTTATTAAGAGG	AAAAAAAAAATGTTCTTAAATGG	*.....*.......*....*	4	0.127664	0.201349	MtrunA17Chr8	7876609	7876631	-	intergenic:mRNA:MtrunA17Chr8g0344721-mRNA:MtrunA17Chr8g0344731
164rev	GAAAAATAAATGTTATTAAGAGG	GAAAATTGAATGTTATTGAAAGG	.....*.*.........*.*	4	0.0743283	0.196429	MtrunA17Chr3	3038889	3038911	+	intron:mRNA:MtrunA17Chr3g0080961
164rev	GAAAAATAAATGTTATTAAGAGG	AAAAAATATATTTTATTAAATGG	*.......*..*.......*	4	0.209661	0.194712	MtrunA17Chr2	41165082	41165104	+	intergenic:mRNA:MtrunA17Chr2g0319821-mRNA:MtrunA17Chr2g0319831
164rev	GAAAAATAAATGTTATTAAGAGG	ATAAAATAAATGATATTAACAGG	**..........*......*	4	0.269912	0.194206	MtrunA17Chr2	23387462	23387484	-	intron:mRNA:MtrunA17Chr2g0304861
164rev	GAAAAATAAATGTTATTAAGAGG	ATAAAATAAATGATATTAACAGG	**..........*......*	4	0.269912	0.194206	MtrunA17Chr0c03	150397	150419	-	intergenic:mRNA:MtrunA17Chr0c03g0490061-Gap
164rev	GAAAAATAAATGTTATTAAGAGG	CAAAAATAAATCTTATAAAAGGG	*..........*....*..*	4	0.13211	0.189076	MtrunA17Chr3	40901077	40901099	+	intergenic:mRNA:MtrunA17Chr3g0120901-mRNA:MtrunA17Chr3g0120921
164rev	GAAAAATAAATGTTATTAAGAGG	GAAAAATACAAGTAATTAATTGG	........*.*..*.....*	4	0.0301448	0.185714	MtrunA17Chr1	30477034	30477056	+	intergenic:mRNA:MtrunA17Chr1g0179141-mRNA:MtrunA17Chr1g0179151
164rev	GAAAAATAAATGTTATTAAGAGG	GAAAATTAAAAGATATTTAGAGG	.....*....*.*....*..	4	0.0382844	0.18544	MtrunA17Chr5	20620604	20620626	+	intergenic:mRNA:MtrunA17Chr5g0420201-mRNA:MtrunA17Chr5g0420211
164rev	GAAAAATAAATGTTATTAAGAGG	AAAAAATAAGTGATATAAAGAGG	*........*..*...*...	4	0.217272	0.184615	MtrunA17Chr4	50182434	50182456	-	intergenic:mRNA:MtrunA17Chr4g0056791-mRNA:MtrunA17Chr4g0056801
164rev	GAAAAATAAATGTTATTAAGAGG	GAAAAATGAACATTATTGAGAGG	.......*..**.....*..	4	0.0765719	0.182519	MtrunA17Chr5	4393243	4393265	+	intergenic:mRNA:MtrunA17Chr5g0400021-ncRNA:MtrunA17Chr5g0400031
164rev	GAAAAATAAATGTTATTAAGAGG	AAAAAATAAATCTTATTATTAGG	*..........*......**	4	0.10809	0.179593	MtrunA17Chr7	54101975	54101997	-	intergenic:mRNA:MtrunA17Chr7g0273461/mRNA:MtrunA17Chr7g0273451-mRNA:MtrunA17Chr7g0273481
164rev	GAAAAATAAATGTTATTAAGAGG	CAAAAATAAATCTTATTTAAAGG	*..........*.....*.*	4	0.0672562	0.177258	MtrunA17Chr1	41473867	41473889	-	intron:mRNA:MtrunA17Chr1g0192931/mRNA:MtrunA17Chr1g0192941
164rev	GAAAAATAAATGTTATTAAGAGG	AAAAAATAAATTTTATAAAAAGG	*..........*....*..*	4	0.13211	0.173077	MtrunA17Chr7	52662758	52662780	+	intron:mRNA:MtrunA17Chr7g0271211
164rev	GAAAAATAAATGTTATTAAGAGG	GAATATTAAATGTTATTATTAGG	...*.*............**	4	0.125827	0.171329	MtrunA17Chr3	43099998	43100020	-	intergenic:mRNA:MtrunA17Chr3g0124231/mRNA:MtrunA17Chr3g0124221-ncRNA:MtrunA17Chr3g0124251
164rev	GAAAAATAAATGTTATTAAGAGG	GAAAGAAAAATTTTATTAATTGG	....*.*....*.......*	4	0.221868	0.169615	MtrunA17Chr3	44640896	44640918	+	intergenic:mRNA:MtrunA17Chr3g0126291-mRNA:MtrunA17Chr3g0126321
164rev	GAAAAATAAATGTTATTAAGAGG	AAAAAATAGATGATATTGAGAGG	*.......*...*....*..	4	0.0733805	0.166154	MtrunA17Chr4	39386180	39386202	+	intergenic:mRNA:MtrunA17Chr4g0041851-mRNA:MtrunA17Chr4g0041861
164rev	GAAAAATAAATGTTATTAAGAGG	AAAAAATAAACGATATTGAGAGG	*.........*.*....*..	4	0.0666549	0.166154	MtrunA17Chr4	32819996	32820018	-	intergenic:mRNA:MtrunA17Chr4g0032761-mRNA:MtrunA17Chr4g0032771
164rev	GAAAAATAAATGTTATTAAGAGG	GAAAAAGAAAAGTTATAAATAGG	......*...*.....*..*	4	0.0914781	0.164706	MtrunA17Chr2	28751773	28751795	-	intergenic:mRNA:MtrunA17Chr2g0306641-mRNA:MtrunA17Chr2g0306681
164rev	GAAAAATAAATGTTATTAAGAGG	CAACAATAAATGTTAATAATTGG	*..*...........*...*	4	0.119961	0.160428	MtrunA17Chr8	11577442	11577464	-	intergenic:mRNA:MtrunA17Chr8g0348981-mRNA:MtrunA17Chr8g0348991
164rev	GAAAAATAAATGTTATTAAGAGG	GAAAAATTAAAGTTAAAAAGTGG	.......*..*....**...	4	0.0525821	0.155844	MtrunA17Chr3	1207513	1207535	+	intron:mRNA:MtrunA17Chr3g0078631
164rev	GAAAAATAAATGTTATTAAGAGG	AAAAAGTAAATGTTAGTAATAGG	*....*.........*...*	4	0.0725764	0.155769	MtrunA17Chr2	32198281	32198303	+	intron:mRNA:MtrunA17Chr2g0309451
164rev	GAAAAATAAATGTTATTAAGAGG	GCAAAATAAATCTTATAAATAGG	.*.........*....*..*	4	0.13211	0.155294	MtrunA17Chr1	32874455	32874477	-	intergenic:mRNA:MtrunA17Chr1g0181901-mRNA:MtrunA17Chr1g0181911
164rev	GAAAAATAAATGTTATTAAGAGG	GATAAATAACTGATATTAAACGG	..*......*..*......*	4	0.232036	0.152715	MtrunA17Chr7	31738177	31738199	-	intron:mRNA:MtrunA17Chr7g0242211
164rev	GAAAAATAAATGTTATTAAGAGG	GAAAAATTGAAGTTATCAAGCGG	.......**.*.....*...	4	0.186789	0.151261	MtrunA17Chr3	40952145	40952167	+	intergenic:mRNA:MtrunA17Chr3g0120981-mRNA:MtrunA17Chr3g0120991
164rev	GAAAAATAAATGTTATTAAGAGG	GAGAAATAAATGATATTAGAAGG	..*.........*.....**	4	0.0793609	0.148738	MtrunA17Chr5	29869301	29869323	+	intergenic:mRNA:MtrunA17Chr5g0428261-mRNA:MtrunA17Chr5g0428271
164rev	GAAAAATAAATGTTATTAAGAGG	GAAAACAAAATGTTATAAATCGG	.....**.........*..*	4	0.0997193	0.148485	MtrunA17Chr1	4370843	4370865	-	intergenic:mRNA:MtrunA17Chr1g0151531-mRNA:MtrunA17Chr1g0151541
164rev	GAAAAATAAATGTTATTAAGAGG	GCAAAATACATGTTGTTTAGTGG	.*......*.....*..*..	4	0.0508165	0.145918	MtrunA17Chr3	2924882	2924904	-	intergenic:mRNA:MtrunA17Chr3g0080851-mRNA:MtrunA17Chr3g0080861
164rev	GAAAAATAAATGTTATTAAGAGG	GAAAAGTATATGTTAGTAAAAGG	.....*..*......*...*	4	0.0398536	0.13908	MtrunA17Chr4	11370481	11370503	+	intergenic:mRNA:MtrunA17Chr4g0013951-mRNA:MtrunA17Chr4g0013961
164rev	GAAAAATAAATGTTATTAAGAGG	GAAAAATATATGTAATAAATAGG	........*....*..*..*	4	0.0209112	0.138667	MtrunA17Chr1	43488996	43489018	+	intergenic:mRNA:MtrunA17Chr1g0195661-mRNA:MtrunA17Chr1g0195671
164rev	GAAAAATAAATGTTATTAAGAGG	GAAAATTAAATTTTATAAAAAGG	.....*.....*....*..*	4	0.071833	0.137363	MtrunA17Chr4	56486998	56487020	+	intergenic:mRNA:MtrunA17Chr4g0065361/ncRNA:MtrunA17Chr4g0065371-mRNA:MtrunA17Chr4g0065381
164rev	GAAAAATAAATGTTATTAAGAGG	GAAAATTAAATTTTATAAAATGG	.....*.....*....*..*	4	0.071833	0.137363	MtrunA17Chr6	39573581	39573603	+	intergenic:mRNA:MtrunA17Chr6g0485031-mRNA:MtrunA17Chr6g0485041
164rev	GAAAAATAAATGTTATTAAGAGG	GAAAATTAAATTTTATAAAAGGG	.....*.....*....*..*	4	0.071833	0.137363	MtrunA17Chr1	9705626	9705648	+	intergenic:mRNA:MtrunA17Chr1g0158951-mRNA:MtrunA17Chr1g0158961
164rev	GAAAAATAAATGTTATTAAGAGG	AAATAATTAATGTTATTATGGGG	*..*...*..........*.	4	0.526849	0.132168	MtrunA17Chr1	18342904	18342926	+	intergenic:mRNA:MtrunA17Chr1g0169701-mRNA:MtrunA17Chr1g0169721
164rev	GAAAAATAAATGTTATTAAGAGG	GAAATAGAAATGTTGTTAAATGG	....*.*.......*....*	4	0.120855	0.130348	MtrunA17Chr7	5737886	5737908	+	intergenic:mRNA:MtrunA17Chr7g0220361-mRNA:MtrunA17Chr7g0220371
164rev	GAAAAATAAATGTTATTAAGAGG	GAAAATTAAATTTTATTTAAGGG	.....*.....*.....*.*	4	0.0365695	0.128777	MtrunA17Chr3	22431004	22431026	+	intergenic:mRNA:MtrunA17Chr3g0097761-mRNA:MtrunA17Chr3g0097771
164rev	GAAAAATAAATGTTATTAAGAGG	GAAAATTAAATTTTATTTAAGGG	.....*.....*.....*.*	4	0.0365695	0.128777	MtrunA17Chr2	36129117	36129139	+	intergenic:mRNA:MtrunA17Chr2g0313391-mRNA:MtrunA17Chr2g0313401
164rev	GAAAAATAAATGTTATTAAGAGG	GAAAATTAAATTTTATTTAAGGG	.....*.....*.....*.*	4	0.0365695	0.128777	MtrunA17Chr2	36242859	36242881	+	intergenic:mRNA:MtrunA17Chr2g0313521-mRNA:MtrunA17Chr2g0313531
164rev	GAAAAATAAATGTTATTAAGAGG	GAAAATTAAATTTTATTTAAGGG	.....*.....*.....*.*	4	0.0365695	0.128777	MtrunA17Chr2	36084928	36084950	-	intergenic:mRNA:MtrunA17Chr2g0313301-mRNA:MtrunA17Chr2g0313311
164rev	GAAAAATAAATGTTATTAAGAGG	AACAAATAAATGTAATTATGTGG	*.*..........*....*.	4	0.0774014	0.128571	MtrunA17Chr1	38705765	38705787	+	intergenic:mRNA:MtrunA17Chr1g0189071-mRNA:MtrunA17Chr1g0189081
164rev	GAAAAATAAATGTTATTAAGAGG	GAAAAAAAATTGGAATTAAGAGG	......*..*..**......	4	0.0495099	0.12468	MtrunA17Chr3	57439666	57439688	+	intergenic:mRNA:MtrunA17Chr3g0143941-mRNA:MtrunA17Chr3g0143951
164rev	GAAAAATAAATGTTATTAAGAGG	GATGAATGAATTTTATTAAGTGG	..**...*...*........	4	0.694061	0.124434	MtrunA17Chr1	3892279	3892301	-	intergenic:mRNA:MtrunA17Chr1g0150921-mRNA:MtrunA17Chr1g0150941/ncRNA:MtrunA17Chr1g0150951
164rev	GAAAAATAAATGTTATTAAGAGG	GAAAGATATATGTTATAATGTGG	....*...*.......*.*.	4	0.111383	0.124062	MtrunA17Chr8	45181571	45181593	-	intron:mRNA:MtrunA17Chr8g0386971
164rev	GAAAAATAAATGTTATTAAGAGG	GGAATGGAAATGTTATTAAGTGG	.*..***.............	4	0.539223	0.122231	MtrunA17Chr1	745017	745039	+	exon:mRNA:MtrunA17Chr1g0147021
164rev	GAAAAATAAATGTTATTAAGAGG	GAAAAATAAAAAGTACTAAGAGG	..........***..*....	4	0.0237186	0.121739	MtrunA17Chr6	3724838	3724860	+	intron:mRNA:MtrunA17Chr6g0453331
164rev	GAAAAATAAATGTTATTAAGAGG	GAAAAATCTATGTTATTTAATGG	.......**........*.*	4	0.0750654	0.120536	MtrunA17Chr8	49365168	49365190	+	exon:mRNA:MtrunA17Chr8g0392921
164rev	GAAAAATAAATGTTATTAAGAGG	AAAAAATAATTGTTATTGGGTGG	*........*.......**.	4	0.0951046	0.119118	MtrunA17Chr3	43400965	43400987	-	intergenic:mRNA:MtrunA17Chr3g0124751-mRNA:MtrunA17Chr3g0124761
164rev	GAAAAATAAATGTTATTAAGAGG	AAAAAATAGATGACATTAAGAGG	*.......*...**......	4	0.0529596	0.118681	MtrunA17Chr4	32799520	32799542	-	intergenic:mRNA:MtrunA17Chr4g0032721-mRNA:MtrunA17Chr4g0032741
164rev	GAAAAATAAATGTTATTAAGAGG	GAATCATACATGTTGTTAAGTGG	...**...*.....*.....	4	0.234278	0.118182	MtrunA17Chr1	17545225	17545247	-	intergenic:mRNA:MtrunA17Chr1g0168671-mRNA:MtrunA17Chr1g0168681
164rev	GAAAAATAAATGTTATTAAGAGG	GAATCATACATGTTGTTAAGTGG	...**...*.....*.....	4	0.234278	0.118182	MtrunA17Chr5	21314904	21314926	-	intergenic:mRNA:MtrunA17Chr5g0420791-mRNA:MtrunA17Chr5g0420801
164rev	GAAAAATAAATGTTATTAAGAGG	GAATCATACATGTTGTTAAGTGG	...**...*.....*.....	4	0.234278	0.118182	MtrunA17Chr4	1819689	1819711	-	intergenic:mRNA:MtrunA17Chr4g0002551-mRNA:MtrunA17Chr4g0002571
164rev	GAAAAATAAATGTTATTAAGAGG	GAATCATACATGTTGTTAAGTGG	...**...*.....*.....	4	0.234278	0.118182	MtrunA17Chr4	7850093	7850115	-	intergenic:mRNA:MtrunA17Chr4g0010051-mRNA:MtrunA17Chr4g0010061
164rev	GAAAAATAAATGTTATTAAGAGG	GAATCATACATGTTGTTAAGTGG	...**...*.....*.....	4	0.234278	0.118182	MtrunA17Chr4	7856646	7856668	-	intergenic:mRNA:MtrunA17Chr4g0010051-mRNA:MtrunA17Chr4g0010061
164rev	GAAAAATAAATGTTATTAAGAGG	GAATCATACATGTTGTTAAGTGG	...**...*.....*.....	4	0.234278	0.118182	MtrunA17Chr5	21321485	21321507	-	intergenic:mRNA:MtrunA17Chr5g0420791-mRNA:MtrunA17Chr5g0420801
164rev	GAAAAATAAATGTTATTAAGAGG	GAATCATACATGTTGTTAAGTGG	...**...*.....*.....	4	0.234278	0.118182	MtrunA17Chr7	18929738	18929760	-	intergenic:mRNA:MtrunA17Chr7g0230291-mRNA:MtrunA17Chr7g0230311
164rev	GAAAAATAAATGTTATTAAGAGG	GAATCATACATGTTGTTAAGTGG	...**...*.....*.....	4	0.234278	0.118182	MtrunA17Chr5	10706514	10706536	-	intergenic:mRNA:MtrunA17Chr5g0408651-mRNA:MtrunA17Chr5g0408661
164rev	GAAAAATAAATGTTATTAAGAGG	TTTAAATAATTGTTATTAAGAAG	***......*..........	4	0.25985	0.117437	MtrunA17Chr6	30823446	30823468	-	intergenic:ncRNA:MtrunA17Chr6g0476091-mRNA:MtrunA17Chr6g0476101
164rev	GAAAAATAAATGTTATTAAGAGG	GAAAACCAGGTGTTATTAAGAGG	.....**.**..........	4	0.303437	0.115741	MtrunA17Chr4	61816019	61816041	+	intergenic:mRNA:MtrunA17Chr4g0072861-mRNA:MtrunA17Chr4g0072871
164rev	GAAAAATAAATGTTATTAAGAGG	AAAAAATAGATTTTATTTAGAGG	*.......*..*.....*..	4	0.0932899	0.115385	MtrunA17Chr1	7004086	7004108	+	intergenic:mRNA:MtrunA17Chr1g0155081-mRNA:MtrunA17Chr1g0155091
164rev	GAAAAATAAATGTTATTAAGAGG	GGAAAATAAATCTTACTGAGAGG	.*.........*...*.*..	4	0.0262616	0.112941	MtrunA17Chr1	29933890	29933912	+	intergenic:mRNA:MtrunA17Chr1g0178391-mRNA:MtrunA17Chr1g0178401
164rev	GAAAAATAAATGTTATTAAGAGG	AAAAAATAAATTTTGTTTAGAGG	*..........*..*..*..	4	0.0409193	0.1125	MtrunA17Chr8	17009865	17009887	+	intergenic:mRNA:MtrunA17Chr8g0355411-mRNA:MtrunA17Chr8g0355421
164rev	GAAAAATAAATGTTATTAAGAGG	AAAAAAAAAACGTTTTTAAGGGG	*.....*...*...*.....	4	0.152706	0.105	MtrunA17Chr2	14751873	14751895	-	intergenic:mRNA:MtrunA17Chr2g0296421-mRNA:MtrunA17Chr2g0296431
164rev	GAAAAATAAATGTTATTAAGAGG	GAATCATATATGTTATTTAGTGG	...**...*........*..	4	0.180013	0.0954545	MtrunA17Chr1	55501340	55501362	-	intergenic:mRNA:MtrunA17Chr1g0212151-mRNA:MtrunA17Chr1g0212171
164rev	GAAAAATAAATGTTATTAAGAGG	GTTAAATAAATGTTTATAAGTGG	.**...........**....	4	0.0683198	0.0933398	MtrunA17Chr6	31452313	31452335	-	intron:mRNA:MtrunA17Chr6g0476661
164rev	GAAAAATAAATGTTATTAAGAGG	GAAAAATAAAGGTAATTATTGGG	..........*..*....**	4	0.0155411	0.0933333	MtrunA17Chr7	43467129	43467151	-	intergenic:mRNA:MtrunA17Chr7g0258051-mRNA:MtrunA17Chr7g0258061
164rev	GAAAAATAAATGTTATTAAGAGG	CCAAAATCAATTTTATTAAGTGG	**.....*...*........	4	0.703916	0.0925095	MtrunA17Chr3	35306207	35306229	+	intergenic:mRNA:MtrunA17Chr3g0113651-mRNA:MtrunA17Chr3g0113661
164rev	GAAAAATAAATGTTATTAAGAGG	GAAATTTACATGTAATTAAGTGG	....**..*....*......	4	0.0788022	0.0918809	MtrunA17Chr6	36125060	36125082	-	intron:mRNA:MtrunA17Chr6g0481141
164rev	GAAAAATAAATGTTATTAAGAGG	GAAATTTACATGTAATTAAGTGG	....**..*....*......	4	0.0788022	0.0918809	MtrunA17Chr6	36160626	36160648	-	exon:mRNA:MtrunA17Chr6g0481221
164rev	GAAAAATAAATGTTATTAAGAGG	GAAATTTACATGTAATTAAGTGG	....**..*....*......	4	0.0788022	0.0918809	MtrunA17Chr6	35108350	35108372	+	intron:mRNA:MtrunA17Chr6g0480271/mRNA:MtrunA17Chr6g0480281
164rev	GAAAAATAAATGTTATTAAGAGG	GAAATTTACATGTAATTAAGTGG	....**..*....*......	4	0.0788022	0.0918809	MtrunA17Chr6	36171567	36171589	-	intron:mRNA:MtrunA17Chr6g0481251
164rev	GAAAAATAAATGTTATTAAGAGG	GAAATTTACATGTAATTAAGTGG	....**..*....*......	4	0.0788022	0.0918809	MtrunA17Chr6	35192932	35192954	+	intron:mRNA:MtrunA17Chr6g0480401
164rev	GAAAAATAAATGTTATTAAGAGG	AAAAAATAAGTGTTTATAAGGGG	*........*....**....	4	0.0672195	0.0909091	MtrunA17Chr1	20221589	20221611	-	intergenic:mRNA:MtrunA17Chr1g0171471/mRNA:MtrunA17Chr1g0171481-mRNA:MtrunA17Chr1g0171481
164rev	GAAAAATAAATGTTATTAAGAGG	AAAAAATAAAATTTAGTAAGAGG	*.........**...*....	4	0.0743633	0.0898669	MtrunA17Chr7	10446921	10446943	-	intergenic:mRNA:MtrunA17Chr7g0225311-mRNA:MtrunA17Chr7g0225321/mRNA:MtrunA17Chr7g0225331
164rev	GAAAAATAAATGTTATTAAGAGG	GAAAAATAAAAGGTGTTAATTGG	..........*.*.*....*	4	0.0343424	0.0890217	MtrunA17Chr2	30495202	30495224	-	intergenic:mRNA:MtrunA17Chr2g0307941-mRNA:MtrunA17Chr2g0307951
164rev	GAAAAATAAATGTTATTAAGAGG	CAAAAATAAATATTTCTAAGTGG	*..........*..**....	4	0.0359088	0.0888889	MtrunA17Chr7	53558051	53558073	-	intergenic:mRNA:MtrunA17Chr7g0272501-mRNA:MtrunA17Chr7g0272511
164rev	GAAAAATAAATGTTATTAAGAGG	TAAAAATAAACGGTATTTAGTGG	*.........*.*....*..	4	0.0666549	0.0869565	MtrunA17Chr4	32542587	32542609	+	intron:mRNA:MtrunA17Chr4g0032441
164rev	GAAAAATAAATGTTATTAAGAGG	TTATGATAAATGTTATTAAGGAG	**.**...............	4	0.260989	0.0863912	MtrunA17Chr2	10555884	10555906	+	intergenic:mRNA:MtrunA17Chr2g0291341-mRNA:MtrunA17Chr2g0291351
164rev	GAAAAATAAATGTTATTAAGAGG	GAAAAATTAAATATATTAAGAGG	.......*..***.......	4	0.137899	0.0855875	MtrunA17Chr3	9810975	9810997	-	intergenic:mRNA:MtrunA17Chr3g0088461-mRNA:MtrunA17Chr3g0088471
164rev	GAAAAATAAATGTTATTAAGAGG	AAAAAATAAATATTTTTTAGAGG	*..........*..*..*..	4	0.0409193	0.084	MtrunA17Chr1	28614716	28614738	-	intergenic:mRNA:MtrunA17Chr1g0177101-mRNA:MtrunA17Chr1g0177121
164rev	GAAAAATAAATGTTATTAAGAGG	GAAAAATAACTATTATTTTGGGG	.........*.*.....**.	4	0.0400264	0.0837607	MtrunA17Chr4	18640834	18640856	+	intergenic:mRNA:MtrunA17Chr4g0021311-mRNA:MtrunA17Chr4g0021321
164rev	GAAAAATAAATGTTATTAAGAGG	AAATAATAAATTTTATTAGGTGG	*..*.......*......*.	4	0.25921	0.0826049	MtrunA17Chr4	2991885	2991907	+	intergenic:mRNA:MtrunA17Chr4g0003911-mRNA:MtrunA17Chr4g0003921
164rev	GAAAAATAAATGTTATTAAGAGG	AAAAAATAAATGGTATTAGATGG	*...........*.....**	4	0.0850223	0.0825408	MtrunA17Chr3	31587376	31587398	+	intron:ncRNA:MtrunA17Chr3g0108161
164rev	GAAAAATAAATGTTATTAAGAGG	GAAAAATAATTGTAATTGGGAGG	.........*...*...**.	4	0.0121218	0.0819328	MtrunA17Chr1	2123936	2123958	+	intergenic:mRNA:MtrunA17Chr1g0148761-mRNA:MtrunA17Chr1g0148771
164rev	GAAAAATAAATGTTATTAAGAGG	GAAATATAAATTTAATTAAAGGG	....*......*.*.....*	4	0.0484016	0.0811688	MtrunA17Chr2	44763991	44764013	+	intergenic:mRNA:MtrunA17Chr2g0324651-mRNA:MtrunA17Chr2g0324661
164rev	GAAAAATAAATGTTATTAAGAGG	GAAGATTAAATGTTTATAAGTGG	...*.*........**....	4	0.0419204	0.0811688	MtrunA17Chr6	31452493	31452515	-	intron:mRNA:MtrunA17Chr6g0476661
164rev	GAAAAATAAATGTTATTAAGAGG	GAACAATTCATGTTAATAAGTGG	...*...**......*....	4	0.157971	0.0785769	MtrunA17Chr4	3754510	3754532	-	intergenic:mRNA:MtrunA17Chr4g0004781-mRNA:MtrunA17Chr4g0004791
164rev	GAAAAATAAATGTTATTAAGAGG	GAAAAATAAGGATTATTAGGTGG	.........***......*.	4	0.11334	0.0777778	MtrunA17Chr2	16908279	16908301	-	intergenic:mRNA:MtrunA17Chr2g0298971-mRNA:MtrunA17Chr2g0298991
164rev	GAAAAATAAATGTTATTAAGAGG	GAAAATGAAATGTTAGAAAGCGG	.....**........**...	4	0.039149	0.0775695	MtrunA17Chr2	2146501	2146523	+	intergenic:mRNA:MtrunA17Chr2g0279821/mRNA:MtrunA17Chr2g0279851-mRNA:MtrunA17Chr2g0279851
164rev	GAAAAATAAATGTTATTAAGAGG	GAAATATATGTGTAATTAAGTGG	....*...**...*......	4	0.119962	0.0750361	MtrunA17Chr1	32047129	32047151	+	intergenic:mRNA:MtrunA17Chr1g0181021-mRNA:MtrunA17Chr1g0181031
164rev	GAAAAATAAATGTTATTAAGAGG	GACAGATAAATGTTAGTAATCGG	..*.*..........*...*	4	0.111973	0.0747692	MtrunA17Chr5	15091160	15091182	+	intron:mRNA:MtrunA17Chr5g0413921
164rev	GAAAAATAAATGTTATTAAGAGG	GAAAAAAAAATGGTGTTTAGGGG	......*.....*.*..*..	4	0.0198645	0.0741848	MtrunA17Chr8	26682102	26682124	-	intergenic:mRNA:MtrunA17Chr8g0362091-mRNA:MtrunA17Chr8g0362101
164rev	GAAAAATAAATGTTATTAAGAGG	AGAAAAAAAATGTTATGAAGAGG	**....*.........*...	4	0.416345	0.0741176	MtrunA17Chr4	38309206	38309228	-	intron:mRNA:MtrunA17Chr4g0040351
164rev	GAAAAATAAATGTTATTAAGAGG	CAAAAATAAATATTATGAAAAGG	*..........*....*..*	4	0.13211	0.0735294	MtrunA17Chr3	32110643	32110665	+	intron:mRNA:MtrunA17Chr3g0109081
164rev	GAAAAATAAATGTTATTAAGAGG	GAAATATACATCTAATTAAGTGG	....*...*..*.*......	4	0.0640838	0.0681	MtrunA17Chr1	32052940	32052962	+	intergenic:mRNA:MtrunA17Chr1g0181031-mRNA:MtrunA17Chr1g0181041
164rev	GAAAAATAAATGTTATTAAGAGG	AAAAAATAAATGTTTTTATTTGG	*.............*...**	4	0.0588785	0.0678462	MtrunA17Chr2	6331600	6331622	+	intergenic:mRNA:MtrunA17Chr2g0285881-mRNA:MtrunA17Chr2g0285891
164rev	GAAAAATAAATGTTATTAAGAGG	CAAAAATAAATGTTTCCAAGTGG	*.............***...	4	0.0280994	0.0672269	MtrunA17Chr7	53566212	53566234	-	intergenic:mRNA:MtrunA17Chr7g0272531-mRNA:MtrunA17Chr7g0272541
164rev	GAAAAATAAATGTTATTAAGAGG	GAAAAAACAATGTTATTCAAAGG	......**.........*.*	4	0.0839111	0.0669643	MtrunA17Chr7	30172817	30172839	-	intron:mRNA:MtrunA17Chr7g0240331
164rev	GAAAAATAAATGTTATTAAGAGG	GAAAAATAGATGTTTCTAATTGG	........*.....**...*	4	0.0168034	0.0622222	MtrunA17Chr1	42664676	42664698	+	intergenic:mRNA:MtrunA17Chr1g0194511/mRNA:MtrunA17Chr1g0194501-mRNA:MtrunA17Chr1g0194521
164rev	GAAAAATAAATGTTATTAAGAGG	GAAAAATAAATATCATAAACAGG	...........*.*..*..*	4	0.0160643	0.0609524	MtrunA17Chr3	12669294	12669316	-	intron:mRNA:MtrunA17Chr3g0091371
164rev	GAAAAATAAATGTTATTAAGAGG	GAACGTTAACTGTTATTAAGTGG	...***...*..........	4	0.760553	0.0605042	MtrunA17Chr5	41625552	41625574	-	intron:mRNA:MtrunA17Chr5g0444021
164rev	GAAAAATAAATGTTATTAAGAGG	GGAAAATAAATGTTCTTTTGGGG	.*............*..**.	4	0.0261983	0.0587413	MtrunA17Chr6	40403769	40403791	-	exon:mRNA:MtrunA17Chr6g0485841
164rev	GAAAAATAAATGTTATTAAGAGG	GAAAAATAAAATTCATTAATAGG	..........**.*.....*	4	0.0242737	0.0576923	MtrunA17Chr6	5142441	5142463	+	intergenic:mRNA:MtrunA17Chr6g0454961-mRNA:MtrunA17Chr6g0454971
164rev	GAAAAATAAATGTTATTAAGAGG	AAAAGATAACTGGTATTAAGTGG	*...*....*..*.......	4	0.535768	0.0563478	MtrunA17Chr1	34213892	34213914	+	intergenic:mRNA:MtrunA17Chr1g0183451-mRNA:MtrunA17Chr1g0183461
164rev	GAAAAATAAATGTTATTAAGAGG	GAAAATCAAATGTTATGAAAGGG	.....**.........*..*	4	0.0997193	0.0541623	MtrunA17Chr8	2907731	2907753	+	intergenic:mRNA:MtrunA17Chr8g0338461-mRNA:MtrunA17Chr8g0338471
164rev	GAAAAATAAATGTTATTAAGAGG	GAAATAATAATGTTATTAGGTGG	....*.**..........*.	4	0.323398	0.0511364	MtrunA17Chr3	52788365	52788387	+	intergenic:mRNA:MtrunA17Chr3g0137531-mRNA:MtrunA17Chr3g0137541
164rev	GAAAAATAAATGTTATTAAGAGG	GAAAATTAAATTTTATTCAAGGG	.....*.....*.....*.*	4	0.0365695	0.0490581	MtrunA17Chr8	29496286	29496308	+	intergenic:mRNA:MtrunA17Chr8g0365281-mRNA:MtrunA17Chr8g0365291
164rev	GAAAAATAAATGTTATTAAGAGG	AAAATATAAATGTTTTTAATTGG	*...*.........*....*	4	0.186916	0.0458182	MtrunA17Chr3	26861740	26861762	+	intron:mRNA:MtrunA17Chr3g0102341
164rev	GAAAAATAAATGTTATTAAGAGG	AAAAAATAAATTTAATTACGTGG	*..........*.*....*.	4	0.0386222	0.044335	MtrunA17Chr1	43794245	43794267	+	intergenic:mRNA:MtrunA17Chr1g0196091-mRNA:MtrunA17Chr1g0196111
164rev	GAAAAATAAATGTTATTAAGAGG	GAAAACAAAATCTTATTACGTGG	.....**....*......*.	4	0.0962627	0.0435644	MtrunA17Chr4	5131227	5131249	+	intergenic:mRNA:MtrunA17Chr4g0006421-mRNA:MtrunA17Chr4g0006441
164rev	GAAAAATAAATGTTATTAAGAGG	GGAAAATAAATGTTGTGAATGGG	.*............*.*..*	4	0.0719626	0.0428235	MtrunA17Chr2	19593012	19593034	+	intergenic:mRNA:MtrunA17Chr2g0301941-mRNA:MtrunA17Chr2g0301951
164rev	GAAAAATAAATGTTATTAAGAGG	TAAAAATAAATTTTATGAAAAGG	*..........*....*..*	4	0.13211	0.0424208	MtrunA17Chr8	7935313	7935335	+	intergenic:mRNA:MtrunA17Chr8g0344841-mRNA:MtrunA17Chr8g0344851
164rev	GAAAAATAAATGTTATTAAGAGG	GACAAATAAATGATTTTAATTGG	..*.........*.*....*	4	0.0675198	0.0415385	MtrunA17Chr8	7455888	7455910	-	intergenic:mRNA:MtrunA17Chr8g0344291-mRNA:MtrunA17Chr8g0344301
164rev	GAAAAATAAATGTTATTAAGAGG	AAAAAATAACTGATTTTAAGTGG	*........*..*.*.....	4	0.143586	0.0415385	MtrunA17Chr4	32760275	32760297	+	intergenic:mRNA:MtrunA17Chr4g0032681-mRNA:MtrunA17Chr4g0032691
164rev	GAAAAATAAATGTTATTAAGAGG	GAAAAACAAATGTTACTACCAGG	......*........*..**	4	0.0231954	0.0406404	MtrunA17Chr3	46718169	46718191	-	intron:mRNA:MtrunA17Chr3g0129131
164rev	GAAAAATAAATGTTATTAAGAGG	GTAAAGTAAATTTTTTTAAGAGG	.*...*.....*..*.....	4	0.119912	0.03996	MtrunA17Chr7	2896562	2896584	+	intergenic:mRNA:MtrunA17Chr7g0217321-mRNA:MtrunA17Chr7g0217331
164rev	GAAAAATAAATGTTATTAAGAGG	GAAAAATAAATTTTATTGTCAGG	...........*.....***	4	0.0172895	0.035503	MtrunA17Chr6	13991102	13991124	+	intergenic:mRNA:MtrunA17Chr6g0464731-mRNA:MtrunA17Chr6g0464741
164rev	GAAAAATAAATGTTATTAAGAGG	AAAAAATAAATTTTTTTTAGAGG	*..........*..*..*..	4	0.0409193	0.0346154	MtrunA17Chr4	14236140	14236162	+	intergenic:mRNA:MtrunA17Chr4g0018901-mRNA:MtrunA17Chr4g0018911
164rev	GAAAAATAAATGTTATTAAGAGG	AAAAAATAAATTTTTTTTAGAGG	*..........*..*..*..	4	0.0409193	0.0346154	MtrunA17Chr3	58398654	58398676	-	intron:mRNA:MtrunA17Chr3g0145201
164rev	GAAAAATAAATGTTATTAAGAGG	AAAAAATAAATTTTTTTTAGAGG	*..........*..*..*..	4	0.0409193	0.0346154	MtrunA17Chr3	58384385	58384407	-	intron:mRNA:MtrunA17Chr3g0145181
164rev	GAAAAATAAATGTTATTAAGAGG	AAAAAATAAATTTTTTTTAGAGG	*..........*..*..*..	4	0.0409193	0.0346154	MtrunA17Chr4	58035191	58035213	+	intergenic:mRNA:MtrunA17Chr4g0067641-mRNA:MtrunA17Chr4g0067651
164rev	GAAAAATAAATGTTATTAAGAGG	AAAATATAAATTTTCTTAAGTGG	*...*......*..*.....	4	0.198201	0.0343293	MtrunA17Chr4	6011865	6011887	-	intergenic:mRNA:MtrunA17Chr4g0007701-mRNA:MtrunA17Chr4g0007721/mRNA:MtrunA17Chr4g0007731
164rev	GAAAAATAAATGTTATTAAGAGG	GAGCAATAAATTTTATTGAGTGG	..**.......*.....*..	4	0.150546	0.0331825	MtrunA17Chr4	32650896	32650918	+	intergenic:mRNA:MtrunA17Chr4g0032591-mRNA:MtrunA17Chr4g0032601
164rev	GAAAAATAAATGTTATTAAGAGG	GAAAAATCATGGTTATTACGAGG	.......*.**.......*.	4	0.230366	0.0312953	MtrunA17Chr6	32388341	32388363	-	intergenic:mRNA:MtrunA17Chr6g0477621-mRNA:MtrunA17Chr6g0477631
164rev	GAAAAATAAATGTTATTAAGAGG	GAAAATTAAATTTTATGAAAGGG	.....*.....*....*..*	4	0.071833	0.0303006	MtrunA17Chr2	13552695	13552717	+	intergenic:mRNA:MtrunA17Chr2g0294991-mRNA:MtrunA17Chr2g0295001
164rev	GAAAAATAAATGTTATTAAGAGG	GAAAATTAAATTTTATGAAAAGG	.....*.....*....*..*	4	0.071833	0.0303006	MtrunA17Chr3	36885890	36885912	-	intergenic:mRNA:MtrunA17Chr3g0115551-mRNA:MtrunA17Chr3g0115561
164rev	GAAAAATAAATGTTATTAAGAGG	GAAAATTAAATTTTATGAAAGGG	.....*.....*....*..*	4	0.071833	0.0303006	MtrunA17Chr1	44335320	44335342	-	intergenic:mRNA:MtrunA17Chr1g0196961-mRNA:MtrunA17Chr1g0196971
164rev	GAAAAATAAATGTTATTAAGAGG	GAAAATTAAATTTTATGAAAGGG	.....*.....*....*..*	4	0.071833	0.0303006	MtrunA17Chr5	4626566	4626588	-	intergenic:mRNA:MtrunA17Chr5g0400201-mRNA:MtrunA17Chr5g0400211
164rev	GAAAAATAAATGTTATTAAGAGG	GAAAATTAAATTTTATGAAAGGG	.....*.....*....*..*	4	0.071833	0.0303006	MtrunA17Chr2	4350878	4350900	+	intergenic:mRNA:MtrunA17Chr2g0283011-mRNA:MtrunA17Chr2g0283021
164rev	GAAAAATAAATGTTATTAAGAGG	GAAAATTAAATTTTATGAAAGGG	.....*.....*....*..*	4	0.071833	0.0303006	MtrunA17Chr5	38304850	38304872	-	intergenic:mRNA:MtrunA17Chr5g0439391-mRNA:MtrunA17Chr5g0439401
164rev	GAAAAATAAATGTTATTAAGAGG	GAAAATTAAATTTTATGAAAGGG	.....*.....*....*..*	4	0.071833	0.0303006	MtrunA17Chr1	33853839	33853861	+	intergenic:mRNA:MtrunA17Chr1g0183001-mRNA:MtrunA17Chr1g0183021
164rev	GAAAAATAAATGTTATTAAGAGG	GAAAATTAAATTTTATGAAAGGG	.....*.....*....*..*	4	0.071833	0.0303006	MtrunA17Chr5	41927446	41927468	-	intergenic:mRNA:MtrunA17Chr5g0444531-mRNA:MtrunA17Chr5g0444541
164rev	GAAAAATAAATGTTATTAAGAGG	GAAAATTAAATTTTATGAAAGGG	.....*.....*....*..*	4	0.071833	0.0303006	MtrunA17Chr2	51697179	51697201	+	intergenic:mRNA:MtrunA17Chr2g0334041-mRNA:MtrunA17Chr2g0334051
164rev	GAAAAATAAATGTTATTAAGAGG	GAAAATTAAATTTTATGAAAAGG	.....*.....*....*..*	4	0.071833	0.0303006	MtrunA17Chr5	7351717	7351739	-	intergenic:mRNA:MtrunA17Chr5g0403571-mRNA:MtrunA17Chr5g0403581
164rev	GAAAAATAAATGTTATTAAGAGG	GAAAATTAAATTTTATGAAAGGG	.....*.....*....*..*	4	0.071833	0.0303006	MtrunA17Chr2	50716963	50716985	+	intergenic:mRNA:MtrunA17Chr2g0332621-mRNA:MtrunA17Chr2g0332631
164rev	GAAAAATAAATGTTATTAAGAGG	GAAAATTAAATTTTATGAAAGGG	.....*.....*....*..*	4	0.071833	0.0303006	MtrunA17Chr2	51750130	51750152	+	intergenic:mRNA:MtrunA17Chr2g0334101-mRNA:MtrunA17Chr2g0334111
164rev	GAAAAATAAATGTTATTAAGAGG	GAAAATTAAATTTTATGAAAGGG	.....*.....*....*..*	4	0.071833	0.0303006	MtrunA17Chr4	44772751	44772773	-	intergenic:mRNA:MtrunA17Chr4g0049461-mRNA:MtrunA17Chr4g0049471
164rev	GAAAAATAAATGTTATTAAGAGG	GAAAATTAAATTTTATGAAAGGG	.....*.....*....*..*	4	0.071833	0.0303006	MtrunA17Chr6	5653928	5653950	-	intergenic:mRNA:MtrunA17Chr6g0455571-mRNA:MtrunA17Chr6g0455591
164rev	GAAAAATAAATGTTATTAAGAGG	GAAAATTAAATTTTATGAAAGGG	.....*.....*....*..*	4	0.071833	0.0303006	MtrunA17Chr5	8252713	8252735	-	intergenic:mRNA:MtrunA17Chr5g0404961-mRNA:MtrunA17Chr5g0404981
164rev	GAAAAATAAATGTTATTAAGAGG	GAAAATTAAATTTTATGAAAGGG	.....*.....*....*..*	4	0.071833	0.0303006	MtrunA17Chr3	41592702	41592724	+	intergenic:mRNA:MtrunA17Chr3g0121951-mRNA:MtrunA17Chr3g0121961
164rev	GAAAAATAAATGTTATTAAGAGG	AAAAAATCAATTTTTTTAAGGGG	*......*...*..*.....	4	0.198201	0.0296703	MtrunA17Chr6	3902693	3902715	-	intron:mRNA:MtrunA17Chr6g0453521
164rev	GAAAAATAAATGTTATTAAGAGG	AAAAAATCAATTTTTTTAAGTGG	*......*...*..*.....	4	0.198201	0.0296703	MtrunA17Chr2	42803465	42803487	+	intron:mRNA:MtrunA17Chr2g0322001
164rev	GAAAAATAAATGTTATTAAGAGG	CAAATAAAAATGTTATGAAGTGG	*...*.*.........*...	4	0.416345	0.026738	MtrunA17Chr7	49498979	49499001	-	intergenic:mRNA:MtrunA17Chr7g0266431-mRNA:MtrunA17Chr7g0266441
164rev	GAAAAATAAATGTTATTAAGAGG	GCTAAATAAATTTTATGAAGAGG	.**........*....*...	4	0.295716	0.025096	MtrunA17Chr7	32128487	32128509	-	intron:mRNA:MtrunA17Chr7g0242681
164rev	GAAAAATAAATGTTATTAAGAGG	GAAAAATAAATTTTAGTTGGTGG	...........*...*.**.	4	0.0071314	0.024963	MtrunA17Chr6	10753141	10753163	-	intergenic:mRNA:MtrunA17Chr6g0461611-mRNA:MtrunA17Chr6g0461621
164rev	GAAAAATAAATGTTATTAAGAGG	GAACAAAAAATTTTTTTAAGGGG	...*..*....*..*.....	4	0.128848	0.0237557	MtrunA17Chr3	3746099	3746121	-	intergenic:ncRNA:MtrunA17Chr3g0081731-mRNA:MtrunA17Chr3g0081741
164rev	GAAAAATAAATGTTATTAAGAGG	GAAATAGAAATTTCATTAAGTGG	....*.*....*.*......	4	0.0716354	0.0235059	MtrunA17Chr2	11073385	11073407	+	intergenic:mRNA:MtrunA17Chr2g0292001-mRNA:MtrunA17Chr2g0292011
164rev	GAAAAATAAATGTTATTAAGAGG	TTAAAATAAATGGTATGAAGTGG	**..........*...*...	4	0.235909	0.0223204	MtrunA17Chr1	35060223	35060245	+	intron:mRNA:MtrunA17Chr1g0184491
164rev	GAAAAATAAATGTTATTAAGAGG	GAAAAATCAATTATATTCAGGGG	.......*...**....*..	4	0.0533934	0.0217365	MtrunA17Chr5	1158749	1158771	-	intergenic:mRNA:MtrunA17Chr5g0394991-mRNA:MtrunA17Chr5g0395001
164rev	GAAAAATAAATGTTATTAAGAGG	GAAAAATAAAAGTTGTGAGGTGG	..........*...*.*.*.	4	0.0246214	0.0215074	MtrunA17Chr5	14887468	14887490	-	intron:mRNA:MtrunA17Chr5g0413721
164rev	GAAAAATAAATGTTATTAAGAGG	GAAAAACAAATGTCTTTATGGGG	......*......**...*.	4	0.0129139	0.0211538	MtrunA17Chr8	48329667	48329689	-	intron:mRNA:MtrunA17Chr8g0391421
164rev	GAAAAATAAATGTTATTAAGAGG	GAACAATAAATGGTATTGTGTGG	...*........*....**.	4	0.0378312	0.0198308	MtrunA17Chr7	55870920	55870942	+	intergenic:mRNA:MtrunA17Chr7g0276251-mRNA:MtrunA17Chr7g0276281
164rev	GAAAAATAAATGTTATTAAGAGG	GAAAAATTTATGTTTTTAGGTGG	.......**.....*...*.	4	0.0737976	0.0192857	MtrunA17Chr4	58545659	58545681	+	exon:mRNA:MtrunA17Chr4g0068371
164rev	GAAAAATAAATGTTATTAAGAGG	TAAAAATAAATGGAATGAAGTGG	*...........**..*...	4	0.0351504	0.0189989	MtrunA17Chr4	9234374	9234396	-	intergenic:mRNA:MtrunA17Chr4g0011731-mRNA:MtrunA17Chr4g0011741
164rev	GAAAAATAAATGTTATTAAGAGG	GAAAAAGAAATTTAATGAAGAGG	......*....*.*..*...	4	0.0275796	0.0164772	MtrunA17Chr7	17035498	17035520	+	intergenic:mRNA:MtrunA17Chr7g0229641-mRNA:MtrunA17Chr7g0229651
164rev	GAAAAATAAATGTTATTAAGAGG	GAAATATTAATGTTATTTCGAGG	....*..*.........**.	4	0.0928054	0.0161218	MtrunA17Chr4	53830010	53830032	-	intergenic:mRNA:MtrunA17Chr4g0061771-mRNA:MtrunA17Chr4g0061781
164rev	GAAAAATAAATGTTATTAAGAGG	GAAAAATAAATCATAGGAAGGGG	...........**..**...	4	0.0164535	0.014926	MtrunA17Chr8	32187790	32187812	-	intergenic:mRNA:MtrunA17Chr8g0368861-mRNA:MtrunA17Chr8g0368871
164rev	GAAAAATAAATGTTATTAAGAGG	ACTAAATTAATGTTATTAAGAGA	***....*............	4	0.269167	0.0148559	MtrunA17Chr2	46021092	46021114	+	intergenic:mRNA:MtrunA17Chr2g0326171-mRNA:MtrunA17Chr2g0326181
164rev	GAAAAATAAATGTTATTAAGAGG	GAACAATAAAATTTATGAAGAGG	...*......**....*...	4	0.158025	0.0119776	MtrunA17Chr7	37840764	37840786	-	intergenic:mRNA:MtrunA17Chr7g0250371-mRNA:MtrunA17Chr7g0250381
164rev	GAAAAATAAATGTTATTAAGAGG	GAAAAAGAAATGGAATGAAGTGG	......*.....**..*...	4	0.0216937	0.0111758	MtrunA17Chr1	42272036	42272058	+	intergenic:mRNA:MtrunA17Chr1g0193921-mRNA:MtrunA17Chr1g0193931
164rev	GAAAAATAAATGTTATTAAGAGG	GAAAAAGAAATGGAATGAAGTGG	......*.....**..*...	4	0.0216937	0.0111758	MtrunA17Chr1	42272891	42272913	+	intergenic:mRNA:MtrunA17Chr1g0193921-mRNA:MtrunA17Chr1g0193931
164rev	GAAAAATAAATGTTATTAAGAGG	GAAAAAGAAATGGAATGAAGTGG	......*.....**..*...	4	0.0216937	0.0111758	MtrunA17Chr3	34113477	34113499	+	intron:mRNA:MtrunA17Chr3g0112041
164rev	GAAAAATAAATGTTATTAAGAGG	GAAAAATGAATTTTTTTCAGTGG	.......*...*..*..*..	4	0.0369753	0.0107448	MtrunA17Chr3	3234082	3234104	-	intergenic:mRNA:MtrunA17Chr3g0081191-mRNA:MtrunA17Chr3g0081201
164rev	GAAAAATAAATGTTATTAAGAGG	GAAAAACAACTTTTATGAAGAGG	......*..*.*....*...	4	0.170475	0.0103695	MtrunA17Chr5	13929529	13929551	-	intergenic:mRNA:MtrunA17Chr5g0412491-mRNA:MtrunA17Chr5g0412501
164rev	GAAAAATAAATGTTATTAAGAGG	GAAAAATAACTGATATGCAGGGG	.........*..*...**..	4	0.0367115	0.0051713	MtrunA17Chr2	40125077	40125099	-	exon:mRNA:MtrunA17Chr2g0318581
164rev	GAAAAATAAATGTTATTAAGAGG	GAAAAATAAATTGGATTAAATGG	...........***.....*	4	0.0161478	0	MtrunA17Chr8	43425281	43425303	+	intergenic:mRNA:MtrunA17Chr8g0384441-mRNA:MtrunA17Chr8g0384451
164rev	GAAAAATAAATGTTATTAAGAGG	GACAAATATATGTGATTAACAGG	..*.....*....*.....*	4	0.059267	0	MtrunA17Chr1	28971159	28971181	+	intergenic:mRNA:MtrunA17Chr1g0177391-mRNA:MtrunA17Chr1g0177411
164rev	GAAAAATAAATGTTATTAAGAGG	AAAAAAAAAAGGTGATTAAGTGG	*.....*...*..*......	4	0.0848998	0	MtrunA17Chr6	32580765	32580787	-	intergenic:mRNA:MtrunA17Chr6g0477811-mRNA:MtrunA17Chr6g0477821
164rev	GAAAAATAAATGTTATTAAGAGG	GAAAAAGAAATGTGATTTTGCGG	......*......*...**.	4	0.00944453	0	MtrunA17Chr5	9242394	9242416	-	exon:mRNA:MtrunA17Chr5g0406301
164rev	GAAAAATAAATGTTATTAAGAGG	GAAGAATAAATGTGATGATGTGG	...*.........*..*.*.	4	0.0286108	0	MtrunA17Chr7	6608585	6608607	-	intergenic:mRNA:MtrunA17Chr7g0221101-mRNA:MtrunA17Chr7g0221111/mRNA:MtrunA17Chr7g0221121
164rev	GAAAAATAAATGTTATTAAGAGG	GAAAAATCCATGTGATTAAATGG	.......**....*.....*	4	0.057065	0	MtrunA17Chr4	42639563	42639585	-	intergenic:mRNA:MtrunA17Chr4g0046221-mRNA:MtrunA17Chr4g0046231
164rev	GAAAAATAAATGTTATTAAGAGG	GAAAAAGAAAAATGATTAAGTGG	......*...**.*......	4	0.0379297	0	MtrunA17Chr1	30015116	30015138	+	intergenic:mRNA:MtrunA17Chr1g0178491-mRNA:MtrunA17Chr1g0178511
164rev	GAAAAATAAATGTTATTAAGAGG	GAAAGAAAAATGTGATTGAGTGG	....*.*......*...*..	4	0.0299826	0	MtrunA17Chr3	25239841	25239863	+	exon:mRNA:MtrunA17Chr3g0100801
164rev	GAAAAATAAATGTTATTAAGAGG	GTAAAATAAATGTGATAAATGGG	.*...........*..*..*	4	0.0400091	0	MtrunA17Chr6	8268962	8268984	+	intergenic:mRNA:MtrunA17Chr6g0459011-mRNA:MtrunA17Chr6g0459021
210rev	CAATCATCATCAGAAATGCAAGG	CAATCATCATCAGAAATGCATGG	....................	0	100	1	MtrunA17Chr7	10489359	10489381	+	exon:ncRNA:MtrunA17Chr7g0225411/ncRNA:MtrunA17Chr7g0225421
210rev	CAATCATCATCAGAAATGCAAGG	CAATCATCATCAGAAACGCATGG	................*...	1	38.5	0.705882	MtrunA17Chr1	9950705	9950727	+	exon:mRNA:MtrunA17Chr1g0159231
210rev	CAATCATCATCAGAAATGCAAGG	CAATCATCATCAGAAACACATGG	................**..	2	0.393885	0.488688	MtrunA17Chr4	33459443	33459465	+	exon:mRNA:MtrunA17Chr4g0033491
210rev	CAATCATCATCAGAAATGCAAGG	CAATCAGCATCAGAAACGCAGGG	......*.........*...	2	2.27097	0.415225	MtrunA17Chr4	30259463	30259485	+	exon:mRNA:MtrunA17Chr4g0029411
210rev	CAATCATCATCAGAAATGCAAGG	CAATCATCATCGGAAAAGCAGGG	...........*....*...	2	1.19966	0.385185	MtrunA17Chr7	14123873	14123895	+	exon:mRNA:MtrunA17Chr7g0228671
210rev	CAATCATCATCAGAAATGCAAGG	CAATAATCATCAGAAAGGCAAAG	....*...........*...	2	0.778191	0.0174292	MtrunA17Chr7	1587555	1587577	+	intergenic:mRNA:MtrunA17Chr7g0215621-mRNA:MtrunA17Chr7g0215631
210rev	CAATCATCATCAGAAATGCAAGG	CAATCATCACGAGAAATGCATGA	.........**.........	2	0.533623	0.00925926	MtrunA17Chr4	45377262	45377284	+	exon:mRNA:MtrunA17Chr4g0050421/mRNA:MtrunA17Chr4g0050411
210rev	CAATCATCATCAGAAATGCAAGG	CAATCATCATCAGTAACACATGG	.............*..**..	3	0.0272832	0.260633	MtrunA17Chr3	9510026	9510048	+	exon:mRNA:MtrunA17Chr3g0087971
210rev	CAATCATCATCAGAAATGCAAGG	TCATCATTATCAGAAATGCAAAG	**.....*............	3	0.508701	0.178241	MtrunA17Chr7	27497512	27497534	+	intron:mRNA:MtrunA17Chr7g0237271
210rev	CAATCATCATCAGAAATGCAAGG	CAATCATGGTCATAAATGCATGG	.......**...*.......	3	0.573778	0.128571	MtrunA17Chr4	27368875	27368897	-	exon:mRNA:MtrunA17Chr4g0026471
210rev	CAATCATCATCAGAAATGCAAGG	CAATCATCATCAACGATGCAAGG	............***.....	3	0.035851	0.128571	MtrunA17Chr4	19932606	19932628	+	exon:mRNA:MtrunA17Chr4g0021591
210rev	CAATCATCATCAGAAATGCAAGG	AAATCATCTTCAGAAGTGCAAGG	*.......*......*....	3	0.331136	0.115385	MtrunA17Chr2	48970442	48970464	-	intergenic:mRNA:MtrunA17Chr2g0330111-mRNA:MtrunA17Chr2g0330121
210rev	CAATCATCATCAGAAATGCAAGG	CGATAATCATCAGAAAGGCAAAG	.*..*...........*...	3	0.24262	0.0139434	MtrunA17Chr7	1140028	1140050	-	intron:mRNA:MtrunA17Chr7g0214901
210rev	CAATCATCATCAGAAATGCAAGG	CAATCACTATCAGAATTGCAAGG	......**.......*....	3	0.31393	0	MtrunA17Chr4	29037679	29037701	-	exon:mRNA:MtrunA17Chr4g0028021
210rev	CAATCATCATCAGAAATGCAAGG	CAATCATCAACAGTAACACAAGG	.........*...*..**..	4	0.0141344	0.2234	MtrunA17Chr6	13674134	13674156	+	exon:mRNA:MtrunA17Chr6g0464471
210rev	CAATCATCATCAGAAATGCAAGG	CAATCATAGTCAGAAACACATGG	.......**.......**..	4	0.065965	0.211765	MtrunA17Chr1	35876022	35876044	-	exon:mRNA:MtrunA17Chr1g0185451
210rev	CAATCATCATCAGAAATGCAAGG	GAACCATCATCAGGAACGCAAGG	*..*.........*..*...	4	0.0908279	0.194614	MtrunA17Chr3	53333773	53333795	-	exon:mRNA:MtrunA17Chr3g0138411
210rev	CAATCATCATCAGAAATGCAAGG	CATCATTCATCAGAAATGCATGG	..****..............	4	0.778439	0.186428	MtrunA17Chr3	49772178	49772200	+	intergenic:mRNA:MtrunA17Chr3g0133191-mRNA:MtrunA17Chr3g0133201
210rev	CAATCATCATCAGAAATGCAAGG	AAATCATCATCAGAAATAATGGG	*................***	4	0.0430604	0.178022	MtrunA17Chr4	7399523	7399545	+	intergenic:mRNA:MtrunA17Chr4g0009491-mRNA:MtrunA17Chr4g0009501
210rev	CAATCATCATCAGAAATGCAAGG	CCAACATCAGCAAAAATGCAGGG	.*.*.....*..*.......	4	0.509948	0.172684	MtrunA17Chr2	28109001	28109023	-	intron:mRNA:MtrunA17Chr2g0306521
210rev	CAATCATCATCAGAAATGCAAGG	GAAACATTATCAGAAATGAAGGG	*..*...*..........*.	4	0.526849	0.163043	MtrunA17Chr7	22112967	22112989	+	intergenic:mRNA:MtrunA17Chr7g0232201-mRNA:MtrunA17Chr7g0232211/mRNA:MtrunA17Chr7g0232221
210rev	CAATCATCATCAGAAATGCAAGG	AAATCATCATCAGGAATGAGTGG	*............*....**	4	0.0327347	0.152941	MtrunA17Chr2	10970654	10970676	+	intergenic:mRNA:MtrunA17Chr2g0291881-mRNA:MtrunA17Chr2g0291891
210rev	CAATCATCATCAGAAATGCAAGG	GAATCATATTCAGAAATGAACGG	*......**.........*.	4	0.321904	0.152609	MtrunA17Chr8	42842850	42842872	+	exon:mRNA:MtrunA17Chr8g0383641
210rev	CAATCATCATCAGAAATGCAAGG	AAATCATCATAATAAATTCAAGG	*.........*.*....*..	4	0.0666549	0.15	MtrunA17Chr7	4894149	4894171	+	intergenic:mRNA:MtrunA17Chr7g0219591-mRNA:MtrunA17Chr7g0219601
210rev	CAATCATCATCAGAAATGCAAGG	GAATCAACATGGGAAATGCATGG	*.....*...**........	4	0.26683	0.144248	MtrunA17Chr3	30481107	30481129	+	intergenic:mRNA:MtrunA17Chr3g0106831-mRNA:MtrunA17Chr3g0106851
210rev	CAATCATCATCAGAAATGCAAGG	CAATTAGCATCAGTAATACATGG	....*.*......*...*..	4	0.0299826	0.138215	MtrunA17Chr3	31844730	31844752	-	exon:mRNA:MtrunA17Chr3g0108531
210rev	CAATCATCATCAGAAATGCAAGG	TAATCATGATTAGAAATACAGGG	*......*..*......*..	4	0.172235	0.13694	MtrunA17Chr3	8033360	8033382	-	exon:mRNA:MtrunA17Chr3g0086581
210rev	CAATCATCATCAGAAATGCAAGG	CAATCAACATCAGAAAACCTAGG	......*.........**.*	4	0.0323058	0.133333	MtrunA17Chr5	28375981	28376003	+	intergenic:mRNA:MtrunA17Chr5g0426461-mRNA:MtrunA17Chr5g0426471
210rev	CAATCATCATCAGAAATGCAAGG	CCCTTAGCATCAGAAATGCAAGG	.**.*.*.............	4	0.8788	0.12605	MtrunA17Chr5	12718784	12718806	-	intergenic:mRNA:MtrunA17Chr5g0411151-mRNA:MtrunA17Chr5g0411161
210rev	CAATCATCATCAGAAATGCAAGG	CAATTGTCATTGGAAATGCAAGG	....**....**........	4	0.22549	0.10101	MtrunA17Chr3	304540	304562	-	intergenic:mRNA:MtrunA17Chr3g0077541-mRNA:MtrunA17Chr3g0077551
210rev	CAATCATCATCAGAAATGCAAGG	CAATCACCGTTAGAAACGCAAGG	......*.*.*.....*...	4	0.127577	0.0995475	MtrunA17Chr6	30340997	30341019	-	intergenic:mRNA:MtrunA17Chr6g0475741-mRNA:MtrunA17Chr6g0475751
210rev	CAATCATCATCAGAAATGCAAGG	CAATCTTGATAAGACATGCATGG	.....*.*..*...*.....	4	0.128747	0.0939239	MtrunA17Chr8	45364288	45364310	+	intergenic:mRNA:MtrunA17Chr8g0387261-ncRNA:MtrunA17Chr8g0387271
210rev	CAATCATCATCAGAAATGCAAGG	CAATCACCATATGAAAAGCACGG	......*...**....*...	4	0.102729	0.0916667	MtrunA17Chr3	32309974	32309996	+	exon:mRNA:MtrunA17Chr3g0109391
210rev	CAATCATCATCAGAAATGCAAGG	CAATCATCTTTAGAAACACATGG	........*.*.....**..	4	0.0366106	0.0902193	MtrunA17Chr6	39394621	39394643	+	exon:mRNA:MtrunA17Chr6g0484881
210rev	CAATCATCATCAGAAATGCAAGG	CAATCATCTTTAGAAACACATGG	........*.*.....**..	4	0.0366106	0.0902193	MtrunA17Chr6	39397256	39397278	+	exon:mRNA:MtrunA17Chr6g0484881
210rev	CAATCATCATCAGAAATGCAAGG	TTATCATCACCAGCAATGCAAGG	**.......*...*......	4	0.206278	0.0831169	MtrunA17Chr4	41961675	41961697	+	intergenic:mRNA:MtrunA17Chr4g0045291-mRNA:MtrunA17Chr4g0045301
210rev	CAATCATCATCAGAAATGCAAGG	CAATCCTCAACAGAAATCAAAGG	.....*...*.......**.	4	0.0517116	0.0795123	MtrunA17Chr8	24940899	24940921	+	exon:mRNA:MtrunA17Chr8g0360661
210rev	CAATCATCATCAGAAATGCAAGG	CAATCTTCATAAGTCATGCAAGG	.....*....*..**.....	4	0.0191834	0.0779221	MtrunA17Chr2	42073190	42073212	-	exon:mRNA:MtrunA17Chr2g0320911
210rev	CAATCATCATCAGAAATGCAAGG	CAATCATCGAGAGTAATGCAAGG	........***..*......	4	0.0607257	0.0761905	MtrunA17Chr2	29958107	29958129	-	exon:mRNA:MtrunA17Chr2g0307381
210rev	CAATCATCATCAGAAATGCAAGG	CACTTATGATCACAAATGCAAGG	..*.*..*....*.......	4	0.545938	0.0738209	MtrunA17Chr6	8319830	8319852	+	intron:mRNA:MtrunA17Chr6g0459071
210rev	CAATCATCATCAGAAATGCAAGG	TCATCATCATCGGAAAGGCACGG	**.........*....*...	4	0.299915	0.06676	MtrunA17Chr6	34005368	34005390	-	exon:mRNA:MtrunA17Chr6g0479331
210rev	CAATCATCATCAGAAATGCAAGG	AGAACATAATCAGAAATGCATAG	**.*...*............	4	0.272989	0.0641975	MtrunA17Chr5	7014099	7014121	+	intron:mRNA:MtrunA17Chr5g0403181
210rev	CAATCATCATCAGAAATGCAAGG	CAATGATCATAACACATGCAAGG	....*.....*.*.*.....	4	0.0823558	0.0516746	MtrunA17Chr1	7281529	7281551	-	intron:mRNA:MtrunA17Chr1g0155521
210rev	CAATCATCATCAGAAATGCAAGG	CAATCATTATCAAACATGCCTGG	.......*....*.*....*	4	0.0650112	0.0500636	MtrunA17Chr3	12865763	12865785	+	intergenic:mRNA:MtrunA17Chr3g0091531-mRNA:MtrunA17Chr3g0091551
210rev	CAATCATCATCAGAAATGCAAGG	CAATCATAATCTCAAAAGCACGG	.......*...**...*...	4	0.10488	0.048655	MtrunA17Chr1	1819962	1819984	-	exon:mRNA:MtrunA17Chr1g0148411
210rev	CAATCATCATCAGAAATGCAAGG	CATATATTATCAGAAATGCATAG	..***..*............	4	0.257335	0.0485245	MtrunA17Chr3	34883889	34883911	-	intron:mRNA:MtrunA17Chr3g0113101
210rev	CAATCATCATCAGAAATGCAAGG	CAATTATCATCAGACATGTTGGG	....*.........*...**	4	0.0557383	0.048061	MtrunA17Chr3	52598932	52598954	+	intergenic:mRNA:MtrunA17Chr3g0137211-mRNA:MtrunA17Chr3g0137241
210rev	CAATCATCATCAGAAATGCAAGG	CAATCATCGTCAGAAGAACAAGG	........*......***..	4	0.011346	0.0473373	MtrunA17Chr6	28346561	28346583	+	exon:ncRNA:MtrunA17Chr6g0474451
210rev	CAATCATCATCAGAAATGCAAGG	CAATGATAAGCAGCAATGCATGG	....*..*.*...*......	4	0.196337	0.0417857	MtrunA17Chr7	28041465	28041487	-	exon:mRNA:MtrunA17Chr7g0237981
210rev	CAATCATCATCAGAAATGCAAGG	CACTCATCGTCAGACAAGCAAGG	..*.....*.....*.*...	4	0.0934373	0.0415584	MtrunA17Chr4	28992982	28993004	+	exon:mRNA:MtrunA17Chr4g0027931
210rev	CAATCATCATCAGAAATGCAAGG	GTATCATCATCCGAAATGGAAGG	**.........*......*.	4	0.25921	0.0218431	MtrunA17Chr2	50819762	50819784	+	exon:mRNA:MtrunA17Chr2g0332861
210rev	CAATCATCATCAGAAATGCAAGG	CAATCACCATCTGAAATGGTAGG	......*....*......**	4	0.0663497	0.0171875	MtrunA17Chr8	49365531	49365553	+	exon:mRNA:MtrunA17Chr8g0392921
210rev	CAATCATCATCAGAAATGCAAGG	CAATCCTCAACAGATATGGAGGG	.....*...*....*...*.	4	0.0707077	0.00974026	MtrunA17Chr3	23177088	23177110	-	exon:mRNA:MtrunA17Chr3g0098341
210rev	CAATCATCATCAGAAATGCAAGG	CAATCCTCAACAGATATGGAAGG	.....*...*....*...*.	4	0.0707077	0.00974026	MtrunA17Chr3	23033271	23033293	-	intergenic:mRNA:MtrunA17Chr3g0098241-mRNA:MtrunA17Chr3g0098251
210rev	CAATCATCATCAGAAATGCAAGG	CAATCATCATTAGAAATAGCAGG	..........*......***	4	0.0204433	0.00605164	MtrunA17Chr3	50036529	50036551	+	intergenic:mRNA:MtrunA17Chr3g0133571-mRNA:MtrunA17Chr3g0133581
210rev	CAATCATCATCAGAAATGCAAGG	TAATCCTCATCAGACTTGCATGG	*....*........**....	4	0.0441561	0	MtrunA17Chr3	25639981	25640003	-	intergenic:mRNA:MtrunA17Chr3g0101201-mRNA:MtrunA17Chr3g0101211
210rev	CAATCATCATCAGAAATGCAAGG	CAATCATCTTCACAATGGCAAGG	........*...*..**...	4	0.0213725	0	MtrunA17Chr2	19343802	19343824	-	exon:mRNA:MtrunA17Chr2g0301621
210rev	CAATCATCATCAGAAATGCAAGG	TAATCCTCATCAGACTTGCATGG	*....*........**....	4	0.0441561	0	MtrunA17Chr4	12356101	12356123	-	intergenic:mRNA:MtrunA17Chr4g0015041-mRNA:MtrunA17Chr4g0015051
210rev	CAATCATCATCAGAAATGCAAGG	TAATCCTCATCAGATTTGCAAGG	*....*........**....	4	0.0441561	0	MtrunA17Chr2	1568845	1568867	+	intergenic:mRNA:MtrunA17Chr2g0279011-mRNA:MtrunA17Chr2g0279021
210rev	CAATCATCATCAGAAATGCAAGG	TAATCCTCATCAGACTTGCATGG	*....*........**....	4	0.0441561	0	MtrunA17Chr3	22941398	22941420	+	intergenic:mRNA:MtrunA17Chr3g0098141-mRNA:MtrunA17Chr3g0098151
210rev	CAATCATCATCAGAAATGCAAGG	CAATCACTATCTGAATTGCAAGG	......**...*...*....	4	0.0826932	0	MtrunA17Chr4	27145817	27145839	-	exon:mRNA:MtrunA17Chr4g0026161
210rev	CAATCATCATCAGAAATGCAAGG	TAATCCTCATCAGATTTGCAAGG	*....*........**....	4	0.0441561	0	MtrunA17Chr8	36259015	36259037	-	intergenic:mRNA:MtrunA17Chr8g0374181-mRNA:MtrunA17Chr8g0374191
210rev	CAATCATCATCAGAAATGCAAGG	CAATCATCATCAGTTCCGCAGGG	.............****...	4	0.00345066	0	MtrunA17Chr2	33629084	33629106	+	exon:mRNA:MtrunA17Chr2g0310691
210rev	CAATCATCATCAGAAATGCAAGG	CAATCAAAATCAAAATTGCAAGG	......**....*..*....	4	0.0650453	0	MtrunA17Chr4	46080922	46080944	+	intergenic:mRNA:MtrunA17Chr4g0051621/mRNA:MtrunA17Chr4g0051631-mRNA:MtrunA17Chr4g0051631
210rev	CAATCATCATCAGAAATGCAAGG	CAAGTATCATAAGAACTGCAGGG	...**.....*....*....	4	0.143492	0	MtrunA17Chr2	36721995	36722017	-	exon:mRNA:MtrunA17Chr2g0314181
210rev	CAATCATCATCAGAAATGCAAGG	CAACCATCATCACATTTGCATGG	...*........*.**....	4	0.0268152	0	MtrunA17Chr4	40386481	40386503	+	intergenic:mRNA:MtrunA17Chr4g0043311-mRNA:MtrunA17Chr4g0043321
210rev	CAATCATCATCAGAAATGCAAGG	CAATCAGAGTCAGAACTGCAAGG	......***......*....	4	0.102694	0	MtrunA17Chr2	30420727	30420749	-	exon:mRNA:MtrunA17Chr2g0307891
210rev	CAATCATCATCAGAAATGCAAGG	CAAACATCATCTGAATTGAAAGG	...*.......*...*..*.	4	0.0422062	0	MtrunA17Chr4	22278962	22278984	-	intron:mRNA:MtrunA17Chr4g0022531
210rev	CAATCATCATCAGAAATGCAAGG	CAATCATCATCAGTTTTGTAAGG	.............***..*.	4	0.00282327	0	MtrunA17Chr2	39094104	39094126	-	intergenic:mRNA:MtrunA17Chr2g0317051-mRNA:MtrunA17Chr2g0317061
238forw	TTCTGATGATGATTGCATTGTGG	TTTTGATGATGGTTACATTGAGG	..*........*..*.....	3	0.386571	0.46732	MtrunA17Chr2	46847812	46847834	+	exon:mRNA:MtrunA17Chr2g0327241
238forw	TTCTGATGATGATTGCATTGTGG	ATGTGATGATGATTGTATTGAGG	*.*............*....	3	0.534369	0.153846	MtrunA17Chr1	1202627	1202649	-	intergenic:mRNA:MtrunA17Chr1g0147531-mRNA:MtrunA17Chr1g0147551
238forw	TTCTGATGATGATTGCATTGTGG	TTCTGATTAAGATTGCATTTCAG	.......*.*.........*	3	0.228391	0.0972222	MtrunA17Chr8	43436507	43436529	-	exon:mRNA:MtrunA17Chr8g0384461
238forw	TTCTGATGATGATTGCATTGTGG	TTCTGATCATGTTTGCATAGAGG	.......*...*......*.	3	0.43624	0.0586081	MtrunA17Chr4	58122006	58122028	+	exon:mRNA:MtrunA17Chr4g0067811
238forw	TTCTGATGATGATTGCATTGTGG	TTCTGCTGATGATTGCCATGTGG	.....*..........**..	3	0.135745	0.0534759	MtrunA17Chr1	38910045	38910067	+	intergenic:mRNA:MtrunA17Chr1g0189381-mRNA:MtrunA17Chr1g0189391
238forw	TTCTGATGATGATTGCATTGTGG	TTCTGATGTTGATTCTATTGAGG	........*.....**....	3	0.071637	0.0503497	MtrunA17Chr4	61518382	61518404	-	exon:mRNA:MtrunA17Chr4g0072481
238forw	TTCTGATGATGATTGCATTGTGG	TAGTGATGATGTTTGCATTGAAG	.**........*........	3	0.2731	0.0365622	MtrunA17Chr1	40188792	40188814	+	intergenic:mRNA:MtrunA17Chr1g0191111-mRNA:MtrunA17Chr1g0191121/mRNA:MtrunA17Chr1g0191131
238forw	TTCTGATGATGATTGCATTGTGG	ATCTGATGAAGATTACAATGAGG	*........*....*..*..	4	0.076599	0.537815	MtrunA17Chr2	20192334	20192356	-	intergenic:mRNA:MtrunA17Chr2g0302611-mRNA:MtrunA17Chr2g0302621
238forw	TTCTGATGATGATTGCATTGTGG	TTTGGAAAATGATTGCATTGAGG	..**..**............	4	0.8788	0.375977	MtrunA17Chr4	41997340	41997362	-	intron:mRNA:MtrunA17Chr4g0045341
238forw	TTCTGATGATGATTGCATTGTGG	TGATGATGGTGAATGCATTGTGG	.**.....*...*.......	4	0.333568	0.336	MtrunA17Chr1	26257695	26257717	-	exon:mRNA:MtrunA17Chr1g0174901/mRNA:MtrunA17Chr1g0174911
238forw	TTCTGATGATGATTGCATTGTGG	TTTTGAAGATGACTGCATTTGGG	..*...*.....*......*	4	0.172075	0.332442	MtrunA17Chr8	14274285	14274307	-	exon:mRNA:MtrunA17Chr8g0352331
238forw	TTCTGATGATGATTGCATTGTGG	TTCTCAACGTGATTGCATTGAGG	....*.***...........	4	0.544571	0.282051	MtrunA17Chr3	43261684	43261706	+	intergenic:mRNA:MtrunA17Chr3g0124461-mRNA:MtrunA17Chr3g0124471
238forw	TTCTGATGATGATTGCATTGTGG	TGAGGATGATGATAGCATTGTGG	.***.........*......	4	0.220836	0.281667	MtrunA17Chr4	12409408	12409430	+	exon:mRNA:MtrunA17Chr4g0015101
238forw	TTCTGATGATGATTGCATTGTGG	TTTTGATGCTGATTGAATTTTGG	..*.....*......*...*	4	0.0684156	0.275	MtrunA17Chr3	46600759	46600781	-	intergenic:mRNA:MtrunA17Chr3g0129021-mRNA:MtrunA17Chr3g0129031
238forw	TTCTGATGATGATTGCATTGTGG	TCCTGAAGATTATTACATTGAGG	.*....*...*...*.....	4	0.152706	0.271493	MtrunA17Chr1	40043139	40043161	-	exon:mRNA:MtrunA17Chr1g0190941
238forw	TTCTGATGATGATTGCATTGTGG	TACTGATGATAATTACAGTGTGG	.*........*...*..*..	4	0.046159	0.26546	MtrunA17Chr6	8647226	8647248	-	exon:mRNA:MtrunA17Chr6g0459521
238forw	TTCTGATGATGATTGCATTGTGG	TTCTAATAATAATCGCATTGTGG	....*..*..*..*......	4	0.118314	0.247619	MtrunA17Chr3	27051823	27051845	-	intergenic:mRNA:MtrunA17Chr3g0102511-mRNA:MtrunA17Chr3g0102521
238forw	TTCTGATGATGATTGCATTGTGG	CTCTAATGATAATTGCAGTGTGG	*...*.....*......*..	4	0.172235	0.247619	MtrunA17Chr2	39678174	39678196	-	exon:mRNA:MtrunA17Chr2g0317881
238forw	TTCTGATGATGATTGCATTGTGG	TTGTGATGAAGGTTGCATTTCGG	..*......*.*.......*	4	0.294992	0.216667	MtrunA17Chr5	26000936	26000958	-	exon:mRNA:MtrunA17Chr5g0424071
238forw	TTCTGATGATGATTGCATTGTGG	TTTTAATGATCATTGCAATGTGG	..*.*.....*......*..	4	0.169824	0.170238	MtrunA17Chr7	54342980	54343002	+	intron:mRNA:MtrunA17Chr7g0273801
238forw	TTCTGATGATGATTGCATTGTGG	TACTTATGATGAATACATTGGGG	.*..*.......*.*.....	4	0.155902	0.165402	MtrunA17Chr2	7211782	7211804	-	exon:mRNA:MtrunA17Chr2g0287051
238forw	TTCTGATGATGATTGCATTGTGG	TTCTTAAAACGATTGCATTGAGG	....*.**.*..........	4	0.820867	0.14	MtrunA17Chr7	44743431	44743453	+	intron:mRNA:MtrunA17Chr7g0259821
238forw	TTCTGATGATGATTGCATTGTGG	TTCTGATGATGATAAACTTGTGG	.............****...	4	0.00345066	0.102818	MtrunA17Chr2	45647972	45647994	-	exon:mRNA:MtrunA17Chr2g0325821
238forw	TTCTGATGATGATTGCATTGTGG	TTCAGATGATTGTTGCAATGCGG	...*......**.....*..	4	0.080449	0.0881834	MtrunA17Chr7	35635054	35635076	-	exon:mRNA:MtrunA17Chr7g0247101
238forw	TTCTGATGATGATTGCATTGTGG	TTCTGTAGATGATTTCATTAAGG	.....**.......*....*	4	0.069415	0.0837054	MtrunA17Chr8	40528526	40528548	+	intron:mRNA:MtrunA17Chr8g0380161
238forw	TTCTGATGATGATTGCATTGTGG	TGCTGATCCTGCTTGCATTGAGG	.*.....**..*........	4	0.430092	0.0777328	MtrunA17Chr2	3899057	3899079	-	exon:mRNA:MtrunA17Chr2g0282401
238forw	TTCTGATGATGATTGCATTGTGG	TTCTTGTGATGTTTGAATTGGGG	....**.....*...*....	4	0.0732495	0.0714286	MtrunA17Chr6	35166745	35166767	-	exon:ncRNA:MtrunA17Chr6g0480341
238forw	TTCTGATGATGATTGCATTGTGG	CTATGATGATGATTGCTTTTAGG	*.*.............*..*	4	0.264758	0.0693333	MtrunA17Chr3	24362570	24362592	+	exon:mRNA:MtrunA17Chr3g0099631
238forw	TTCTGATGATGATTGCATTGTGG	TTGTGGCGATGATTGCATCGGGG	..*..**...........*.	4	0.203206	0.067734	MtrunA17Chr4	11850453	11850475	-	intergenic:mRNA:MtrunA17Chr4g0014471-mRNA:MtrunA17Chr4g0014481
238forw	TTCTGATGATGATTGCATTGTGG	TTCTGGTGATTATTCCATTTTGG	.....*....*...*....*	4	0.0564061	0.0524476	MtrunA17Chr4	1654565	1654587	+	intron:mRNA:MtrunA17Chr4g0002331
238forw	TTCTGATGATGATTGCATTGTGG	TTCTGATGTTGTTTGCATGTTGG	........*..*......**	4	0.0564948	0.035	MtrunA17Chr4	8358670	8358692	-	exon:mRNA:MtrunA17Chr4g0010651
238forw	TTCTGATGATGATTGCATTGTGG	TTTTGATGTCGATTGGATTGAGG	..*.....**.....*....	4	0.143454	0.0338462	MtrunA17Chr4	39726735	39726757	+	intron:mRNA:MtrunA17Chr4g0042481
238forw	TTCTGATGATGATTGCATTGTGG	TTCTCATGGTGTTTTCATTGTGG	....*...*..*..*.....	4	0.115265	0.0249433	MtrunA17Chr4	49833729	49833751	+	intergenic:mRNA:MtrunA17Chr4g0056431-mRNA:MtrunA17Chr4g0056441
238forw	TTCTGATGATGATTGCATTGTGG	TTTTAATGATGATTGTTTTGTGG	..*.*..........**...	4	0.098146	0.0244444	MtrunA17Chr1	36609353	36609375	+	exon:mRNA:MtrunA17Chr1g0186341
238forw	TTCTGATGATGATTGCATTGTGG	TTTGGATGATGTTTGGATTGAGG	..**.......*...*....	4	0.125423	0.0220353	MtrunA17Chr3	6352661	6352683	-	exon:mRNA:MtrunA17Chr3g0084971
238forw	TTCTGATGATGATTGCATTGTGG	TTCTGATGATGATTGCCCAAAGG	................****	4	0.0129347	0.0202581	MtrunA17Chr5	27884752	27884774	+	exon:mRNA:MtrunA17Chr5g0425871
238forw	TTCTGATGATGATTGCATTGTGG	TACTGATGATGTGTCCATTGTGG	.*.........**.*.....	4	0.0767039	0.0200669	MtrunA17Chr4	64520817	64520839	-	exon:mRNA:MtrunA17Chr4g0076791
238forw	TTCTGATGATGATTGCATTGTGG	CTCTGATGATGATTTCACAGAGG	*.............*..**.	4	0.0276743	0.0149938	MtrunA17Chr7	54840591	54840613	+	exon:mRNA:MtrunA17Chr7g0274571
238forw	TTCTGATGATGATTGCATTGTGG	TGATGATGATGATTGGTTTGGGG	.**............**...	4	0.10338	0.0149333	MtrunA17Chr7	3992061	3992083	+	exon:mRNA:MtrunA17Chr7g0218771
238forw	TTCTGATGATGATTGCATTGTGG	TTCTGATGATTATTGTGTTTGGG	..........*....**..*	4	0.0219267	0.0146189	MtrunA17Chr7	48180825	48180847	-	intron:mRNA:MtrunA17Chr7g0264711
238forw	TTCTGATGATGATTGCATTGTGG	TTCTGATGATGATTGTGAAGAGG	...............****.	4	0.00533517	0.0103426	MtrunA17Chr4	13579861	13579883	-	intergenic:mRNA:MtrunA17Chr4g0018371-mRNA:MtrunA17Chr4g0018381
238forw	TTCTGATGATGATTGCATTGTGG	TTTTGATGATGATTGGTATGTGG	..*............***..	4	0.0202626	0.00940171	MtrunA17Chr5	35995940	35995962	+	intron:mRNA:MtrunA17Chr5g0436081
238forw	TTCTGATGATGATTGCATTGTGG	TTCTGATGATGATTGTCCAGAGG	...............****.	4	0.00533517	0.00664881	MtrunA17Chr7	10489351	10489373	-	exon:ncRNA:MtrunA17Chr7g0225411/ncRNA:MtrunA17Chr7g0225421
238forw	TTCTGATGATGATTGCATTGTGG	TTCTAGTGATGATGGCAATGAGG	....**.......*...*..	4	0.0265585	0	MtrunA17Chr8	5082597	5082619	-	exon:mRNA:MtrunA17Chr8g0341521
238forw	TTCTGATGATGATTGCATTGTGG	TACTGATGATGATGGCATGTGGG	.*...........*....**	4	0.0327347	0	MtrunA17Chr4	40048281	40048303	-	exon:mRNA:MtrunA17Chr4g0042811/mRNA:MtrunA17Chr4g0042821
238forw	TTCTGATGATGATTGCATTGTGG	TTCTGATGAAGATGACTTTGAGG	.........*...**.*...	4	0.0193266	0	MtrunA17Chr1	19870186	19870208	-	intergenic:mRNA:MtrunA17Chr1g0171041-mRNA:MtrunA17Chr1g0171051
246rev	ACGCATAGCAAAACATAAGGAGG	ATGCATATGAAAACATAATGGGG	.*.....**.........*.	4	0.304736	0.234488	MtrunA17Chr5	29598912	29598934	-	intergenic:mRNA:MtrunA17Chr5g0427911-mRNA:MtrunA17Chr5g0427921
246rev	ACGCATAGCAAAACATAAGGAGG	ACGTATAGTAAAAAATAAGAGGG	...*....*....*.....*	4	0.0601085	0.229687	MtrunA17Chr5	31746867	31746889	-	intron:mRNA:MtrunA17Chr5g0430541
246rev	ACGCATAGCAAAACATAAGGAGG	ATGCATATCAAAACAAAAGCGGG	.*.....*.......*...*	4	0.119961	0.22137	MtrunA17Chr7	43181800	43181822	-	intergenic:mRNA:MtrunA17Chr7g0257651-mRNA:MtrunA17Chr7g0257661
246rev	ACGCATAGCAAAACATAAGGAGG	ACGTTTAGAAAAACATAATGTGG	...**...*.........*.	4	0.304736	0.166234	MtrunA17Chr7	40025600	40025622	-	exon:mRNA:MtrunA17Chr7g0253401
246rev	ACGCATAGCAAAACATAAGGAGG	ACGCATATTATAACATAAGAGGG	.......**.*........*	4	0.212558	0.157752	MtrunA17Chr4	44529790	44529812	+	intergenic:mRNA:MtrunA17Chr4g0049041-mRNA:MtrunA17Chr4g0049051
246rev	ACGCATAGCAAAACATAAGGAGG	AAGCATAGTCAAACATAATGGGG	.*......**........*.	4	0.280662	0.141414	MtrunA17Chr2	2489502	2489524	+	intron:mRNA:MtrunA17Chr2g0280341
246rev	ACGCATAGCAAAACATAAGGAGG	ACTCATAGCAAAAAATAAAAAGG	..*..........*....**	4	0.030555	0.117187	MtrunA17Chr4	56751453	56751475	-	exon:mRNA:MtrunA17Chr4g0065711
246rev	ACGCATAGCAAAACATAAGGAGG	ACGCATGCCAAAAAATAAAGTGG	......**.....*....*.	4	0.0481864	0.108597	MtrunA17Chr3	12918329	12918351	-	exon:mRNA:MtrunA17Chr3g0091581
246rev	ACGCATAGCAAAACATAAGGAGG	ACAATTAGCAAAACATAGGGGGG	..***............*..	4	0.305989	0.091866	MtrunA17Chr8	41852775	41852797	-	intron:mRNA:MtrunA17Chr8g0382071
246rev	ACGCATAGCAAAACATAAGGAGG	GCGCATAGCCACACATAAGTTGG	*........*.*.......*	4	0.316036	0.0614035	MtrunA17Chr1	30685749	30685771	+	intergenic:mRNA:MtrunA17Chr1g0179331-mRNA:MtrunA17Chr1g0179341
246rev	ACGCATAGCAAAACATAAGGAGG	ACGCATAGGAAAACACACTGCGG	........*......*.**.	4	0.00928307	0.0524061	MtrunA17Chr7	25832778	25832800	-	exon:mRNA:MtrunA17Chr7g0235481
246rev	ACGCATAGCAAAACATAAGGAGG	GTGGTTAGCAAAACATAAGGAAG	**.**...............	4	0.260989	0.0428528	MtrunA17Chr8	41499901	41499923	-	intron:mRNA:MtrunA17Chr8g0381521
246rev	ACGCATAGCAAAACATAAGGAGG	AAGCATTGGAAAACATCAGGAGG	.*....*.*.......*...	4	0.254387	0.0347594	MtrunA17Chr4	4252477	4252499	-	intron:mRNA:MtrunA17Chr4g0005331
246rev	ACGCATAGCAAAACATAAGGAGG	ATGCATAGGAAAACCTACGGTGG	.*......*.....*..*..	4	0.0508165	0.0292348	MtrunA17Chr5	33920557	33920579	+	intron:mRNA:MtrunA17Chr5g0433481
246rev	ACGCATAGCAAAACATAAGGAGG	ACTCATAGCAAATCAGAAGCAGG	..*.........*..*...*	4	0.0433336	0.0222527	MtrunA17Chr3	56589462	56589484	-	intron:mRNA:MtrunA17Chr3g0142751
246rev	ACGCATAGCAAAACATAAGGAGG	ACTCCAAGCAAAAGATAAGGAGG	..*.**.......*......	4	0.127167	0	MtrunA17Chr6	25084985	25085007	+	intergenic:mRNA:MtrunA17Chr6g0472791-mRNA:MtrunA17Chr6g0472801
246rev	ACGCATAGCAAAACATAAGGAGG	ACAAAAAGCAAAAGATAAGGGGG	..**.*.......*......	4	0.127167	0	MtrunA17Chr3	1151835	1151857	+	intergenic:mRNA:MtrunA17Chr3g0078541-mRNA:MtrunA17Chr3g0078551
246rev	ACGCATAGCAAAACATAAGGAGG	ACAATTAGCAAAAGATAAGGGGG	..***........*......	4	0.210193	0	MtrunA17Chr4	24732771	24732793	+	intergenic:mRNA:MtrunA17Chr4g0024171-mRNA:MtrunA17Chr4g0024181
246rev	ACGCATAGCAAAACATAAGGAGG	ACAATTAGCAAAAGATAAGGGGG	..***........*......	4	0.210193	0	MtrunA17Chr1	35765647	35765669	-	intergenic:mRNA:MtrunA17Chr1g0185291-mRNA:MtrunA17Chr1g0185301
249rev	TTAACGCATAGCAAAACATAAGG	AAAACGCATAGCAAAACAAACAG	**................*.	3	0.225424	0.0626781	MtrunA17Chr4	33455669	33455691	-	exon:mRNA:MtrunA17Chr4g0033481
249rev	TTAACGCATAGCAAAACATAAGG	AAAACGCATAGCAAAACAAACAG	**................*.	3	0.225424	0.0626781	MtrunA17Chr3	45936044	45936066	-	intron:mRNA:MtrunA17Chr3g0128011
249rev	TTAACGCATAGCAAAACATAAGG	TTTAAGCATAACAAAACATATGA	..*.*.....*.........	3	0.292472	0.0280112	MtrunA17Chr3	53898237	53898259	+	intergenic:mRNA:MtrunA17Chr3g0139091-mRNA:MtrunA17Chr3g0139101
249rev	TTAACGCATAGCAAAACATAAGG	TTTACGAATAGAAAAACATGGGG	..*...*....*.......*	4	0.218762	0.289174	MtrunA17Chr1	20311166	20311188	+	intergenic:mRNA:MtrunA17Chr1g0171591-mRNA:MtrunA17Chr1g0171601
249rev	TTAACGCATAGCAAAACATAAGG	TATACGCAGAGAAAAACATAGGG	.**.....*..*........	4	0.424071	0.264106	MtrunA17Chr5	16813929	16813951	-	intergenic:mRNA:MtrunA17Chr5g0416021-mRNA:MtrunA17Chr5g0416031/mRNA:MtrunA17Chr5g0416041
249rev	TTAACGCATAGCAAAACATAAGG	TTATCAAATAGTAAAACATAAGG	...*.**....*........	4	0.277495	0.256993	MtrunA17Chr1	52051471	52051493	+	intergenic:mRNA:MtrunA17Chr1g0207571-mRNA:MtrunA17Chr1g0207581
249rev	TTAACGCATAGCAAAACATAAGG	TAAACGTATAGTAAAATATAGGG	.*....*....*....*...	4	0.204842	0.172756	MtrunA17Chr3	403235	403257	-	intergenic:mRNA:MtrunA17Chr3g0077681-mRNA:MtrunA17Chr3g0077691
249rev	TTAACGCATAGCAAAACATAAGG	TTAGGGGAAAGCAAAACATAGGG	...**.*.*...........	4	0.544571	0.163866	MtrunA17Chr5	16771154	16771176	-	intergenic:mRNA:MtrunA17Chr5g0415981-mRNA:MtrunA17Chr5g0415991
249rev	TTAACGCATAGCAAAACATAAGG	TAAACCCATATAAAAACATAGGG	.*...*....**........	4	0.236357	0.158495	MtrunA17Chr4	8794533	8794555	-	intergenic:mRNA:MtrunA17Chr4g0011251-mRNA:MtrunA17Chr4g0011261
249rev	TTAACGCATAGCAAAACATAAGG	TTAACGTAAATTAAAACATAGGG	......*.*.**........	4	0.1487	0.15625	MtrunA17Chr3	52892968	52892990	-	intergenic:mRNA:MtrunA17Chr3g0137701-mRNA:MtrunA17Chr3g0137721
249rev	TTAACGCATAGCAAAACATAAGG	TTAAAGCATAACAAAAATTAAGG	....*.....*.....**..	4	0.062953	0.133333	MtrunA17Chr4	27448166	27448188	-	intergenic:mRNA:MtrunA17Chr4g0026601-mRNA:MtrunA17Chr4g0026611
249rev	TTAACGCATAGCAAAACATAAGG	TGAATGCATAGCATAATATAAGG	.*..*........*..*...	4	0.0908279	0.133042	MtrunA17Chr5	41219222	41219244	-	intron:mRNA:MtrunA17Chr5g0443391
249rev	TTAACGCATAGCAAAACATAAGG	TTAACAAATATGAAAACATAAGG	.....**...**........	4	0.15401	0.128205	MtrunA17Chr3	21579149	21579171	-	intergenic:mRNA:MtrunA17Chr3g0096981-mRNA:MtrunA17Chr3g0097001
249rev	TTAACGCATAGCAAAACATAAGG	TTAGCTCACAGCAAAACAAAGGG	...*.*..*.........*.	4	0.184365	0.10989	MtrunA17Chr4	15134152	15134174	+	intergenic:mRNA:MtrunA17Chr4g0019691-mRNA:MtrunA17Chr4g0019701
249rev	TTAACGCATAGCAAAACATAAGG	TTAACGCATTGACAAACATGTGG	.........*.**......*	4	0.104623	0.101465	MtrunA17Chr4	36117186	36117208	+	intron:mRNA:MtrunA17Chr4g0037541
249rev	TTAACGCATAGCAAAACATAAGG	TTAAATCATTGCAAAACATCAGG	....**...*.........*	4	0.367895	0.0763942	MtrunA17Chr4	15483972	15483994	-	intergenic:mRNA:MtrunA17Chr4g0019961-mRNA:MtrunA17Chr4g0019971
249rev	TTAACGCATAGCAAAACATAAGG	TTAAATCATTGCAAAACATCAGG	....**...*.........*	4	0.367895	0.0763942	MtrunA17Chr4	15487212	15487234	-	intergenic:mRNA:MtrunA17Chr4g0019971-mRNA:MtrunA17Chr4g0019981
249rev	TTAACGCATAGCAAAACATAAGG	TTCACACATAGCTAAAAATAAGG	..*..*......*...*...	4	0.133601	0.06	MtrunA17Chr6	34718631	34718653	+	intergenic:mRNA:MtrunA17Chr6g0479951-mRNA:MtrunA17Chr6g0479961
249rev	TTAACGCATAGCAAAACATAAGG	TCAAAGCATACCAAAACAAAAGG	.*..*.....*.......*.	4	0.276806	0.059975	MtrunA17Chr5	38606695	38606717	-	intergenic:mRNA:MtrunA17Chr5g0439821-mRNA:MtrunA17Chr5g0439831
249rev	TTAACGCATAGCAAAACATAAGG	TTAACGGTTAACAAAACAAATGG	......**..*.......*.	4	0.179486	0.057623	MtrunA17Chr4	15743839	15743861	+	intergenic:mRNA:MtrunA17Chr4g0020061-mRNA:MtrunA17Chr4g0020071
249rev	TTAACGCATAGCAAAACATAAGG	TAAAAGCATAGCATAGCATAGGG	.*..*........*.*....	4	0.0385231	0.0495914	MtrunA17Chr1	44142084	44142106	-	intergenic:mRNA:MtrunA17Chr1g0196621-mRNA:MtrunA17Chr1g0196631
249rev	TTAACGCATAGCAAAACATAAGG	TTAACTAATATCACAACATAAGG	.....**...*..*......	4	0.0466412	0.0412088	MtrunA17Chr2	3643941	3643963	+	intron:mRNA:MtrunA17Chr2g0282131
249rev	TTAACGCATAGCAAAACATAAGG	TTTATGCATAGGAAAACCTACGG	..*.*......*.....*..	4	0.150546	0.0380273	MtrunA17Chr5	33920554	33920576	+	intron:mRNA:MtrunA17Chr5g0433481
249rev	TTAACGCATAGCAAAACATAAGG	TTAACGCTTAACTAAACAAACGG	.......*..*.*.....*.	4	0.0967988	0.0367347	MtrunA17Chr4	33186967	33186989	-	exon:mRNA:MtrunA17Chr4g0033271
249rev	TTAACGCATAGCAAAACATAAGG	TCAACCCATACCAAAAGATAAGG	.*...*....*.....*...	4	0.204683	0.0147332	MtrunA17MT	247490	247512	+	intergenic:mRNA:MtrunA17MTg0491731-mRNA:MtrunA17MTg0491741
249rev	TTAACGCATAGCAAAACATAAGG	TTATCGCATAGCAAAGAAGAAGG	...*...........**.*.	4	0.0330272	0.0142774	MtrunA17Chr2	40353297	40353319	+	intergenic:mRNA:MtrunA17Chr2g0318881/mRNA:MtrunA17Chr2g0318891-mRNA:MtrunA17Chr2g0318901
249rev	TTAACGCATAGCAAAACATAAGG	TTAACGCATGTCAGAAGATATGG	.........**..*..*...	4	0.0400234	0.00586559	MtrunA17Chr5	43145874	43145896	+	intron:mRNA:MtrunA17Chr5g0446641
249rev	TTAACGCATAGCAAAACATAAGG	TTAACGCATGTCAGAAGATATGG	.........**..*..*...	4	0.0400234	0.00586559	MtrunA17Chr3	1264290	1264312	+	intron:mRNA:MtrunA17Chr3g0078751
291forw	ATAACTTTTGCACATACTTTAGG	ATAACTTTTACACATAATTTTGA	.........*......*...	2	0.50277	0.0302469	MtrunA17Chr7	35981469	35981491	+	intergenic:mRNA:MtrunA17Chr7g0247691-mRNA:MtrunA17Chr7g0247701
291forw	ATAACTTTTGCACATACTTTAGG	AAAACTTTTACACATACATTCGG	.*.......*.......*..	3	0.604904	0.526496	MtrunA17Chr8	14229621	14229643	-	intron:mRNA:MtrunA17Chr8g0352301
291forw	ATAACTTTTGCACATACTTTAGG	ATAGCTTTGGCACATATTTTGGG	...*....*.......*...	3	0.699447	0.180556	MtrunA17Chr3	29971485	29971507	+	exon:mRNA:MtrunA17Chr3g0106111
291forw	ATAACTTTTGCACATACTTTAGG	ATACATGTTGCACATACTTTAGG	...**.*.............	3	1.58449	0.118636	MtrunA17Chr4	54808981	54809003	-	intergenic:mRNA:MtrunA17Chr4g0063141-mRNA:MtrunA17Chr4g0063151
291forw	ATAACTTTTGCACATACTTTAGG	ATAACTATTGTAAATACTTTTGG	......*...*.*.......	3	0.373128	0.10355	MtrunA17Chr4	45657594	45657616	-	intergenic:mRNA:MtrunA17Chr4g0050841-mRNA:MtrunA17Chr4g0050851
291forw	ATAACTTTTGCACATACTTTAGG	GTATCTTTTGCACATAATTTTAG	*..*............*...	3	0.258025	0.0769921	MtrunA17Chr3	42532992	42533014	-	intergenic:mRNA:MtrunA17Chr3g0123331-mRNA:MtrunA17Chr3g0123341
291forw	ATAACTTTTGCACATACTTTAGG	GTATCTTTTGCACATAATTTTAG	*..*............*...	3	0.258025	0.0769921	MtrunA17Chr3	35221896	35221918	-	intergenic:mRNA:MtrunA17Chr3g0113551-mRNA:MtrunA17Chr3g0113561
291forw	ATAACTTTTGCACATACTTTAGG	ATAACATTTTCACATAGTTTTGG	.....*...*......*...	3	0.603845	0.0414216	MtrunA17Chr4	8809847	8809869	-	intron:mRNA:MtrunA17Chr4g0011271
[truncated: 601 more rows]

## Sheet: NCR068_offtargets
Supplementary Data 2. The target site predictions performed by the CRISPOR online tool for the regions of gene NCR068. The used guide RNAs, along with their predicted off-target sites, are highlighted in green.
[truncated: 848 more rows]

[truncated: 3 more sheets: NCR089_offtargets, NCR161_offtargets, NCR128_offtargets]
